# Supplementary material for: The influence of perceived landscape value on tourists’ behavioral intentions in historical and cultural blocks
Source: PLoS One. 2025 Jan 9;20(1):e0312491. doi: 10.1371/journal.pone.0312491 (PMC11717279; doi:10.1371/journal.pone.0312491)
Supplement: S1 File — (ZIP) [file pone.0312491.s001.zip]

Archive with 23 entries (22 files):
- 网络数据/
- 网络数据/中山路城市记忆馆数据.xlsx
- 网络数据/中山路数据.xlsx
- 网络数据/侯爵饭点旧址数据.xlsx
- 网络数据/信号山数据.xlsx
- 网络数据/劈柴院数据.xlsx
- 网络数据/南园孔子纪念馆数据.xlsx
- 网络数据/圣保罗教堂数据.xlsx
- 网络数据/圣弥厄尔教堂数据.xlsx
- 网络数据/大学路网红路数据.xlsx
- 网络数据/天主教堂数据.xlsx
- 网络数据/小青岛数据.xlsx
- 网络数据/张勋住宅旧址数据.xlsx
- 网络数据/栈桥数据.xlsx
- 网络数据/老舍公园数据.xlsx
- 网络数据/老舍故居数据.xlsx
- 网络数据/胶澳总督府旧址数据.xlsx
- 网络数据/观海山公园数据.xlsx
- 网络数据/观象山公园数据.xlsx
- 网络数据/青岛亲王别墅旧址数据.xlsx
- 网络数据/青岛德国总督楼旧址博物馆数据.xlsx
- 网络数据/骆驼祥子博物馆数据.xlsx
- 网络数据/鲁迅公园数据.xlsx
