# Supplementary material for: The influence of perceived landscape value on tourists’ behavioral intentions in historical and cultural blocks
Source: PLoS One. 2025 Jan 9;20(1):e0312491. doi: 10.1371/journal.pone.0312491 (PMC11717279; doi:10.1371/journal.pone.0312491)
Supplement: S1 File — (ZIP) [file pone.0312491.s001.zip › 网络数据/中山路城市记忆馆数据.xlsx]

## Sheet: Sheet1
	评论时间	景点	用户评分	评论内容
0	2023-04-13 13:28:04	中山路城市记忆馆	5	期待春天，期待你，期待所有的美好🎈在可爱的电车沿线，除了春天禁止入内像三月的风扑击明亮的草垛，春天在每个夜晚数她的花朵愿所有的病痛，都会被温暖的春天治愈春天太浪漫了，我想请它吃顿饭，如果你有空，也可以一起来春天真好啊，柔柔的风里透着花的味道，云朵们在风里荡啊荡晃啊晃，打着可爱的小卷，我坐在台阶上，害羞又大胆的目光落在你身上🥰你来，绿洲就在，你在，春天就来春水如生，春林初盛，春风十里，不如你！😉春天没有方向，春天只顾开花
1	2022-11-02 16:14:15	中山路城市记忆馆	5	超级棒，讲解人员讲的很细致，代入性很强，馆内许多老物件，勾起满满的回忆，3D大屏讲述中山路发展史，站在观展台上似乎与中山路共同走过了无数历史时代。发展变化不断，有这么一个承载回忆的博物馆真是难得！
2	2023-03-07 09:31:40	中山路城市记忆馆	5	非常满足我的需求，食材鲜艳亮丽，这个价位能品尝到这种品质的食物，非常满意！
3	2023-05-18 18:34:54	中山路城市记忆馆	5	虽然不是青岛人，但有些陈列品小时候也玩过用过，满满的回忆。
4	2022-11-02 10:02:32	中山路城市记忆馆	5	一二一上街里买书包买铅笔，二时的歌谣，记忆深刻，中山路城市记忆馆慢慢的回忆，3D裸眼投影贴别震撼，智慧互动大屏也特别先进，可以了解中山路周边每一栋建筑，公交车复原6路汽车满满的沉浸感，值得来~
5	2023-04-06 11:54:27	中山路城市记忆馆	5	老建筑，对了解中山路的历史具有重大意义。通过视频展示，使参观者非常快速、清楚、有趣的了解中山路的由来、发展及未来，非常好!
6	2022-10-19 15:52:25	中山路城市记忆馆	5	回顾了百年老街的历史，看了一下城市发展轨迹，有3D影片可以身临其境地感受之前的繁华，就是看的时候有点晕，最喜欢的是有记忆点的老物件，父辈的大金鹿自行车和车旁的人造革提包还有网兜里的铝制饭盒，友谊牌雪花膏、马牌擦手油，麦乳精等等太多了
7	2023-03-20 16:43:20	中山路城市记忆馆	4	就在中山路上 特别方便 可以了解到老青岛的模样 记忆杂货铺很有历史感
8	2022-10-12 20:11:41	中山路城市记忆馆	5	中山路城市记忆馆有历史，有回忆，有看点，3D裸眼宣传片科技感满满，非常值得打卡。 一楼的老青岛往昔岁月的物品，记忆杂货铺，满满的情怀。
9	2023-04-20 11:23:56	中山路城市记忆馆	5	看到了青岛中山路的不断发展，很不错
10	2023-02-04 11:01:21	中山路城市记忆馆	5	孩子们可以看到老城区青岛的发展过程 尤其那个5d的 我们大人看都挺感慨的
11	2023-05-03 11:48:06	中山路城市记忆馆	5	中山路的古老记忆，希望吾辈能感悟并传承下去，爱我中华！
12	2023-01-31 14:57:36	中山路城市记忆馆	5	不错哦不错
13	2023-04-15 22:15:44	中山路城市记忆馆	5	很好的展览，可以加深游客对青岛的了解。
14	2023-04-18 10:51:42	中山路城市记忆馆	5	全是青岛的回忆里有个4D电影很好看
15	2023-03-30 07:53:53	中山路城市记忆馆	5	不错😊不错(*๓´╰╯`๓)♡
16	2023-02-17 19:20:39	中山路城市记忆馆	5	值得一看的地方，一波一波的回忆杀
17	2023-01-29 14:59:31	中山路城市记忆馆	5	免费景点，童年的回忆，不错哦
18	2022-11-01 19:15:47	中山路城市记忆馆	5	终于打卡了中山路城市记忆馆~工作人员特别细心耐心，博物馆很值得一看，图文并茂的展览、沉浸式3D裸眼展台、6路公交车的还原、记忆杂货铺也有很多自己小时候玩儿过的玩具，总之满满的回忆和年代感~
19	2023-02-05 10:18:38	中山路城市记忆馆	5	我是本地人，感觉值得一看
20	2023-04-30 05:34:39	中山路城市记忆馆	5	非常喜欢，方便快捷
21	2023-02-02 14:00:44	中山路城市记忆馆	5	相当奈斯，很不错。
22	2022-09-25 21:39:52	中山路城市记忆馆	5	推荐！里面分上下两层，二楼各种老资料、老照片，很有历史年代感，3D裸眼展示的大屏非常棒，值得打卡！一楼陈列了很多老物件，满满地回忆杀…
23	2023-04-07 16:44:59	中山路城市记忆馆	5	很好的很好的
24	2023-03-04 09:50:04	中山路城市记忆馆	5	老青岛的记忆
25	2023-05-19 09:58:20	中山路城市记忆馆	5	玩的很开心
26	2023-05-19 09:58:02	中山路城市记忆馆	5	玩的很开心
27	2022-11-01 18:33:09	中山路城市记忆馆	5	130年的城市记忆，我找到了老青岛的赶角。 有个男的讲解员好像是播音专业的，声音太好听了。
28	2022-09-23 17:46:28	中山路城市记忆馆	5	很棒的参观体验，特别是4D感官的观影台，一大亮点。兼具历史和文化，很好的感受青岛的曾经。
29	2022-09-30 09:03:24	中山路城市记忆馆	5	1 环境整洁 2 服务态度良好 3 展出的3D裸眼大屏是亮点 值得一看
30	2023-01-31 09:20:19	中山路城市记忆馆	4	了解青岛不错
31	2022-10-01 17:34:36	中山路城市记忆馆	5	一楼讲解特别热情，身材高高的美女特别热情心细，负一两个小姐姐营业员特别热情。馆的整体很好很震撼
32	2023-04-03 21:32:49	中山路城市记忆馆	3	刚装修完，油漆味很重，应该放完味道再开放
33	2022-11-02 16:21:52	中山路城市记忆馆	5	非常具有年代感，讲解的小姐姐非常的专业，温柔，大大的赞，整个场馆布置的很好，一下子拉到那个年代，了解中山路的发展历程，
34	2022-11-08 17:23:21	中山路城市记忆馆	5	中山路城市记忆馆不错，老街旧景。
35	2022-09-30 14:11:48	中山路城市记忆馆	5	环境优美 景色宜人 具有很强的辨识度 服务人员服务态度良好 有很高的文化保留程度 非常推荐大家参观
36	2022-11-02 08:59:15	中山路城市记忆馆	5	1 场馆清洁很干净 2 前端工作人员服务很好 3 免费的讲解听得很入迷，3D裸眼大屏超好看，推荐。
37	2022-11-02 16:55:45	中山路城市记忆馆	5	城市记忆馆很有青岛历史特色，会再来
38	2022-10-06 14:03:16	中山路城市记忆馆	4	环境整洁，很多门窗配件虽然不是百份百，也有些仿古的味道，最深刻印象就是出口旁的小卖部，有着当年的味道。
39	2022-11-03 20:44:37	中山路城市记忆馆	5	内容丰富生动。
40	2022-10-26 17:06:13	中山路城市记忆馆	5	很好，值得一去
