# Supplementary material for: The influence of perceived landscape value on tourists’ behavioral intentions in historical and cultural blocks
Source: PLoS One. 2025 Jan 9;20(1):e0312491. doi: 10.1371/journal.pone.0312491 (PMC11717279; doi:10.1371/journal.pone.0312491)
Supplement: S1 File — (ZIP) [file pone.0312491.s001.zip › 网络数据/中山路数据.xlsx]

## Sheet: Sheet1
	评论时间	景点	用户评分	评论内容
0	2023-02-09 23:03:59	中山路	5	青岛市南区的一条直通到海的商店鳞次栉比的商业街，离着青岛站和栈桥很近，旁边都是青岛老城区的各式老建筑，有很多老字号百年老店。
1	2023-05-11 00:10:56	中山路	5	全是民国的建筑，建筑博览会，很值得一逛。
2	2023-04-03 10:00:03	中山路	5	春天啦，中山路换新装啦，到处都是花的海洋
3	2023-04-17 07:06:26	中山路	4	这是一条承载着青岛百年历史的街道，周边有众多网红景点，值得慢慢逛~
4	2022-12-21 13:47:25	中山路	5	上个世纪青岛最繁华的商业街，随着中心的东移而逐渐没落
5	2022-07-15 21:29:20	中山路	5	中山路创始于1897年德国占领时期，保留了原汁原味的德式建筑。百年历史的中山路，见证了岛城的沧桑巨变，繁华与兴衰。中山路步行街一路往南， 沿途有著名的劈柴院，天主教堂 ，老舍公园，往东是当年的德国总督府，离栈桥也很近。
6	2022-09-11 15:43:01	中山路	5	购物闲逛一条街，非常不错，吃喝玩乐全都有
7	2016-09-13 14:19:52	中山路	5	中山路商业街是一条百年老街，有点悠久的文化历史，德国占领青岛时期中山路叫斐迭里街，附近属于德国侨民区，所以附近拥有不少的德国建筑物，代表性的有天主教堂等等，中山路呈南北走向，沿中山路走到头就是栈桥，第六海水浴场，中山路早期是青岛有名的文化街和经济街，青岛老人称&amp;quot;街里”!!!
8	2016-05-25 14:08:02	中山路	4	属于青岛比较有历史的商业街，但是还算是比较有特色，因为这条商业街除了可以购物吃饭以外，还可以欣赏青岛的老式建筑。像老中山宾馆、天主教堂以及劈柴院等比较知名的景点都在这附近，是来青岛旅游必经的商业街。另外这里还有去机场的大巴站点。离栈桥和火车站都不远，机场大巴702都在其中。
9	2016-12-02 15:40:15	中山路	4	古朴典雅的近代建筑，但纯粹从艺术角度看，还是颇具观赏性的。晚上徒步寻找客运车站时，无意中闯到了特色美食街区——劈柴院古街区，狭窄幽深的巷道两旁全是砖砌古建筑，均被改造成特色餐馆，经营有锅贴、面食、山东菜、涮火锅等当地美食，生意挺红火。我继续徒步，又意外去到了彩灯闪烁的德国风情街，街两旁排列着各式的近代德式建筑。
10	2015-11-13 21:49:14	中山路	5	中山路的今天不仅是一条老商业街。还聚集了外来的肯德基，麦当劳洋快餐。肥城路之浙江路段快速的诞生了国际青旅，特色酒吧。给天主教堂增色也不少。深受大家的喜爱，也增加了不少人气。深受新人，影视界的喜爱，成了拍摄的外场地了。
11	2022-06-03 13:36:12	中山路	4	青岛的最著名的一条商业街，中间有条路直达教堂，很美。
12	2021-11-17 14:14:30	中山路	5	中山路青岛最酷不二最具特色的一条街，万国建筑保护的很好值得来
13	2022-02-16 12:38:52	中山路	3	中山路是青岛市“名片”，长1500米，堪称青岛的“母脉”。 世纪之初，中山路一带仅有一两个小村庄，1897年11月，德国武力强占青岛，青岛开埠方辟为南起前海栈桥北止大窑沟的一条城市道路。中山路原分为两段，南段是栈桥至德县路，名斐迭里街，属德国等欧美侨民居住，史称“青岛区”，也叫“欧人区”；北段自德县路至大窑沟，名山东街，属国人居住的“鲍岛区”，也称“华人区”，俗称大马路。1914年德日青岛之战以后，日本取代德国对青岛进行了8年的殖民统治，这条路南段改名为静冈町，北段大部分改名为山东町，日本侵略者又将德占时期北京街（今北京路）以北一段与相邻的德占时期皇帝街的南段（今堂邑路，皇帝街北段即今馆陶路）合并，称为所沢（泽）町。中山路至今还留下了日本商号的一些遗迹。1922年中国收回青岛，将堂邑路分出，南北段合并，更名为山东路。1929年5月22日为纪念孙中山先生，改名为中山路。沦陷时期改为山东路，…
14	2020-11-04 13:49:41	中山路	4	青岛中山路长1.5公里，南接青岛第一海边名胜－栈桥，北接大窑沟。在民国时期，青岛中山路曾经与上海南京路、北京王府井大街齐名。如今，青岛新城区快速崛起，中山路已经不是最热闹的街道，不过依然商铺林立，有很多老字号开在这里。中山路见证了青岛的沧桑蜕变，本身也是数代青岛人的历史记忆
15	2021-11-14 15:28:37	中山路	5	热闹不好，人太多，走走停停。下次再做吧
16	2022-01-06 22:40:03	中山路	5	不错，位置好，交通便利，值得期待。
17	2021-06-28 12:37:11	中山路	5	逐渐复兴的一条街，非常值得来参观的
18	2016-09-09 14:43:53	中山路	5	中山路一条老商业街，也有了一定的历史了。昔日的盛锡福，春和楼，劈柴院，中国剧院，福禄寿（已拆），青岛咖啡（已拆）日本洋行。。。今日的大型超市，国际青旅，咖啡店，肯德基，麦当劳。今非昔比了~
19	2021-05-23 20:12:43	中山路	4	中山路附近现在 市南区搞什么政策，反正就是弄了很多条巷弄，复古的那种，感兴趣可以搜搜
20	2017-03-01 16:13:19	中山路	5	来青岛旅游必来的地方，和全国各地的步行街不一样的是青岛的建筑有很多欧洲的痕迹，小吃中新鲜的海鲜很多，而且价格也相对便宜一点。
21	2021-05-30 23:51:44	中山路	4	老商业街，前几年去的时候常去…………………
22	2020-09-23 14:38:27	中山路	4	中山路商业街应该属于当地一条比较热闹的马路了吧，就相当于我们上海的南京路，但是这条马路感觉也有点萧条，两边是有几家百货商店，但是人气不够旺。
23	2017-10-08 09:46:07	中山路	4	中山路是青岛最早的一条商业街，想当年两侧商铺林立，繁华至极。沿着栈桥从南溜达到北，能清晰地看到，大概以德县路为界，中山路沿途的建筑分为截然不同的两种风格。南部以欧式砖砌建筑为主，风情万种、造型美观，多带着高墙、塔楼和色彩明快的墙漆，北部含蓄内敛、层叠密集，多以低矮曲折的里院主打。这些建筑的确让青岛“中山路”区别于全国其他城市的“中山路”。因为整条街的兴衰变迁，中山路的商业氛围在这十几年历了从高峰到低谷，然后又开始慢慢反弹的状况，现在这条路上的商家经营方式跟随形势有所转变，不再是传统的商业街，中山路上的美食店铺和特色客栈日渐增多。是一处休闲娱乐和品美食的好去处。
24	2016-10-16 11:00:03	中山路	5	中山路商业街是一条古老的商业街，早在德国占领时期就比较繁华，从上世纪开始中山路就是经济与文化的象征，那是中山路叫裴丝里街，有德国人修建，中山路附近有很多德国人遗留的建筑，非常漂亮
25	2020-07-27 10:23:41	中山路	5	购物一条街，总的来说还可以，网红拍照打卡的地点，很多漂亮美眉以及外地游客在此地聚集，还有一些门店商铺，网红店，各种旅游纪念商品 【性价比】挺不错 【趣味】还好 【景色】很棒
26	2018-06-01 11:05:21	中山路	5	2013年8月11-14日一家三口及老妈，四人游青岛，到了黄岛金沙滩️照片多泳装，不上图了。到了步行街，整个感觉就很梦幻，象童话王国。吃的方面，我们大多点海鲜和韩式烤肉，格外尽兴。对了，鲜榨啤酒赞，我平时不喝酒的，也陪老公喝了一大杯呢
27	2017-11-15 00:32:46	中山路	5	沿着海边走，很多文艺的小店，不管是特别的饮品还是特别的装修风格，似乎没家店都能拍很多文艺的照片，沿路上还有很多出名的老店，非常有感觉
28	2018-08-07 12:06:33	中山路	5	中山路步行街游客必去，这里的德国建筑，天主教堂，劈柴院，栈桥，街边的特色小店都是让游客路过停下脚步随手一拍的景点。但是劈柴院的美食就别吃了，服务不好，卫生不好，环境不好。这里有家咖啡厅开了十多年，可以坐坐休息下。然后如果你需要带特色回去的话还是别在这里买了，真的没意思，贵，也没什么特色，看看就可以啦～天主教堂值得一去，栈桥景色值得一拍，附近的美食没想象的那么贵，可以看清楚了在进去吃～
29	2018-07-20 06:32:24	中山路	5	中山路两旁都是欧式建筑，很多特产店，美食店分布其中。天主教堂，劈柴院都在这样路上。中山路上的王姐烧烤是人最多的，推荐烤鱿鱼，物美价廉，爱吃单品。青岛锅贴也是特色，推荐中山路上一家三鲜锅贴，一碗红绿豆粥，一碟咸菜，二两虾仁锅贴，太满足了。
30	2017-06-14 00:37:49	中山路	5	中山路是一条有着百年历史、闻名全国的商业街，离青岛火车站不远。中山路有一些大型商场，还有许多买海鲜特产的店面，有需要的朋友可以去看看。
31	2017-06-24 11:15:25	中山路	5	青岛的看商业街了 非常值得一去的 一直走下去就到栈桥了中山路上有个王姐烧烤很有名气的值得一试哦 价格实惠还不贵 推荐给大家 嘿嘿
32	2016-10-09 00:30:22	中山路	4	我的运气实在是太好了，订了一个酒店就在中山路，晚上去劈柴院贼方便，去过武汉的户部巷，长沙的太平街，上海的城隍庙，相比之下劈柴院环境有待改善，千遇千寻很文艺小清新，纪念品明信片很棒！
33	2021-01-07 20:15:48	中山路	5	这是一条有历史商业老街，道路两边有不少德式建筑，不过商业氛围不是太浓厚了
34	2020-09-01 07:16:43	中山路	5	很有特色，很有风情，青岛旅游推荐必来哦
35	2020-07-14 11:02:47	中山路	5	中山路附近的历史悠久百年文化商业！
36	2020-09-05 19:56:20	中山路	4	怎么说呢，老牌的商圈了，振兴好几年也没有振兴起来，倒是有几家比较有特色的店铺。景色是真不错
37	2018-02-25 00:50:33	中山路	4	百年老街，就是现在有点人气不足了。因为青岛的中心现在已经移到五四广场那边去了。当然这里还有以前的味道，老的建筑也保留的不错，不过几条差路口的街道好像都在拆迁翻修。
38	2019-08-28 15:59:43	中山路	4	青岛中山路创始于1897年德国占领时期，是曾经与上海的南京路、北京的王府井齐名的老青岛著名的商业中心。南接栈桥，北接大窑沟，长约1500米。远近闻名的青岛中心商业街——中山路，贯通南北，起伏蜿蜒，如同一条历史川流，在老青岛人的心上已流淌了百年。瞩目今日繁华洁净的商业街，回首百年的中山路，沧桑巨变，令人惊叹。
39	2019-07-08 19:24:53	中山路	5	【景色】中山路南起前海栈桥北止大窑沟的一条城市道路。 【趣味】中山路原分为两段，南段是栈桥至德县路，名斐迭里街，属德国等欧美侨民居住，史称“青岛区”，也叫“欧人区”；北段自德县路至大窑沟，名山东街，属国人居住的“鲍岛区”，也称“华人区”，俗称大马路。 【性价比】瞩目今日繁华洁净的商业街，回首百年的中山路，沧桑巨变，令人惊叹。
40	2018-12-26 12:06:55	中山路	5	今天小伙伴来青岛旅游，正好带他去中山路逛了下，中山路的美食和这些小店值得一去。先说说美景吧！第一个就是中山路的天主教堂，还有是路边的德国建筑。无论是外地游客还是本地的人带朋友都会来里，这里的建筑还是保留原来的德式建筑
41	2016-10-04 01:50:10	中山路	5	百年老街，长1500米。公交便利，临近火车站，青岛特色街道。如今不如以前景气了。购物百盛 悦喜客来 中山地下购物街 即墨路小商品市场 海产品商铺（要讲价）。美食四方路 春和楼 王姐烧烤会排队。百年店铺亨得利 天照相馆。盛锡福鞋帽店宏仁堂大药房 福生德茶庄，消遣中国影院，劈柴院 小吃街 肯德基 麦当劳 牛肉粉各种小吃店铺。景区天主教堂，老舍公园，栈桥，德国风情街。金融机构工行 中行 交行 青岛银行
42	2016-08-13 06:54:04	中山路	5	在青岛呆了5天，有4天都去了中山路，因为离住宿的地方比较近，然后女儿爱吃那里的王姐烧烤，虽然天气热的不行，但还是抵挡不住爱吃的热情。
43	2019-08-04 23:20:48	中山路	5	中山路商业街在青岛老城区，距离栈桥、天主教堂、劈柴院都很近，每年旅游旺季游客很多，尤其是晚上很热闹，游人如织，吃饭住宿都很方便，但价格也不便宜，来青岛旅游可以去感受一下。
44	2019-12-02 22:52:55	中山路	5	中山路商业街是青岛最热闹的一条街道，许多青岛的著名景点就在这条路上。它以栈桥为起点，两边开满了大大小小的商铺和餐厅，是来青岛旅游一定要来逛的一条大街，是青岛的象征。
45	2019-04-26 23:43:23	中山路	5	中山路商业步行街，是青岛最有名的，最早的步行街了！虽然，这些年不如东部那里了，可是，那些有口碑的老店，还是一直在那里坚守……让人相信品牌的坚韧！
46	2019-04-18 16:40:15	中山路	5	青岛的中山路指的是一条有着百年历史、闻名全国的商业街，曾经是青岛的&amp;quot;名片&amp;quot;，也可以说是青岛商业的&amp;quot;母脉&amp;quot;。以山东大戏院、中和戏院等为首的众多戏院、影院则是老青岛人娱乐生活的聚集之地。
47	2018-08-05 11:30:16	中山路	5	离栈桥和教堂都很近 周围有很多店可以逛一逛 很多推荐的馆子都在中山路周边的胡同里 劈柴院也在这里 逛完景点可以溜达来劈柴院看一看 不过吃东西的时候要小心 并不便宜 建议大家擦亮双眼啊
48	2021-02-11 14:56:37	中山路	4	大学时常逛的街，那时还有龙山地下商城～
49	2020-04-15 21:49:56	中山路	4	商业氛围很浓，购物逛街的好去处
50	2018-04-04 11:26:24	中山路	5	中山路是厦门现已保留较完整的展现近代历史风貌的旧城街区，拥有小走马路、陈化成故居、中华第一圣堂等众多人文古迹。整条街上都是南洋骑楼建筑、流光溢彩的LED夜景、琳琅满目的各色闽台特色小吃。
51	2017-03-15 04:23:06	中山路	5	这地方相当不错，值得推荐，有兴趣的朋友来玩哦
52	2017-02-25 12:51:45	中山路	5	青岛火车站位于青岛市中心，距离海边仅两百多米。这是一组建于1899年的德国文艺复兴风格建筑，它拥有醒目的红瓦黄墙，以及一座尖顶的钟楼，外形很漂亮也很文艺。青岛火车站至今仍在使用，是青岛的地标建筑之一。 青岛火车站主要由钟楼和候车大厅两大部分组成。它是由德国人魏尔勒和格德尔茨设计的，这坐火车站再现了设计师家乡的建筑风格，尤其是35米高的车站钟楼，更是沿用了德国乡间教堂样式。一百多年间，车站钟楼上行走的时钟一刻不停地记录了那些行色匆匆的旅客们
53	2019-06-24 09:55:52	中山路	4	青岛的中山路可谓是百年老街了，这边有很多特色的房子，靠近圣弥额尔大教堂，也靠近海边。环境自然没得说，好几条街都可以随便走走，相当的舒服！
54	2018-05-05 21:55:14	中山路	3	去的王姐烧烤，很不错，味道也好，又去对面吃的海鲜，但是回酒店就拉肚子了，不知道是不是海鲜的问题，没感觉有什么特色，可能自己没太注意吧。
55	2018-04-21 14:52:11	中山路	4	沿路风景还行，很多学生在写生，很多伴侣在拍婚纱照，大教堂⛪️可以去看看，但是进去要门票……因为之前看过很多地方的教堂，于是就没有进去
56	2017-09-06 18:46:39	中山路	4	随处可见的欧式建筑，熙熙攘攘的行人，超市、商场、银行、酒店、小吃琳琅满目，美不胜收啊……
57	2018-08-25 10:25:28	中山路	4	来青岛必打卡的地儿啊。中山路现在很商业化，但是还是很值得来看看的。天主教堂、美食街 又靠近海边 在这里逛一圈，一天的时间刚刚好。
58	2016-10-26 12:22:31	中山路	3	从栈桥笔直走，一路经过民国饺子楼，百盛，肯德基，春和楼，田小曼遇到土老冒，什么老食品店，到劈柴院。一路上，小吃店，食品店较多，两旁的横马路上还有教堂，咖啡吧等小景点，拍婚纱照的好去处。
59	2018-07-15 16:57:13	中山路	4	中山路的历史气息真的很浓郁！在这里可以看到当年的德国建筑和日本建筑，整条街其实很长，其中的店家也非常多，要逛起来一时半会很难逛完，这里离天主教堂很近！走路的话一会儿就可以走到，附近的商城很多，也有很多住宿的地方，来旅游的话其实考虑住在这里也是不错的！一定要去的就是劈柴院和春和楼了，要注意的时旅游季的时候这里人很多，来的时候一定要注意保管自己的贴身物品，带孩子的话也要格外留心！这是一条很大的商业街，来到这里一定要购物啦，但是中山路感觉和北京的王府井和上海的南京路很像，会有很多宰客的情况出现，有一点专门为游客设置的感觉！这一点就比不上类型相同的台东步行街了！如果要买特产和纪念品的话推荐一下我在台东找到的一家店，叫做某人特产铺子，主要是种类很多啊，可以买到一大半别的特产店里见不到的东西！店里给人的感觉就是很舒服！比中山路上的特产店要好上许多了！
60	2017-11-10 07:43:51	中山路	5	想吃又想买东西的，肯定要去了，我退房之后，在酒店门口骑着摩拜去的。到了商业街人来人往的，就弃车步行。搜了一下周边养食，王姐烧烤就在身边，果然有好多食客在排队，有的拍照，大多吃货在门前正吃着，吃相都斯文不了。我也点了几根，对于来自海边的我，这味道没有我想要的，一般吧。
61	2016-11-20 19:32:36	中山路	5	青岛是国家历史文化名城、重点历史风貌保护城市、首批中国优秀旅游城市。国家重点文物保护单位34处。国家级风景名胜区有崂山风景名胜区、青岛海滨风景区。山东省近300处优秀历史建筑中，青岛占131处。青岛历史风貌保护区内有重点名人故居85处，已列入保护目录26处。国家级自然保护区1处：即墨马山石林。
62	2018-06-02 23:42:28	中山路	4	因为离住的酒店很近 几乎每天去那里吃饭 特别推荐一下琴岛顺天 太便宜实惠了，因为不想吃大排档 吃了虾仁馄饨，每个都有虾仁
63	2015-12-04 17:26:55	中山路	5	想当年是青岛最大最早的商业街区有很多的店家销售各种各样的商品，有一些还是外贸产品都尾单可以淘到一些的小宝贝呢
64	2019-12-09 13:10:49	中山路	3	可能看惯了上海的十里洋场，对于这些中西合璧的百年建筑不觉得稀奇了，无论是青岛还是广东的沙面，总觉得缺了点气魄与规模，不过这些都是每座城市的记忆。
65	2016-07-12 06:47:49	中山路	4	好热闹的街道，商业，小吃，应有尽有。
66	2019-08-07 15:52:32	中山路	4	青岛市的这条街是一条具有旧时风格的现代街。紧挨着栈桥，站在栈桥尽头，可以看见月牙状的海岸线。附近的劈柴院有不少美食，不错哦！ 【景色】
67	2020-01-18 10:36:37	中山路	5	现在在中山路买东西吃东西很实惠，以前人很多，现在商业区多了，中山路的人就没有以前那么多了
68	2016-07-05 13:59:51	中山路	5	很有特色的步行街，在很多城市都见不到的夜市啊，一条街上比邻商家，热闹非凡，很壮观！带有地方特色，临街楼上的墙画饶有趣味，下水道井盖也有彩绘，乐意无穷，很有意思的一条街。
69	2018-04-16 21:35:59	中山路	5	很繁华，商店和餐馆很多，特别是外贸服装店很多，可以去看看，有一家外贸童装店很不错，店面不大，衣服质量很好，老板是在外贸公司工作的退休员工，人很热情，看了不买也可以。
70	2017-10-08 03:32:59	中山路	5	栈桥对面的一条商业街，有各种纪念品和特产，价格还不贵。也有超市，商城等。先去劈柴院吃完小吃直接去天主教堂，很方便。不要忘了尝尝青岛老酸奶。
71	2015-10-22 06:43:41	中山路	5	很多的百年老字号，只不过随着青岛的东迁人气大不如从前
72	2017-08-15 21:23:53	中山路	5	去了劈柴院就一定要到中山路商业街逛一逛，两处景点都挨着，商品琳琅满目，街道两旁各色小店，让游客驻足，道路走到尽头又可欣赏栈桥风景。
73	2015-10-31 17:33:08	中山路	5	很喜欢中山路，很有特色，各种小吃也很多。
74	2017-08-22 06:22:21	中山路	4	城区正在改造，有不少地方已经要拆迁了。但是依稀可以看见昔日的繁华。奥特莱斯虽然不大，但是卖的东西质量不错，价格公道。商界的小吃也很多。
75	2017-01-06 11:24:24	中山路	5	基本都是外地人来开的店，外地人买。但整个街区建筑还是很有异域风情的
76	2016-07-26 17:25:10	中山路	5	人很多，可能我来的时候不对，哪哪都是人，赶上个大伏天，晕，热晕……德式建筑很美，不过有高层显的碍眼…
77	2019-07-28 19:28:36	中山路	5	中山路商业街是一条美食街，聚集了厦门的很多美食，比如土笋冻，烧肉粽，沙茶面，烧仙草，可以尝一尝。
78	2017-05-01 14:20:22	中山路	4	青岛市市南区的中山路是青岛市的主要商业街，两边排列着各类商店，也保留着一些德占时期的优秀历史建筑。很值得去走走看看。
79	2016-10-04 23:42:07	中山路	5	很有特色的商业街，推荐大家到这里的精品小店看看。
80	2017-09-01 22:31:16	中山路	4	白天去的，时间充足可走走，但白天没什么趣味。
81	2015-12-04 11:23:40	中山路	4	建筑很有特色，一些有名的餐饮也集中在这条街。
82	2018-10-14 17:12:05	中山路	5	欧式建筑，适合街拍和婚纱照，情侣首选之地。
83	2017-06-10 14:13:16	中山路	5	老牌商业街，随着台东商圈，东部商圈，李村商圈，黄岛经济圈的崛起，这里人气大不如前。
84	2016-05-26 10:49:57	中山路	5	一条百年老街，两边都是德式建筑，非常有特色，劈材院也在这条街上，在那吃的小吃，不错
85	2017-11-25 14:48:45	中山路	5	百年老街，，青岛曾经最繁华的街道，亨得利，春和楼，天真摄影……现在也很有味道！
86	2017-12-05 15:10:02	中山路	5	著名商业街区，各大商场林立，货物齐全
87	2018-05-12 09:25:24	中山路	5	青岛的中山路[1]是一条有着百年历史、闻名全国的商业街
88	2016-05-01 17:05:21	中山路	5	很繁华的地方，人很多，各种小店
89	2017-03-14 19:48:01	中山路	5	青岛的记忆，永远的回忆！心中永远的中山路！
90	2019-07-30 17:17:38	中山路	5	很不错的地方 风景很美！如果有机会下次一定留出更多的时间去逛逛
91	2017-10-22 13:50:53	中山路	5	不错，年轻人很适合，物价略高可以尝试一下
92	2016-09-29 17:42:07	中山路	4	中山路青岛商业起源地，看到那方方正正的石板路，曾经的繁华，为什么要回忆，现在的好多东西在这里买就是贵，服务态度也不好，青岛的形象工程要根治，
93	2016-08-18 22:12:03	中山路	5	很热闹，也很时尚，逛完栈桥，到中山路逛逛。很不错的海滨城市。
94	2016-09-21 06:05:18	中山路	5	逛逛，满大街海鲜大礼包。天主教堂前面的广场都是拍婚纱的新人
95	2017-08-15 08:32:11	中山路	5	这里环境不错，设施先进，商店种类齐全，价格适中，值得一去
96	2017-07-01 15:14:15	中山路	5	老城区的中心 走走很有感觉 教堂就在这条街上 好多拍婚纱的新人
97	2017-04-24 11:12:12	中山路	5	这个地方总体讲还不错，挺有当地特色的
98	2016-08-09 09:36:57	中山路	5	百年老街，都是德式建筑，挺有特色的
99	2017-10-13 10:45:53	中山路	5	商业地带，海鲜丰富，美食回味无穷
100	2019-08-20 07:59:04	中山路	5	小时候用最繁华热闹时髦的一条街 现在变成了游客区 哎
101	2016-11-05 14:01:57	中山路	4	现在已经是淡季了，路上人不多，没有过多的商业气息，反而更多了一种慵懒的舒服感觉，街上的建筑物缓缓的道出了往昔风采，令人心旷神怡。
102	2019-05-19 20:04:57	中山路	5	多年未去青岛，曾经在中山路也留下过不少的足迹呢
103	2017-03-06 04:20:55	中山路	5	两个字 繁华 再来两个字 人多
104	2016-12-17 19:25:18	中山路	5	已经被时代淘汰了了！！！但是却还是让人怀念！
105	2016-11-03 07:52:02	中山路	5	最喜欢的地方，这里的繁华和苍凉都是一样迷人！
106	2017-07-20 09:58:19	中山路	5	购物很方便，交通坐车也比较方便，有好多小吃
107	2017-06-06 23:16:08	中山路	4	仔细转有几家店还可以的，大部分都不太喜欢，全国步行街都一个样子
108	2016-12-13 01:02:48	中山路	5	青岛市最著名的商业街，商铺林立，必须要来。
109	2018-10-04 13:57:37	中山路	5	好吃好玩，很多网红店都在这里，比较有意思
110	2017-12-25 21:06:36	中山路	5	青岛曾经最繁华的街道，如今还好，很欧式！
111	2016-11-26 06:15:53	中山路	5	中山路是青岛市最早的最著名的一条商业街。
112	2016-11-09 08:25:16	中山路	5	老景点，有历史底蕴。第一次到青岛去看看。
113	2016-08-18 10:20:38	中山路	5	很好，我很喜欢，没有挑剔的东西，还会再来
114	2017-10-24 14:16:19	中山路	5	非常值得一去的地方，美丽的青岛太棒了！
115	2017-08-15 09:56:03	中山路	5	不错，挺好的，住在市区的话可以去购物！
116	2017-07-17 08:44:55	中山路	5	以前青岛最繁华的商业街，改造后繁华落尽
117	2017-04-11 10:01:15	中山路	5	很棒的一条商业老街，很养心，国内少见。
118	2020-02-27 12:21:15	中山路	4	很多很有意思的店铺啊！比较适合逛一逛
119	2018-02-11 07:44:40	中山路	5	上坡下坡路，是青岛的特点，建筑有看头
120	2017-03-31 20:52:51	中山路	5	在青岛市历史上曾经非常辉煌的商业街。
121	2017-02-05 00:38:42	中山路	5	不去中山街转一圈，就等于没来过青岛。
122	2018-06-25 07:02:05	中山路	5	挺好的，人多热闹，好吃的多，不错。
123	2017-02-07 10:37:09	中山路	5	这条街是青岛市最有名的一条商业街。
124	2016-10-07 11:43:35	中山路	5	很适合大部分人群去地方。性价比高。
125	2018-01-16 08:23:16	中山路	5	商铺很多，吃喝玩乐，应有尽有……
126	2017-12-30 07:23:42	中山路	5	每次都会和朋友逛这条街，觉得不错
127	2017-08-08 21:52:23	中山路	5	中山路与天津路的交界，可以去逛逛
128	2017-04-12 21:15:35	中山路	5	青岛市最大规模的最著名的商业街。
129	2016-12-03 18:23:05	中山路	5	已经老去的繁华商业街 期待重焕新生
130	2016-08-06 16:28:03	中山路	5	经典景点，来青岛一定要去玩，推荐
131	2017-10-07 07:50:25	中山路	5	中山路太热闹了，非常好玩。。。
132	2017-08-04 12:56:54	中山路	5	店铺林立，商品齐全，人流如织。
133	2017-07-06 23:57:35	中山路	5	浓郁的人文气息，文艺范的天堂。
134	2017-04-17 14:11:15	中山路	5	很不错的地方，也挺有地方特色的
135	2017-01-10 19:24:12	中山路	5	地方太美了，真是个好地方！！！
136	2016-10-18 21:07:55	中山路	5	很長的中山路，熱鬧的商業區聚集
137	2016-09-22 21:12:34	中山路	5	商店较多，商品齐全，离海边较近
138	2017-10-05 11:45:26	中山路	5	临街店铺 购物挑选闲逛都可以啊
139	2016-03-04 10:28:13	中山路	4	冬天人还是相对较少的，来就是看看衣服，走走老城区商业街，还有一个王姐烧烤，黄晓明也过来吃过的，在青岛很出名
140	2016-11-21 12:55:57	中山路	4	喜欢来这的感觉，有种慵懒的享受，店铺没有高楼的压抑感，亲切的犹如走到邻家闲逛，合适就买
141	2016-09-15 08:49:59	中山路	4	各种各样的店卖各种各样的货，走走体验一下也不错
142	2017-10-13 22:45:35	中山路	4	一条百年老街，伴随着青岛的发展，现在已经分流了不少消费者，但是仍然可以看一看。
143	2016-06-09 16:44:38	中山路	3	离火车站比较近，步行大概15分钟的样子。商业街是在坡上，两边有些老字号店铺，还有一个outlets商场。可以购物。
144	2017-04-09 21:10:44	中山路	4	其实还不错 劈柴院，etams，还有文艺的小店和连锁饭店。可惜人气带不起来
145	2015-12-05 19:20:22	中山路	3	这是青岛最老的商业街。靠海边那一头是德国建筑，另一半大多是民国时的建筑。其中还参杂着百盛、国货公司两个现代建筑。
146	2019-01-06 19:05:10	中山路	4	不要冬天去玩，不要过年去玩，没人，店也关门，还超级冷，我是二月份去的
147	2017-05-24 15:43:47	中山路	4	商圈里的小店多数都挺文艺得，大教堂很庄严。很多拍婚纱照的，祝福他们～
148	2017-08-01 22:48:33	中山路	4	逛街棒棒哒！对于女士的趣味肯定远大于男士们尤其怀念那一家的绿豆饼
149	2017-08-19 09:43:53	中山路	4	路不长，但挺有特色。有教堂，有特色商店。与劈柴院很近
150	2016-09-23 21:05:03	中山路	4	青岛的一个老街，比较有特色，劈柴院，百盛都还不错！
151	2018-01-01 13:04:10	中山路	4	中山路，旅游旺季人最多的一条路，直通海边，栈桥
152	2017-08-08 09:24:04	中山路	4	曾经的中山路非常非常繁华热闹，现在有点冷清了。
153	2019-08-07 21:53:43	中山路	4	中山路挺有民国特色的，周同上也有不少美食
154	2019-06-21 16:40:12	中山路	4	挺好，周边景色好，还有教堂，好多拍照的。
155	2016-09-18 08:23:24	中山路	4	沿街都是比较有特色的建筑，但卖的东西一般
156	2018-09-06 07:45:53	中山路	4	曾经非常繁华热闹，现在已是物是人非。
157	2017-03-06 22:09:21	中山路	4	中山路商业街很繁华很热闹，值得一去。
158	2016-10-30 16:10:17	中山路	4	味道很好，和朋友一起去的，可以试试，
159	2017-02-15 11:06:12	中山路	4	中山路商圈很繁华，也有很多历史建筑
160	2017-02-06 15:21:07	中山路	4	景色没什么，就是逛街购物，还行吧
161	2016-12-12 00:54:54	中山路	4	非常好东西很好，有机会还会在去，
162	2016-08-25 13:07:51	中山路	4	很有点老青岛的味道，就是稍微长点
163	2016-07-23 07:23:53	中山路	4	比较老的商业街，现在看来有点乱。
164	2017-02-28 09:40:54	中山路	3	其实全国的商业街都一个样子，只不过这里可以吃一些美食。
165	2016-08-21 23:03:59	中山路	3	还好，没有什么青岛特色，劈柴院成小吃街，品种单一，环境嘈杂，没有新意！
166	2017-08-17 22:47:42	中山路	3	真得是商业街，浓浓的商味，全然不见历史的！沉淀
167	2017-07-03 17:51:58	中山路	3	挺热闹的，周围海鲜价格不是特别贵，用大众点评搜美食比较可信
168	2016-12-02 17:41:17	中山路	3	商业老街，之前的繁华兴隆已不见了，好多老字号歇业，可惜啊。
169	2016-12-09 14:57:39	中山路	3	现在这里虽然还是很繁华，但已经失去中心的地位了。
170	2017-07-13 15:13:53	中山路	3	这里来就是吃东西的，但是商业味道也太重了。
171	2017-12-12 08:20:42	中山路	3	中山路商业街曾经非常热闹，现在不行了。
172	2016-11-10 06:11:53	中山路	3	主要看看建筑，王姐烧烤不错，慕名而去。
173	2016-12-05 19:13:43	中山路	3	老城区的老街道，现在已经物是人非了。
174	2017-08-31 10:20:59	中山路	3	比想象要繁华很多，也不是老式风韵
175	2018-04-25 21:39:45	中山路	1	没什么意思，旁边的早餐店，牌子是绿色的写本地特色混沌，还有人在外面拦了，记住千万别去，整个混沌就一个肉丁，特别坑，很多这样的饭店，记住好东西不愁卖的！
176	2017-07-17 12:50:46	中山路	1	这里夜晚九点左右就没有多少人了，很安静，街边小店都比较有特色。
