# Supplementary material for: The influence of perceived landscape value on tourists’ behavioral intentions in historical and cultural blocks
Source: PLoS One. 2025 Jan 9;20(1):e0312491. doi: 10.1371/journal.pone.0312491 (PMC11717279; doi:10.1371/journal.pone.0312491)
Supplement: S1 File — (ZIP) [file pone.0312491.s001.zip › 网络数据/侯爵饭点旧址数据.xlsx]

## Sheet: Sheet1
	评论时间	景点	用户评分	评论内容
0	2021-03-27 22:15:40	侯爵饭点旧址	5	德式建筑非常漂亮的一座别墅，早年间是一家酒店
1	2021-04-28 21:37:29	侯爵饭点旧址	5	舌尖上的美食 量很足 味道还不错 位置很好找
2	2021-08-31 22:37:18	侯爵饭点旧址	5	建筑比较有特色，高大漂亮华丽！
3	2021-09-13 17:53:11	侯爵饭点旧址	4	景色宜人，趣味恒生，性价比高。
4	2020-08-04 16:47:37	侯爵饭点旧址	5	挺好的，还不错，可以来看看，拍照的地方
5	2018-09-06 14:58:31	侯爵饭点旧址	4	侯爵饭店旧址也是青岛德国建筑群的一部分。现在是青岛公安局市南分局占用。而且大门紧锁，估计已经搬迁。该饭店建于1910年，于1911年开业，设计师为著名的里希特。
6	2020-03-08 13:31:00	侯爵饭点旧址	4	【景色】不能点餐了，只能看看吃啥
7	2019-04-21 19:52:23	侯爵饭点旧址	5	这家侯爵饭店，是旧址，很有名气，只是现在，中山路也不是像原来那么繁华了，所以很多人其实路过这里，你会觉得，这只是一个老建筑，却忽略了它原来的风华！
8	2017-08-25 23:40:50	侯爵饭点旧址	5	清一色的这种风格的建筑，建筑没啥看头，咱没请导游不懂历史，但是小路绿树成荫，很安静，走几步到了海边浴场，人立刻多了很多，闹中取静。沿海一路走栈道，净是拍婚纱照的，可见景色不俗。
9	2019-01-09 09:34:15	侯爵饭点旧址	5	青岛美丽的海滨城市，红瓦绿树碧海蓝天，建筑万国博览会。
10	2017-11-06 14:49:28	侯爵饭点旧址	5	欧洲建筑保护很好，非常美，历史意义非凡，周围小吃好吃。
11	2016-08-11 19:45:38	侯爵饭点旧址	5	环境很好，位置靠近海边。非常好。
12	2017-06-11 07:10:52	侯爵饭点旧址	5	较有特色的历史建筑，青岛类似的建筑很多，值得鉴赏。
13	2017-07-24 09:09:41	侯爵饭点旧址	5	建筑很漂亮，现在有点破旧了，还是值得去看一下的。
14	2018-01-18 07:28:29	侯爵饭点旧址	5	这里景色宜人，环境优美，趣味很高，性价比很高！
15	2017-09-25 12:41:29	侯爵饭点旧址	5	环境很好，煮的东西很好，还是喜欢的，服务周到
16	2017-10-18 08:36:57	侯爵饭点旧址	5	德式古堡建筑，现在在公安局里面，但可以参观
17	2018-05-09 21:56:49	侯爵饭点旧址	5	百年历史风貌建筑，沉淀下来的都是好东西。
18	2017-11-24 14:08:32	侯爵饭点旧址	5	非常典型的德国风格建筑，应该妥善保护。
19	2017-11-03 22:46:23	侯爵饭点旧址	5	这个地方看着很大气 气派 想必菜品一定不错
20	2018-03-31 17:37:40	侯爵饭点旧址	5	建筑风格太美了，很欧式又有教堂的感觉
21	2017-10-06 23:02:20	侯爵饭点旧址	5	这里的风景太美了，历史也很悠久。。。
22	2017-09-19 22:52:52	侯爵饭点旧址	5	历史悠久，风景如画适合中老年人游玩
23	2017-06-17 10:46:30	侯爵饭点旧址	5	青岛市历史风貌建筑，必须妥善保存。
24	2019-07-22 21:37:57	侯爵饭点旧址	5	这个可以去看看这个地方真的很不错
25	2018-05-30 13:02:29	侯爵饭点旧址	5	环境好，服务态度也很不错，赞。
26	2017-09-04 18:08:57	侯爵饭点旧址	5	太漂亮了，太美了，性价比很高。
27	2017-08-16 17:00:49	侯爵饭点旧址	5	棒棒哒，是个不错的好去处。。。
28	2017-08-02 12:15:00	侯爵饭点旧址	5	很有参观价值，风景还是挺美的。
29	2017-07-19 09:57:59	侯爵饭点旧址	4	差不多，还可以，可以去看看。快去吧
30	2016-03-01 19:01:35	侯爵饭点旧址	4	只能去看看外面，现在已经变成警察局了，里面不让进的，欧洲建筑风格
31	2015-12-05 20:43:09	侯爵饭点旧址	3	这里现在属于青岛市公安局市南区分局。树木太茂盛，看不清真容，只能看到上面的绿顶。看建筑要冬天才好。
32	2017-11-21 02:27:41	侯爵饭点旧址	4	德国殖民地时留下的建筑，之前为德国驻青岛大领事馆饭店。
33	2017-11-28 06:29:07	侯爵饭点旧址	4	也许你会觉得青岛的海上不干净但海边的建筑漂亮
34	2018-03-21 18:12:26	侯爵饭点旧址	4	民国建筑，现在已改为商业用途，文化气息浓郁
35	2019-06-19 08:58:03	侯爵饭点旧址	4	青岛诸多欧式建筑中的一处，外观看着不错。
36	2019-08-17 10:58:57	侯爵饭点旧址	4	这里是曾经是，德国总督专门吃饭的地方。
37	2019-06-21 16:41:35	侯爵饭点旧址	4	很漂亮，有名的西餐厅，院子也很有情调。
38	2018-02-03 19:42:21	侯爵饭点旧址	4	这个饭店一看就是很高档的，当时很红火。
39	2017-10-13 06:23:01	侯爵饭点旧址	4	可以去看看，青岛这座城市奔来集体哦漂亮
40	2017-12-11 11:42:18	侯爵饭点旧址	4	气派的一座建筑像是一座古堡一样
41	2019-01-25 08:11:40	侯爵饭点旧址	3	这个建筑有接近100年的历史了，属于一个游乐场所
42	2017-08-08 09:23:17	侯爵饭点旧址	3	这个饭店也修好几百年历史了，现在成为旅游景区了。
43	2019-04-30 07:36:38	侯爵饭点旧址	3	这个建筑是日本人建出的。有100年的历史了。
44	2017-11-18 12:50:35	侯爵饭点旧址	3	这在青岛算作一个小型的名胜古迹了，挺不错的。
45	2017-07-03 17:54:22	侯爵饭点旧址	3	还行，环境优美，历史底蕴很深，值得细细品味
