# Supplementary material for: The influence of perceived landscape value on tourists’ behavioral intentions in historical and cultural blocks
Source: PLoS One. 2025 Jan 9;20(1):e0312491. doi: 10.1371/journal.pone.0312491 (PMC11717279; doi:10.1371/journal.pone.0312491)
Supplement: S1 File — (ZIP) [file pone.0312491.s001.zip › 网络数据/信号山数据.xlsx]

## Sheet: Sheet1
	评论时间	景点	用户评分	评论内容
0	2020-03-13 22:46:52	信号山	5	开普敦的信号山是桌山山脉的一部分，他就在开普敦的海边，居高临下，景色非常的不错，这里也有许多悬崖降落伞的爱好者，他们从山坡一冲而下，在空中飞舞观赏着周围壮美的海景，真的是一种很不错的极限挑战项目。
1	2016-11-24 13:55:33	信号山	5	一面看海，一面看山，本身没什么风景，但是远眺桌山或者大海却是美丽的体验 虽然开普敦市区很多地方都能望见桌山，但登上信号山看见的桌山又有些不同。信号山上面积不大，一面眺望桌山，一面眺望大海。
2	2020-03-29 19:58:50	信号山	5	信号山是欣赏开普敦好望角的一个地方，这里其实也算上桌山的。登上信号山非常的方便，一路上风景特别的好。越往上视野越开阔，看到两洋交汇处的好望角，非常的兴奋
3	2020-03-07 10:21:04	信号山	5	信号山是开普敦最高的山峰的，在这里可以欣赏到一望无际的大西洋海景的。在开普敦这里，是两洋的交汇之处，有着非常漂亮的景色，信号山是很多人选择观景的地方的
4	2021-03-06 23:55:58	信号山	4	桌山、绿点球场、魔鬼峰、狮子峰，一望无际，地理位置无敌
5	2018-10-26 05:49:01	信号山	5	开普敦的信号山是桌山山脉的一部分，位于桌山的另一侧。古时候这座海拔35米的小山，每逢午间要鸣炮，因而得名。站在信号山，还可以远眺曾经囚禁黑人领袖曼德拉18年的罗本岛，视野非常的开阔。同时这里也是极限运动，高崖跳伞的区域，胆大的朋友可以尝试一下。
6	2018-08-17 17:01:33	信号山	5	信号山得天独厚的地理位置使之成为欣赏风景的好去处，在这里可以欣赏到桌山全貌还有开普敦奥林匹克体育场和罗本岛。信号山有一传统仪式——鸣炮，因此而得名！在信号山上可肆无忌惮的吹着来自大西洋的海风，环视壮阔的大西洋，观赏开普敦的繁华景象，令人叹为观止、流连忘返！
7	2019-10-06 09:57:59	信号山	5	开普敦的信号山是开普敦海旁一处高耸的山峰，这里的视野非常的开阔，可以眺望浩瀚的大西洋，以及开普敦市区。这里也是高山滑翔伞的起点，非常的惊险刺激，胆大的朋友可以体验一下。
8	2019-07-29 13:47:23	信号山	5	信号山就在市区的边上，山顶并不高，如果有时间爬上来，可以看到整个城市的景色呢，信号山也是一座植物生态很茂密的景色，山上的植物蛮丰富的，在酒店的阳台可以直接面对这里。 【景色】很美丽的自然景色 【性价比】很高的性价比
9	2016-03-02 08:00:30	信号山	4	我们从信号山左边的小路往上走，山顶很平坦，上面长了许多毛草以及树木，还有信号塔……。转了一圈，感觉信号山不大，本身没有什么风景。但在信号山山顶既可以从最佳角度欣赏到桌山，又可看到漂亮的大西洋海岸线，还可俯瞰开普敦繁华都市和绿点球场等。 在信号山上有一个大大的像框，背景是著名的桌山，框边标有地理位置，游人一般都会爬上去照个像作留念。 据说: 信号山还是观日落，赏开普敦市夜景的最佳地点，可惜咱们团是上午去的。 站在山顶可望见著名的罗本岛。 在信号山上我们看到有人在玩滑翔伞，坐在滑翔伞上在空中飘飘荡荡，俯瞰整个开普敦，想去体验一次，因没有提前预约，付钱也不让坐，有点遗憾! 我们团在山上玩了大约一个小时
10	2016-03-15 00:05:42	信号山	5	去完桌山可以顺路来到信号山，这里到太阳落山时间必定会有许多人在找个位置欣赏美丽的日落。而且可以正面观赏到桌山。
11	2016-11-04 00:29:24	信号山	5	桌山受天气影响经常无法上去，不少游客会觉得遗憾。其实在信号山上看桌山景色是极美的，在桌山上不见得能体会它的整体。“不识庐山真面目，只缘身在此山中”说的就是这个道理。换个角度，别有洞天。
12	2017-04-13 09:24:59	信号山	5	桌山的一侧，向外延伸，形似狮子，故又名狮子山，虽然信号山不算很高，不过登山可以俯瞰开普敦的美景，还有茫茫的大西洋，特别是日落时分就更美了
13	2018-03-04 16:24:04	信号山	5	信号山是开普敦挺有名的的山峰火山，适合带上朋友一起来，夜景不错，值得一去，应该顺便买点红酒或者香槟（很便宜）带上去喝，在南非闻名的信号山，能够鸟瞰繁华都市，远观桌山美。
14	2017-10-26 17:21:28	信号山	5	这里的景色非常的漂亮而且在这里你可以排除非常漂亮的照片，建议尽量在日落之前去，不会太拥挤，山的里面和周围有许多行山路径。
15	2015-11-07 06:46:21	信号山	5	看开普敦的美丽夜景就需要爬上信号山，也可以开车上去，夜景实在太迷人了！
16	2018-11-18 13:54:22	信号山	4	Signal Hill 信号山，开普敦，浩瀚大西洋 风太大，冷 ​​​very addictive and great！！
17	2015-11-12 13:26:42	信号山	5	信号山白天并不起眼，但是晚上登山看开普敦夜景很美，一定要去一次。
18	2016-08-13 15:16:22	信号山	4	一般天气不太好没法去桌山的时候可以去信号山，在桌山能眺望信号山。傍晚去信号山,登上山顶俯瞰开普敦，日落美景将尽收眼底。信号山是晚上观赏被誉为世界三大夜景之一的开普敦夜景的最佳地点。不过，还是以安全第一。
19	2016-03-05 23:50:57	信号山	4	开普敦的地标,海拔高度 1086 米,其山顶如桌般 平坦,当地人称为“上帝的餐桌”。山顶植被繁茂,据说植 物种类比英国全国还多。 桌山右侧是狮头山和信号山,左侧 是魔鬼峰。桌山山脉挡住了大西洋的寒流,为开普敦创造了 温暖湿润的小气候。 由于地形和气流的作用,桌山上经常云 雾缭绕,每当这个时候,当地人便说是上帝铺好了“桌布” 开始用餐了。另外一个有趣的故事则说:这是魔鬼和海盗在 比赛谁抽烟更厉害。桌山已经在这个世界上静静矗立了三亿 六千万年,更是世界上最古老的山峰之一,因此它作为一座 地标实至名归。
20	2015-12-28 15:52:54	信号山	4	离开桌山，到达对面的信号山，这里是拍桌山最好的地方之一，我们来的时候，桌山上就一直被云雾笼罩像是戴着一顶帽子，还好我们下山了，要不是什么也看不到。后面几天桌山上倒是一直万里无云，不过，我们觉得有云朵反而好看些呢。信号山这里有一个相框，印着桌山的地理位置信息，人在里面拍照，很有意思。离开信号山的时候，看到了开普敦这里世界杯的球场。
21	2015-10-30 18:20:07	信号山	4	下午还有一项活动是上信号山观桌山，信号山因每天中午12点鸣礼炮而得名，海拔350米，坐车到山顶，这里有一个橘黄色的大大的框，这是拍摄桌山的最佳位置，人站在框后与桌山合影就像得到一张带有黄色边框的照片，真是很有创意的设计！在这个黄框的前面永远排着队，得到机会的人会使出浑身解数想方设法地表现一下，站在旁边观望别人照相也是一件趣事。
22	2016-02-26 08:37:56	信号山	4	听完来导的介绍后我们就沿游道自由游览。看到靠近大西洋一侧有两座小山，那就是开普敦有名的狮头峰和信号山;另一侧更为险峻的山峰——魔鬼峰就像桌山伸出的左右两只手臂，紧紧地拥抱着山脚下的开普敦城区。
23	2017-06-23 09:13:11	信号山	5	信号山是来开普敦必须去的一个景点，信号山门票是免费的，在山上可以看到整个开普敦的景色，非常美，还可以看到大西洋，在这里可以租滑板车，260元一个人。
24	2015-12-07 11:28:45	信号山	5	位于桌山的一侧 这里的高度不算太高 但是却是观赏开普敦全景的一个非常不错的角度 放眼望去 港城风景尽收眼底
25	2019-10-19 23:41:51	信号山	4	信号山，也是一个可以看到市区，景色的高处，比较特殊的是去往信号山的路上风景还是蛮美丽的整体，看来还都应该归功于当年英国人的规划吧。
26	2018-11-23 17:51:09	信号山	4	是开普敦的地标建筑之一，以前是放炮警示的地方。是四个山头唯一一个可以车通山顶的地方。在山头看桌山最佳的位置，空中飞伞是山顶特色。
27	2018-12-21 18:24:04	信号山	4	信号山是观赏开普敦夜景的最佳地点，被誉为世界三大夜景之一，登上山顶,俯瞰繁华都市,开普敦日落美景尽收眼底⋯ ​​​！！！
28	2016-02-18 11:23:20	信号山	4	信号山，左侧是魔鬼峰，而每年的10月至次年3月，大量的水气在遇桌山后上升至山顶，再在冷空气的作用下形成了壮观的云团，就好似一整块桌布将整个桌山覆
29	2015-11-26 15:59:35	信号山	5	位于桌山一侧，海拔346米，山上有多个角度可以俯瞰开普敦市容，眺望茫茫大西洋和欣赏著名的桌山全貌。
30	2018-11-05 18:15:37	信号山	4	信号山也是开普敦的一座景色优美的山峰，就位于桌山的一侧，从信号山上还可以看到桌山的全景和海上的海岛，在信号山上每天中午十二点都会举行一种传统仪式，鸣炮，幸运的就可以碰到。
31	2016-11-27 12:18:43	信号山	5	爬山高度适中，一个小时左右可以登顶。山上就不排队收费了，爬山也就是弥补平时锻炼了吧！
32	2016-11-23 18:15:47	信号山	5	晚上在信号山上看开普敦的美景是最好的。一般天气不好桌山是上不去的，那就去信号山看风景
33	2016-10-04 08:27:21	信号山	5	在信号山上，遥望桌山，也可以在晚上远眺开普敦美丽的夜景，太棒了
34	2019-08-24 19:21:38	信号山	4	打卡之地 可以玩飞伞 很小的地方
35	2018-08-19 09:02:18	信号山	5	不知道为什么取这个名字，总之让人心旷神怡的。
36	2017-10-07 09:25:33	信号山	5	山挺高的 远远就能望到 很美的景色
37	2016-09-01 10:56:40	信号山	4	信号山离桌山不远，风景秀丽,夏日避暑胜地,还可以在这里看日出和日落天然氧吧,值得一游！超级美的地方
38	2016-09-05 16:02:48	信号山	4	信号山有一些很自然的东西，这里的山峰上都是漂亮的景色，信号山的美景非常自然，大量的树木都很葱郁。
39	2018-03-09 14:31:35	信号山	4	到南非必须上“信号山”。向北看是巍峨的“桌山”，向南看是浩瀚的大西洋。风景怎一个“美”字了得！
40	2016-04-28 11:25:42	信号山	4	信号山海拔只有346米，山上有多个角度可以俯瞰开普敦市容、眺望茫茫大西洋和欣赏著名的桌山全貌。
41	2016-02-12 15:02:05	信号山	4	山上的几个观景台是人满为患，都是为了看开普敦的市景来的，其实在瞭望台旁边的山边看景色也不错
42	2016-04-28 10:44:39	信号山	4	可以正面观赏到桌山。信号山还是晚上观赏被誉为世界三大夜景之一的开普敦夜景的最佳地点。
43	2019-02-22 08:27:43	信号山	4	背山面海，风光无限，风水宝地。
