# Supplementary material for: The influence of perceived landscape value on tourists’ behavioral intentions in historical and cultural blocks
Source: PLoS One. 2025 Jan 9;20(1):e0312491. doi: 10.1371/journal.pone.0312491 (PMC11717279; doi:10.1371/journal.pone.0312491)
Supplement: S1 File — (ZIP) [file pone.0312491.s001.zip › 网络数据/劈柴院数据.xlsx]

## Sheet: Sheet1
	评论时间	景点	用户评分	评论内容
0	2022-12-07 12:31:40	劈柴院	5	青岛劈柴院位于青岛市市南区中山路商业圈，是中山路、北京路、河北路和天津路围合的街坊。劈柴院是“卜”字形，东端连着中山路，北边连北京路，西边通河北路。“江宁”是南京的古称，这里也是青岛最早的“南京路”。
1	2022-11-25 06:50:42	劈柴院	5	青岛劈柴院位于市南区中山路商业圈，是中山路、北京路、河北路和天津路围合的街坊。劈柴院有个路名叫江宁路，它是“卜”字形，东端连着中山路，北边连北京路，西边通河北路。“江宁”是南京的古称，这里也是青岛最早的“南京路”。
2	2023-02-18 13:45:05	劈柴院	5	我对方是青岛的一个特色小吃街，在这里可以吃到青岛各式各样的小吃，非常的不错。
3	2023-05-19 09:09:52	劈柴院	5	这个地方属于青岛的标志性建筑，在这个地方可以可以感受到老青岛的味道。
4	2023-05-03 13:45:07	劈柴院	5	这边有一些小吃，有一些游客会来打卡，还是挺不错的呢！
5	2023-02-22 18:55:15	劈柴院	5	在这边有很多特色小吃，每年到了暑期的时候，游客很多。
6	2023-02-04 22:10:35	劈柴院	5	青岛的传统美食街，位于中山路，可惜最近人气不行没落了
7	2023-02-25 20:48:45	劈柴院	5	量很足，必须夸奖呦！真的很实惠，而且味道还很新鲜！
8	2023-03-04 16:28:13	劈柴院	5	网红打卡地！今年春节前已经拆掉，正在重建中。
9	2023-01-21 15:08:35	劈柴院	5	喜欢吃小吃的，可以来这边逛一下，挺有意思的！
10	2023-04-10 08:53:25	劈柴院	5	劈柴院是青岛市著名的小吃街，曾经是很红火。
11	2023-04-01 12:12:18	劈柴院	5	青岛美食所在地，比较大众平民化，小吃比较多
12	2023-02-15 22:34:51	劈柴院	5	靠近中山路附近，里面有各种美食，海鲜种类多
13	2023-05-20 09:27:27	劈柴院	5	青岛地标性建筑之一，很有特色的一条小吃街
14	2023-04-25 12:50:31	劈柴院	5	喜欢吃小吃的，可以来这边，还是挺不错的！
15	2023-04-17 23:41:59	劈柴院	5	青岛美食大集会，来这里尝尝青岛特色吧
16	2023-04-06 21:03:15	劈柴院	5	青岛的这个地方可是、很有特色，必来！
17	2023-04-06 09:27:58	劈柴院	5	环境优美干净舒适好看，好地方值得一看
18	2023-05-02 16:32:01	劈柴院	5	劈柴院老中山路特色，人气越来越旺。
19	2023-04-18 19:58:41	劈柴院	5	感觉很不错哦，有时间可以去看看哦～
20	2023-02-01 21:46:21	劈柴院	5	劈柴院，老青岛的印记，游客聚集地。
21	2023-03-15 12:32:25	劈柴院	5	有一些特色小吃，还是挺不错的！
22	2023-03-12 00:28:55	劈柴院	5	好多小吃，有空可以去看看的啊。
23	2023-03-21 21:04:53	劈柴院	5	感觉还不错 小吃的种类比较齐全
24	2023-02-18 17:28:29	劈柴院	3	这里也算是青岛民俗的一个小景点吧，占地不是很大，一小时可以全部转完。大致还是当年青岛码头工人生活的区域，里面有一些小的宾馆和餐饮。谈不上什么很有特色，看看也是挺好的。
25	2022-12-04 18:38:03	劈柴院	5	青岛劈柴院，八十年代的样貌，人气不如从前。
26	2023-01-17 21:17:56	劈柴院	5	青岛美食聚集地，来青岛的朋友可以来逛逛
27	2023-01-14 23:12:08	劈柴院	5	很有特色，还有很多好吃的，可以去看看
28	2023-01-03 17:24:11	劈柴院	5	咱青岛的这个劈柴院可是久负盛名啊！
29	2023-01-01 22:54:09	劈柴院	5	青岛小吃，想吃就来看看，热烈欢迎
30	2022-12-07 22:17:39	劈柴院	5	位于青岛市市南区中山路商业圈
31	2023-03-31 17:28:34	劈柴院	3	去青岛玩的时候专门去过这里，但是完全没有什么意思，s不建议大家去
32	2022-08-08 21:24:39	劈柴院	5	劈柴院位于青岛市市南区中山路商业圈，是中山路、北京路、河北路和天津路围合的街坊。其实劈柴院有个路名叫江宁路，德国占领青岛后，于1902年修建了此路。它是“卜”字形，东端连着中山路，北边连北京路，西边通河北路。“江宁”是南京的古称，这里也是青岛最早的南京路。现在作为小吃一条街已成为网红打卡地。
33	2022-08-27 08:02:56	劈柴院	5	劈柴院是一家独具特色的饭店，就餐环境优雅静谧，饭菜口味独特精致，特别推荐
34	2022-11-02 08:41:08	劈柴院	5	青岛皮城院相当于一个老青岛的一个保留物地方在里面可以看看一些细，还有一些青岛的特色小吃。
35	2023-01-05 07:29:50	劈柴院	5	风景优美好看舒适好美，好地方很不错的地方
36	2022-10-31 17:42:10	劈柴院	5	曾经的青岛老城区第一小吃街，可惜随着中山路商圈的没落也不行了
37	2022-08-25 15:50:47	劈柴院	5	非常有意思，很适合跟对象一起来体验，解锁新店，下次有时间再来
38	2022-11-12 18:51:01	劈柴院	5	劈柴院是青岛市有名的小吃街。在市南区中山路附近。
39	2022-11-21 13:11:43	劈柴院	5	青岛著名的民宿文化饮食街，地方特色，不错的地方
40	2022-10-18 13:39:14	劈柴院	5	不错的地方，靠近我中山路火车站的位置，很好找
41	2022-09-21 19:22:02	劈柴院	5	劈柴院有老青岛的印记，几十年前小时候的样子。
42	2022-09-04 08:34:50	劈柴院	5	好吃的很多特色也不错，去旅游的可以看一看。
43	2022-11-12 07:55:56	劈柴院	5	青岛有名的老街区了，小吃云集，可以逛逛。
44	2022-09-26 09:27:18	劈柴院	5	青岛传统打卡点，各类吃喝玩乐，值得去一趟
45	2022-09-29 22:26:13	劈柴院	5	值得去看看，风景优美好看好美好地方
46	2022-09-30 20:07:33	劈柴院	5	青岛著名景点，适合去看看，不错
47	2017-07-14 08:45:32	劈柴院	5	整体来说，离火车站挺近的，外地人很好找！这里做生意的青岛本地人很少，有很浓重的南方口音，高喊着让你买他们家的鱿鱼，海鲜不贵生蚝大点的，10块钱4个，小的不好的10块钱5个，鱿鱼不是很新鲜，性价比比台东威海路、营口路那边便宜些，锅贴不错，扎啤没威海路那边好喝，可能是参水了！总之，这里一切全是卖外地人的，组团去的必到劈柴院，那是肯定的！东西吧，也不是很贵！10块钱一份烤蛤蜊、扇贝，但还是没威海路那边新鲜吧，可能我是吃惯了！我的评价仅供参考
48	2017-06-22 23:13:34	劈柴院	5	劈柴院位于青岛市南区中山路商业圈，是中山路、北京路、河北路、天津路围合的街坊。其实劈柴院有个路名叫江宁路，德国占领青岛后，于1902年修建了此路。至于劈柴院这名字的来历，有人说，这里原先是个“劈柴市”，全是卖劈柴的。还有人说，这些劈柴除了供市民烧火做饭，还供应大窑沟窑炉烧制砖瓦等等。现在劈柴院是一条小吃街，里面有各色小吃，另外还有一些纪念品，还有捏面人儿的，晚上还有曲艺相声表演，十分热闹。
49	2016-08-20 16:57:36	劈柴院	5	劈柴院，青岛最早的商业街，起初是用板柴建的板房，殖民政府改成砖瓦房后，这里有戏院，影院，很多老艺术家在这里留下足迹，像马三立，刘宝瑞等老先生。10年这里做过改建，恢复解放前的旧貌，现在这里很多来的是外地游客，店铺也以海鲜排挡，烧烤，小工艺品店为主，价格也是呵呵了，不用刻意去寻找所谓网上的名店，口味基本差不多。习惯给五星了。
50	2016-07-28 15:32:56	劈柴院	5	劈柴院，感觉这里最多吃的，不过都是大排档来的，果然啤酒还是跟大排档配。来了这里才知道啤酒要一扎扎点的，所以一个人千万不要去喝酒哦，一扎都好几升了，喝完肯定要断片了。吃的我印象最深的是蛤喇，长得跟花甲好像，哦，我们还去了吃海鲜大餐，自己买了海鲜拿去餐馆让别人给我们加工。不过感觉我真的对海鲜不太感冒，反而饺子，饼什么的那些我比较感兴趣。
51	2022-09-03 21:27:40	劈柴院	4	好多好多特色特产的东西啊。。。。
52	2022-07-18 21:48:01	劈柴院	5	老青岛人几乎没有没去过劈柴院的，外地来青岛的也多去劈柴院。江宁路有二十几个院，整条街和几个院是商业、餐饮、娱乐集中的地区，是青岛人逛街的集中去处。劈柴院的热闹是出了名的热闹。
53	2022-07-18 21:44:08	劈柴院	5	劈柴院位于青岛市市南区中山路商业圈，是中山路、北京路、河北路和天津路围合的街坊。其实劈柴院有个路名叫江宁路，德国占领青岛后，于1902年修建了此路。
54	2022-11-07 11:53:50	劈柴院	3	外地人来的多，就是特色小吃，感觉很一般。
55	2016-05-27 09:06:35	劈柴院	4	劈柴院有个路名叫江宁路，德国占领青岛后，于1902年修建了此路。它是“人”字形，东端连着中山路，北边连北京路，西边通河北路。从上个世纪20年代中期，江宁路成了步行街，于是整条江宁路就叫劈柴院了。 劈柴院是每个初到青岛的人必去的美食街，也是青岛最早的美食街。，小小的街上汇集了海鲜、小吃、烧烤等各色美食。主街上多是酒馆、饭店，据说，这条街上的锅饼、炉包、混沌和豆腐脑很出名。但不建议在此吃海鲜，略微点些小吃即可。
56	2017-05-09 20:14:01	劈柴院	4	劈柴院事实上是青岛的小吃街。不太大，成丁字型，都是一个一个小店面，豆腐脑、青岛老酸奶、锅贴、烤鱿鱼，各种海鲜，应有尽有，就是价格稍贵，但是到一个城市，总是要尝尝各种味道，所以还是值得一去的。
57	2021-09-01 21:11:59	劈柴院	5	劈柴院是平民化的美食一条街，它之所以能使人津津乐道，是因为这里的食物价格便宜而且是大众家常饭菜。可以说，劈柴院青岛市井文化的缩影。
58	2021-12-12 11:36:33	劈柴院	5	到了青岛，哪能不吃海鲜🦞呢😄，劈柴院美食街，位于青岛市市南区中山路商业圈的江宁路，街不长，却是美食无数，尤其海鲜，特别新鲜，现点现做，特别解馋，老板热情，服务态度很好，欺负外地游客的毕竟是个别人。距离栈桥，教堂⛪️，火车站都很近。
59	2022-02-25 21:44:35	劈柴院	4	在青岛的最后一天来到了大名鼎鼎的劈柴院，这个在网上红火一时的美食聚集地已经风光不再，可以说顾客寥寥无几，商户惨淡经营，也许和商家定位有关。
60	2021-05-02 19:14:39	劈柴院	5	离景区不远的一个老字号小吃街，不算长，但是商家多，游客少，以前出名现在没落了，逛了一圈，没有想要的，虽然价格不贵，以海鲜为主怕怕的。
61	2017-06-12 19:50:04	劈柴院	3	网上查了攻略 慕名而来 结果有点失望 东西是挺多 不过不好吃 味道一般 点的海鲜都不是很新鲜 老板还特别的小气 去的时候他们正在吃当地的一种饼 姐们看了嘴馋 也想要 老板说10块钱 我们说来2个 结果老板说这饼很难买 不卖 让我们自己买 真是醉了 那里都是外地游客 当地人都没有 估计是只宰外地人的吧
62	2016-07-22 21:33:11	劈柴院	3	我从北京路进劈柴院，窄窄的小巷，两边都是些小玩意的工艺品，往里走三岔路口左边是中山路的进口，也是正门，能见到漂亮的门楼，有点像上海石库门弄堂的门楼，上面写着“劈柴院”、“1902”字样，门楼背面则画着人物彩绘。穿过很小的门洞走进窄窄的街道，两侧排列着各种大排挡式的餐馆。这里以海鲜、烧烤类为主，还有一些小吃，价钱在10元左右，在青岛算偏贵的，而且味道有浓，有些不是很新鲜，口感不咋地，但许多游客还是会冲着它的名气不是来吃的，来凑凑热闹也一样。
63	2022-05-28 20:45:57	劈柴院	5	去青岛旅游，一定要去青岛的劈柴院转转。劈柴院其实叫江宁路。在这里有很多的饭店。各种小吃、炒菜都有。游客来这里可以边走边品尝各色小吃。这里的锅贴很有名。
64	2021-10-14 22:48:01	劈柴院	5	一个旅游 城市 都有小吃一条街，除了有极少部分地方 特色的食品外，大部分都是烧烤啊这些东西，而且劈柴院的规模尤其，二条加起来不知道有没 有200米长。劈柴院
65	2021-04-20 23:32:21	劈柴院	3	1902年德国人在青岛建立了劈柴院，因遍布搭建的破板房而得名，现在是青岛有名的小吃街，遍布各种大排档和手工作坊…青岛游第二站，从青岛啤酒博物馆打车过来比较近，5点过，街上几乎没什么人，和我六年前来人山人海形成鲜明对比，后面问司机说可能是淡季的原因，可逛性不大…
66	2022-04-22 22:13:36	劈柴院	4	在刘筠的诗集《青岛百吟》中，我们看到了这样一段注释：“劈柴院近中山路，最繁闹之区。院内皆劈柴架屋，故名。贵人不屑一顾，然房租轻而价廉，穷措大得往来其中焉。”这就是说，劈柴院是因为里面盖了许多临时的商用“劈柴屋”而得名的。
67	2022-07-10 14:38:11	劈柴院	5	这个地方是青岛最著名的景观了，你来青岛不来这个地方看一看就等于没有来青岛，所以来青岛一定要到这里。
68	2023-05-04 22:14:03	劈柴院	2	这条小吃街因为价格太高和宰客已经渐渐没落了
69	2022-06-28 22:36:34	劈柴院	5	值得去看看，琳琅满目，各种各样，看的眼花缭乱，逛逛很不错
70	2023-02-18 15:01:36	劈柴院	2	已经关闭，整体装修中。各位勿往
71	2022-08-03 08:08:55	劈柴院	5	一个悲伤的故事，非常让人生气的地方，非常失望，没有一点特殊的感觉。。。
72	2022-05-19 10:35:11	劈柴院	5	特别感谢工作员，昨天非常耐心地给予专业的指导，默默点个赞👍
73	2022-03-28 15:11:06	劈柴院	5	值得去看一看，美丽悠久的景点，走一走逛一逛，拍点美照，太美了
74	2022-07-21 12:46:23	劈柴院	5	青岛的一个美食聚集地，价格比较亲民，比海鲜一条街便宜很多
75	2022-04-19 08:46:51	劈柴院	5	不错不错不错不错不错不错不错不错不错
76	2022-08-06 10:12:05	劈柴院	4	这个地方不建议外地朋友来，这虽然是老青岛的回忆，但是，就是一个很小的胡同，伴着小吃街，东西贵，味道也一般，全是噱头，不如台东步行街
77	2022-07-31 16:44:08	劈柴院	5	去过很多次青岛了，唯一一次休闲游去的，感觉还可以吧
78	2022-06-30 16:19:22	劈柴院	5	好玩的地方,好多商家,五花十色,逛逛走走的好去处!
79	2022-08-11 22:01:29	劈柴院	5	劈柴院是青岛市著名的小吃街。有许多的好吃的。
80	2022-07-11 12:03:07	劈柴院	5	青岛的著名景点，特色小吃琳琅满目，非常不错。
81	2022-04-05 15:19:01	劈柴院	5	小时候喜欢吃劈柴院的我豆腐脑，现在有点没落了
82	2022-08-11 09:30:08	劈柴院	5	青岛的小吃聚集地，很多人的，可以去看看的啊
83	2022-04-21 10:39:12	劈柴院	5	夜市很热闹，熙熙攘攘，各色小吃琳琅满目。
84	2022-04-10 10:06:17	劈柴院	5	有历史的地方，不过已经成了各地小吃一条街
85	2022-08-03 17:34:44	劈柴院	4	店里空间非常大，环境氛围非常好，整个过程下来真的非常舒服非常有意思，很适合跟对象一起来体验，解锁新店，下次有时间再来
86	2022-07-21 16:09:22	劈柴院	5	离火车站不远，小吃和小商品都很丰富。
87	2022-06-10 08:12:15	劈柴院	5	不错的一处景点，很有自己的特色风格！
88	2022-05-13 07:59:09	劈柴院	5	老青岛繁荣时代的印记，现在比较萧条。
89	2022-06-28 18:57:19	劈柴院	5	真的很美值得一去的旅行休闲好去处。
90	2022-05-10 08:11:19	劈柴院	5	劈柴院是美丽的青岛市著名的小吃街。
91	2022-06-04 10:32:32	劈柴院	5	很有青岛特色，也有很多的美味~
92	2022-05-04 06:03:14	劈柴院	5	这里值得去看看！具有生活气息！
93	2022-04-03 19:06:37	劈柴院	5	里面的环境还可以，很值得一去。
94	2022-03-25 22:04:56	劈柴院	5	【景色】有小吃的地方，很不错！
95	2022-08-09 16:05:06	劈柴院	4	之前去过，小吃很好吃，还有很多小店，挺有意思。前两天又去了，里面都拆了，说是重新装修，要等明年才可以再去玩
96	2022-06-04 16:31:02	劈柴院	5	非常好玩的地方 很喜欢 经常去
97	2021-04-01 07:34:56	劈柴院	5	很方便去天主教堂和中山路就可以顺路逛了，在里面吃点小吃和特色餐饮也很方便，可以歇歇。周围老城区，离栈桥和后海游轮都很很近
98	2022-04-15 13:46:21	劈柴院	4	吃饱再逛劈柴院，囧啊。我喜欢美食，所以喜欢逛这些。我这是吃饱了，否则一定要尝尝这昆虫宴哈哈哈
99	2021-07-27 13:31:03	劈柴院	5	劈柴院现在是小吃街听里面的商人说以前是卖柴火的院子，复古味浓浓，交通方便位置不算偏僻，晚上可溜达逛逛，倒是不用特意去逛顺便溜溜即可
100	2016-09-10 11:25:55	劈柴院	3	劈柴院是当地专门招待外地游客的地方，进去之后很嘈杂，由于我们来的几天已经把当地特色美食一网打尽，所以此地进入之后没有任何吸引之处，路边叫卖的商贩过于热情想凑热闹的人还是可以逛一逛的，就像去北京一定要去南锣鼓巷一个道理。
101	2022-04-29 21:41:00	劈柴院	4	朋友推荐使用的平台，这里的活动都好划算，到店消费也很方便，非常棒🤞
102	2022-06-02 16:02:09	劈柴院	4	古色古香的地方。。。有很多非遗文化
103	2021-07-22 22:29:58	劈柴院	5	集青岛地标美食为主，在栈桥附近，是青岛人们喜欢度假休闲的地方
104	2021-11-23 08:28:11	劈柴院	5	老青岛的记忆，甜沫、锅贴，小胡同，来青岛必打卡的地方
105	2021-04-01 15:07:00	劈柴院	5	比较集中的表现了脏乱差，里面都是一些坑外地人的东西
106	2016-10-06 21:32:40	劈柴院	5	如果说中山路是吃货天堂，那劈柴院就是小吃的天堂！小小一条街毫无空隙，人来人往非常拥挤！国足臭豆腐，正宗沧口锅贴是青岛榜上有名的小吃，味道非常棒！还有各种海鲜烧烤，味道香的你无法动弹！在劈柴院东门南侧，有一家豆腐脑店，绝对挑战你的味蕾！
107	2015-11-10 06:18:29	劈柴院	4	小街不大，但小吃不少，基本10元一份，没有想象中的好，商业味太浓重，看看溜达还行，吃点儿小吃还行，旁边还有些小铺子挺有意思的，因为离大教堂不远，走路就可以去，所以建议背包客们把去教堂的行程放在一起，我就是背包客
108	2021-12-14 11:22:10	劈柴院	5	老青岛的商业街在中山路上可以顺便来逛逛
109	2021-09-10 19:28:40	劈柴院	5	现在去的基本上都是外地人，有悠久的历史
110	2021-10-29 14:54:53	劈柴院	5	历史性贡献的特色老街，失去了昨日繁华
111	2021-06-15 09:51:35	劈柴院	5	值得去，不错哦～你们怎么知道自己的
112	2022-02-12 16:01:58	劈柴院	5	一条有点贵的小吃街！逛一逛还可以
113	2021-06-25 15:36:34	劈柴院	5	很漂亮的地方，值得一去可以再去1
114	2021-03-20 00:26:49	劈柴院	5	特色小吃一条街，值得大家去打卡
115	2017-06-25 22:10:14	劈柴院	5	价格基本都在10元左右 可以接受 ，味道也很好，昆虫宴没勇气尝试 皮皮虾米团很好吃 国足臭豆腐味道也很好 海星味道有些腥 吃不太习惯，黑莓味道酸甜也不错 桂花糕闻着有种清香味 吃起来有种淡淡的甜 甜而不腻 我不喜欢吃甜食 感觉都很不错 推荐！而且人都很热情 态度也很好 多给了两块钱不知道 老板都找给我了
116	2021-06-27 18:48:05	劈柴院	5	锅帖还比较好吃。
117	2020-03-21 09:16:38	劈柴院	4	劈柴院是青岛旅游必去之地，几乎装得下整个青岛的美食。海鲜大排档，水饺面食，烧烤，还有很多民间手艺小吃。臭豆腐，烤鱿鱼，烤肉串，烤茄子，烤金针菇，炸香蕉，锅贴，很多很多餐饮种类。逛吃逛吃好开心。
118	2020-08-03 21:27:46	劈柴院	5	古代的建筑，各有千秋吧😊 【景色】 【性价比】看看就好😊吃吗！还是和本地人一起走吧😁因为养的海鲜，和野生的啊没有可比性啊😊
119	2015-11-03 12:23:47	劈柴院	5	是个景点，小吃街，比较短，但是里面有个酒店，应该是星程的，比较有特色，我就住在里面了。下楼吃东西很方便啊，早上很早就有卖吃的的了，各种，味道也还可以，价格不算贵，至少没有天价虾。推荐去住，据说家庭房还有土炕，有意思呢。
120	2017-04-02 18:46:05	劈柴院	5	吃货的天堂，这句话很适合形容这里。这条街不长，但是就属于那种麻雀虽小五脏俱全。值得推荐得就属爆肚了，真的口感很爽口，很嫩，香辣……现在还在回味。下次还想来吃。
121	2022-05-07 20:00:55	劈柴院	3	现在基本没人去了，没落了，没啥意思
122	2021-04-09 07:07:28	劈柴院	4	反正不花钱，就去到此一游咯 ！有一些所谓的美食小吃，不过现在整修了 好像还不错
123	2019-12-06 17:51:28	劈柴院	5	劈柴院 1）位置：位于青岛市南区中山路商业圈的街坊-小吃一条街。 东端连着中山路，北边连北京路，西边通河北路。 2）历史由来： 德国占领青岛后，于1902年修建了江宁路。 据介绍劈柴院是因为里面盖了许多临时的商用“劈柴屋”而得名的。 3）概况： 从中山路进劈柴院可以看见像石库门建筑的门楼上面写着“劈柴院”、“1902”字样，。 门楼背面有人物彩绘。 穿过很小的门洞走进窄窄的小巷胡同即是大排档美食街。 整个区域面积有限、入口比较狭窄。街道呈“人”字形。 4）打卡点： 看点一：美食大排档-逛吃逛吃 主街不长，两侧老房子多是各式大排档、小饭店、酒馆、小吃店。整体档次不高。 小吃以海鲜、烧烤类为主，如锅饼、国足臭豆腐、烤鱿鱼、海胆、豆腐脑、青岛老酸奶、等人气比较旺。 北街有德州扒鸡、福山烧鸡、南肚、酱肝等。 也有网红甜品小摊位、王姐烧烤水饺，海鲜、小炒、海胆等。 小吃10元到20元一份，吃的品类…
124	2017-09-12 18:11:30	劈柴院	5	劈柴院就是一条小吃街，我们吃了网红王姐烧烤，味道还可以。朋友他们三个人吃了好多次的国足臭豆腐，说超级好吃，是里面的一家，不是入口那家。吃了份三鲜豆皮也还不错，不过有点油。麻辣小土豆真的超级辣！！！别的都没吃了。海鲜的话不建议在这里吃，朋友买了一份，没有宾馆旁边的好吃
125	2021-07-14 09:20:46	劈柴院	4	最近这里好像改革了一些，有些表演什么的
126	2021-06-21 13:34:20	劈柴院	4	本人很喜欢这个，好吃。据说是招牌菜。应该叫酥肉吧，还可以
127	2016-12-05 13:58:17	劈柴院	5	第一次去青岛，住在劈柴院附近。这边美食很多，也有很多文艺的地方。在这边吃的早茶，很实惠…然后又去旁边浙江路上看了看咖啡馆，涂鸦什么的。
128	2016-05-06 11:48:06	劈柴院	5	来小吃街，当然就逛逛逛，吃吃吃，。没吃过海星的盆友可以大胆尝试一下，第一次见面的游客盆友，都向我们推荐呢。臭豆腐我很喜欢，不臭，香。
129	2020-09-13 15:50:27	劈柴院	5	劈柴院位于中山路商业街，是青岛有名的小吃街。在这个规模不大的街区里开满了各种大排档式的餐馆，可以品尝到比较地道的青岛美食，其中豆腐脑、国足臭豆腐、青岛老酸奶、锅贴、烤鱿鱼等颇受欢迎。 这里起初到处是随意搭建的破板房“劈柴屋”，1902年，德国占领青岛后，在劈柴院修江宁路，建了几个大院，后来吃喝玩乐俱全，发展成青岛较早的娱乐中心和美食街。劈柴院的街道呈“人”字形，主街从中山路到河北路，路边都是老房子，与周边高楼大厦形成鲜明的对比。 从中山路进劈柴院，能见到漂亮的门楼，有点像上海石库门弄堂的门楼，上面写着“劈柴院”、“1902”字样，门楼背面则画着人物彩绘。穿过很小的门洞走进窄窄的街道，两侧排列着各种大排挡式的餐馆，以海鲜、烧烤类为主。 在江宁路10号有家江宁会馆，据说早期的劈柴院只是指它，所以也叫“劈柴老院”。馆内有个戏台，基本每天的中午和晚上都有京剧、吕剧等传统戏曲表演，没表演的时候戏台…
130	2017-10-07 17:58:07	劈柴院	4	到青岛游玩，不去有名的劈柴院去品尝美食，可是会留下遗憾的！劈柴院其实不是一处院落，而是一条美食街，位于青岛老区市南区中山路商圈，最早于1902年就出现的劈柴院，是吃货们来青岛必去地之一，这里的美食只有你想不到没有你找不到的，有大鱿鱼，菠萝饭，香煎豆腐，爆肚，嘎啦、龙虾，盆栽冰淇淋等等，不过经营者大多不是青岛居民，满街充斥着南方口音，全国各地的小吃都能在这里找寻到踪迹，就放开肚皮吃吧！
131	2017-05-19 15:46:09	劈柴院	4	据说 青岛建为城市后，在这里修了一条江宁路，建了几个大院，江宁路逐渐成了 一条商业步行街，街上几个大院多为商店、饭铺，劈柴院从一个院子的名称成了这一商业街的名称. 从表面看劈柴院似乎人气挺旺的，店主们起劲的吆喝声此起彼伏，里面都是些小吃店，各种小吃应有尽有，好象来到了上海的城隍庙，只是它的规模较小。
132	2016-10-16 21:11:17	劈柴院	4	哈哈劈柴院小吃街，小吃实在是太丰富了，感觉比王府井小吃街还要更胜一筹，好玩好看的吃的很多，味道怎样就不能一一判定了。很所有旅游城市的小吃街一样，这里也是人潮涌动，人挤人不太舒服，更要注意保管好自己的财物！
133	2016-06-04 14:11:42	劈柴院	4	还记得那年夕阳下的奔跑，那是我们无悔的青春！ I know，吃货已经等不及了，好吧，劈柴院走起！不急，先让我们一起路过这段老巷子，慢慢感受历史的沉淀.....背后就是劈柴院好吃一条街 海鲜大团圆，海胆，爆肚，青岛生啤，还有可种花的冰激凌，这顿146元。菠萝饭，15元，看到漂亮的就想买给女王，哎，瞧我这奴性。另外还吃了烤鱿鱼，味道也十分鲜美。螃蟹和大虾也娇艳欲滴，无奈小人肚量有限啊。留点悬念下次来收拾你们。
134	2016-04-26 00:23:35	劈柴院	4	都是一些小吃，每个城市也都会有这么一个小吃街，里面有好多饭馆，很多海鲜，由于自小海边长大没尝海鲜，吃了王姐烧烤，豆皮糯米饭，还有爆肚。味道都挺好的，价格也合适。整个街区不大，吃的东西不算太多，见识下，尝试下没吃过的就好，嘿嘿。里面有个江宁会馆，蛮有格调的，还有个大戏台，挺有意思。
135	2020-05-13 11:47:26	劈柴院	5	青岛劈柴院，一到了旺季的时候人非常多，里面各种小吃，海胆蒸蛋、爆肚、鱿鱼，非常丰富，淡季的时候相对冷清一些，不过也很多人，但是不至于水泄不通，美食小吃，来就吃吧！
136	2017-07-18 19:30:18	劈柴院	5	今天中午去了当地有名的劈柴院，怎么说呢，青岛人的热情与实在让人心里很舒服，小吃五花八门，很有特色，值得一逛。现在都不用带钱出门了，手机刷刷刷
137	2019-05-26 22:08:19	劈柴院	5	劈柴院是青岛市最有特色的小吃街，位于青岛西部著名的商业街中山路，里面有条江宁路是德国入侵青岛时修的，青岛建为城市后，劈柴院从一个院子的名称成为一条商业街的名称。如果想品尝各种小吃，建议不妨一去。
138	2022-03-23 10:32:11	劈柴院	3	感觉一般，体验一下老街美食…感受民间烟火气氛。整体不如西安、福州美食街坊
139	2021-05-05 16:20:21	劈柴院	5	一条小吃街。
140	2020-11-14 11:15:49	劈柴院	3	青岛有名的小吃街，呈“卜”字形。 东端连着中山路，北边连北京路，西边通河北路。 坐拥天时地利人和，旺季时摩肩接踵，游人如织。 今年疫情原因，很是特殊，街内竟只有零星几人。 内有江宁会馆，名声在外，引得游客慕名而去。 整体没啥特色，随便一逛就好，吃的话不推荐。
141	2020-03-16 19:46:49	劈柴院	3	去山东旅游，这一站来到了青岛，到各大景点打卡。劈柴院位于青岛市市南区中山路商业圈北端的美食小吃城，原名为江宁路步行街，上世纪20年代中期，青岛在江宁路建了几个大院，江宁路逐渐成为了一条商业步行街，街上几个大院为商店、饭店，劈柴院从一个院子的名称成为了一条商业街的名称。在这里可以品尝到青岛特色小吃——三鲜蒸饺、海菜凉粉、烤肉串、酱猪蹄、鲅鱼水饺、三鲜锅贴、白菜肉包、海鲜卤面，还有馅饼、甜沫、糖饼、芝麻球等等。
142	2019-05-28 16:40:44	劈柴院	5	劈柴院实质是美食街，建于1902年。街道不是很长，但因保留了老样子而倍感迷人，因此看到几对身着古装拍婚照的也就不奇怪了。当然沿街两边琳琅满目的美食让人流口水，找个小店来几个烤生蚝、海胆、鱿鱼等，也饱饱口福。在繁华的城市，去这样接地气的井市感受人间烟火，已是难得!
143	2017-11-15 00:54:12	劈柴院	5	至于劈柴院这名字的来历，有人说，这里原先是个“劈柴市”，全是卖劈柴的。还有人说，这些劈柴除了供市民烧火做饭，还供应大窑沟窑炉烧制砖瓦等等。在刘筠的诗集《青岛百吟》中，我们看到了这样一段注释：“劈柴院近中山路，最繁闹之区。院内皆劈柴架屋，故名。贵人不屑一顾，然房租轻而价廉，穷措大得往来其中焉。”这就是说，劈柴院是因为里面盖了许多临时的商用“劈柴屋”而得名的。这些“劈柴屋”，为一些老青岛人所熟知，大多是一些随意搭建的破板房，低矮潮湿。 从上个世纪20年代中期，青岛建为城市后，在这里修了一条江宁路，建了几个大院，江宁路逐渐成了一条商业步行街，街上几个大院多为商店、饭铺，劈柴院从一个院子的名称成了这一商业街的名称。这样的烟火氛围，大概就是生活该有的模样，市中心这样的小巷，总是能让人觉得格外的亲切，好像那些青石板的小路一样，每家每户散发着饭食的香味，升起的烟火，就是生活本来的模样
144	2017-09-26 17:01:50	劈柴院	5	青岛的劈柴院是市中心著名的美食打卡地，始于1902年，已有一百多年的历史！各类小吃海鲜烧烤遍布大街小巷，让人不禁食指大动。最有名的有青岛老酸奶、青岛啤酒、青岛可乐、你也可以品尝到世上最难喝的、传说中的销魂水--崂山白花蛇草水！
145	2017-05-05 22:02:30	劈柴院	4	劈柴院位于青岛市南区中山路商业圈，是中山路、北京路、河北路、天津路围合的街坊。其实劈柴院有个路名叫江宁路，德国占领青岛后，于1902年修建了此路。 它是“人”字形，东端连着中山路，北边连北京路，西边通河北路。“江宁”是南京的古称，这里也是青岛最早的“南京路”。 至于劈柴院这名字的来历，有人说，这里原先是个“劈柴市”，全是卖劈柴的。还有人说，这些劈柴除了 供市民烧火做饭，还供应大窑沟窑炉烧制砖瓦等等，后经城市改造变成了现在的独具特色的小吃繁华路段。
146	2017-04-27 10:02:38	劈柴院	4	至味青岛 百年记忆 《青岛百吟》：“劈柴院近中山路，最繁闹之区。院内皆劈柴架屋，故名。贵人不屑一顾，然房租轻而价廉，穷措大得往来其中焉。” 劈柴院，有条路叫江宁路，青岛最早“南京路”。1902年，德国占领青岛后修建的。“人”字形，东连中山路，北接北京路，西通河北路。 整条街和几个院是商业、餐饮、娱乐集中的地区，是门类齐全的市场。往来逛街好去处，也是娱乐中心，还是名艺人崭露头角的新舞台。
147	2017-03-04 15:45:38	劈柴院	5	劈柴院位于青岛市南区中山路商业圈，是中山路、北京路、河北路和天津路围合的街坊。劈柴院是青岛最有名的小吃一条街，过去这里是商业、餐饮、娱乐集中的地区，是青岛人逛街的集中去处，现在更是吃货们的天堂。
148	2021-05-14 20:30:59	劈柴院	3	虽然是青岛老的地方，小吃也挺多的，但是基本上没有特色，很普通
149	2017-05-07 06:00:46	劈柴院	5	来青岛必去的一个景点，听着名字就很有意思。原来是说这里之前是很穷的地方，人们都以向洋人卖柴火为生，所以天天劈柴，因此得名。就喜欢这种小街小巷全集中着小吃的感觉。国足臭豆腐，豆腐脑，锅贴，米糕，老酸奶，各种烤串应有尽有，还能讲价，真是实惠！
150	2021-07-17 10:58:32	劈柴院	3	很短的小吃街，家家几乎一样，远不如台东路的多样性。
151	2017-08-09 06:15:25	劈柴院	5	慕名而来，感觉一般。可能就是历史比较悠久，但是，还是推荐来一次。就是小吃街，也有售当地特色东西的。吃的东西大同小异，以“烧烤为主”，还有各地特色。青岛老酸奶推荐一下！
152	2020-12-30 16:29:43	劈柴院	5	实在是不喜欢👎，大多是外地人承包经营的，假次货特多冒充青岛海鲜，专门欺骗外地游客的
153	2017-08-07 13:30:51	劈柴院	4	晚上逛了闻名遐迩的劈柴院。感觉和西宁的莫家街、厦门的中山路差不多，或许每个旅游城市都有这么一条美食节吧。 美食的品种真的丰富，而且颜值都很高，买了一碗沙冰10元，一直冒着“仙气”，不太甜，基本上都是细冰和粉末的味道。 还有各种炸小虫子，海胆海参，小巧精致的包子、点心。 晚上去逛真是人挤人啊！
154	2016-08-21 23:05:28	劈柴院	5	劈柴院，小吃一条街，类似成都的锦里，武汉的户部巷，西安的回民小吃街，不过感觉劈柴院规模要小点，但是也是有青岛特色的内容，海鲜烧烤特别多，螃蟹龙虾也有卖，来青岛一定要来尝下！门口有家水果酸奶冰淇淋味道不错，还送个小搪瓷缸，上了年纪的人应该会有共鸣。
155	2019-07-29 21:31:57	劈柴院	5	青岛的劈柴院是青岛的美食荟萃之地，这里聚集了来自五湖四海的美食，从下午两点开始这里就变得非常的热闹。我们在这里品尝了烤肉串，两大串才15元，真的是很便宜，还有各种烧烤也值得好好尝一尝，真的不容错过。
156	2022-07-12 16:18:58	劈柴院	2	今天来已经没有人气了，据说要“重组”重新建设，可惜了，没有了原来的灵魂，也就没有存在的意义了！终于失望了🙍‍♂️
157	2017-06-12 08:40:43	劈柴院	5	劈柴院美食街很大，比北京的王府井小吃一条街好。拥有历史纪念意义，来这边品尝一些小吃是不错的选择。吃豆腐脑、国足臭豆腐、青岛老酸奶、锅贴、烤鱿鱼。个人最喜欢的是国足臭豆腐，真的很好吃。
158	2019-11-29 17:09:37	劈柴院	5	劈柴院是青岛市区一处非常好的美食集散地，这里是青岛老的平方建筑的保护区，有着一百多年历史。这里汇聚了大大小小的美食摊位数百家，来此的游客特别的多，要想品尝青岛美食，来这里就对了，绝对热闹不会让你失望。
159	2018-11-12 15:46:55	劈柴院	5	从上个世纪20年代中期，青岛建为城市后，在这里修了一条江宁路，建了几个大院，江宁路逐渐成了一条商业步行街，街上几个大院多为商店、饭铺，劈柴院从一个院子的名称成了这一商业街的名称。劈柴院就是一条美食街，走进去后被美食包围着、大部分都是10元一份。有烧烤、鱼丸、海鲜、锅贴、凉粉、海水豆腐等许多美食，赶紧带着你的胃过来吧。 Tips： 【门票】免费 【地址】市南区中山路商业圈 【交通】途经线路：2路、5路、205路、218路、222路、228路、231路、301路等
160	2017-09-25 11:37:24	劈柴院	4	还是很值得去逛逛的，有一家店的海鲜还是可以吃吃的，在快要尽头的地方，人气还挺好的，还有一桌山东人。两个人点了海胆蒸蛋，辣炒蛤蜊，海鲜拼盘，椒盐皮皮虾，鮁鱼饺子，花了160，而且吃到撑，海鲜还是很新鲜的，炒的味道也是这么多天以来最好的一家。
161	2021-06-21 14:27:50	劈柴院	4	一般，随便逛吃就行
162	2017-03-18 14:20:15	劈柴院	5	有很多小吃 不过就是有点短 感觉还没够 就到巷头 这个地方 东西是有点贵哈 不过可以接受 不过去劈柴院之前先了解下它的文化 就觉得和别的小吃街不一样
163	2017-03-11 22:20:40	劈柴院	5	劈柴院的小吃很多，海鲜，炒年糕，菠萝饭，铁板豆腐，太多了，而且人也很多，小吃街不是很长但是吃的种类还挺多，烤鱿鱼，扇贝，但是我觉得第一家的炒年糕最好吃，酱浓够味，还有螃蟹！
164	2020-11-25 15:57:59	劈柴院	5	劈柴院面积不大，大排档，水饺面食，烧烤，还有很多民间手艺小吃。最出名的就是锅贴了.
165	2018-04-23 22:12:41	劈柴院	4	去的那会天气太冷了没下去海，去劈柴院吃点小吃，性价比很高简简单单吃点可以，只不过没什么亮点让人流连忘返的地方！又去了海洋公园，幸运中奖可以跟海豚拍照~啦啦！夏天去吃吃海鲜下水玩还好啦，物价便宜离家也近！
166	2017-06-10 03:37:53	劈柴院	5	一特色小吃街，类似于重庆的磁器口。一进入劈柴院满满的都是小吃，由于是海滨️城市所以海鲜类比较多一点。只是由于去的时间比较仓促，没来得及品多少小吃就离开了，照片也拍️少点。在一小吃店吃了份生煎包、鸭血粉丝汤，之前没吃过也不知是否正宗。对于想品尝地方小吃的游客来说还是值得去的
167	2016-10-01 14:56:25	劈柴院	4	劈柴院上个世纪是青岛最有名最最有趣的好去处，是大人们喝茶听戏曲的地方，也是小孩子最流口水的地方，各种各样的特色小吃一应俱全，，香味四溢，想想都流口水，可是这些年，人们兴趣的改变，再加上一切向钱看的理念，使人们失去了道德的底线，，使劈柴院这个去的人最爱去的地方变成青岛本地人不回去的地方，现在的劈柴院已早没有了童年的乐趣和笑声！
168	2020-03-27 11:44:56	劈柴院	5	劈柴院，百年小吃一条街，推荐打卡
169	2017-06-14 13:26:10	劈柴院	5	南京的夫子庙 重庆的磁器口 武汉的户部巷 青岛的劈柴院 鱿鱼口感不错 点了个超辣也就那样 韩国炒年糕也海可以 其他的也就看看
170	2020-05-11 21:45:17	劈柴院	5	第一次去青岛来的就是这里，劈柴院，小吃距离的地方
171	2017-05-12 08:16:52	劈柴院	4	劈柴院始于1902年，如今已发展成重要的旅游美食街，我每次来都住在这儿，从早餐到晚餐都可以解决。酒店这次改名了，但条件等变化不大，最大的好处是出门就美食街，进门就立刻成为安静的桃源。
172	2021-01-08 19:41:27	劈柴院	5	一条各地都有的小吃街，混沌倒是真的不错，别的就一般般了！
173	2019-08-04 23:16:50	劈柴院	5	劈柴院是青岛的美食一条街，很有历史文化底蕴，里面的各种小吃和美食也是琳琅满目，但价格相对贵一些，本地人很少去吃的，主要是游客去品尝，到青岛来可以去感受一下。
174	2019-04-05 21:54:39	劈柴院	5	劈柴院在中山路上，很有名气，不过，现在都是一些卖小吃的了，各种各样的小吃，烤鱿鱼很多，泰芒了，各种锅贴，等等，也是很有历史的一个景点，吃点小吃还是很不错的！
175	2016-07-16 10:44:48	劈柴院	5	来青岛 怎么能不去劈柴院呢 各色各样的美食还是不错的 老街道也很有感觉 买的田螺10块钱就满满的一碟 不错的 等有机会 一定把各地美食街全吃一遍 哈哈哈
176	2018-05-24 09:27:10	劈柴院	5	劈柴院不是很大，在劈柴院尝了一下海凉粉，感觉口感挺有特色的，还有高家锅贴，味道还可以，还吃了好多小吃，海胆不是很好，不推荐，有一个豆腐皮小吃，是武汉的还挺好吃的，价格比较高。
177	2020-07-25 11:08:17	劈柴院	5	不错 【性价比】还好 【趣味】一般， 【景色】应该可以
178	2020-10-06 20:26:00	劈柴院	5	就是美食街，其实无咩特色，还不如台东步行街
179	2021-02-04 07:07:17	劈柴院	5	很不错的一个地方哦，个人觉得很值得一去！
180	2019-09-09 16:59:07	劈柴院	5	门头挺小的，差点就走过了，小吃一条街，还挂牌了3星级景区的牌子，还是挺不错的。小吃挺多的，逛的人还好，从栈桥、中山路天主教堂一条路走过来，还是挺顺的。小吃没敢吃，来青岛几天都有点水土不服。海鲜还是不错的。
181	2018-10-11 12:00:48	劈柴院	5	临走时发现的劈柴院，一直以为是个饭店，原来是条长长的小吃街。 第一次吃没有粉丝的爆肚，海豆腐炒鸡入味，刚从油锅里炸出来的臭豆腐好吃的不得了，[好喜欢]尤其是上面放的像辣白菜一样的小菜，油炸榴莲像我这种榴莲控不能错过。 吃饱喝足回家找妈妈。再见 青岛 不知何时再来 期待
182	2018-01-06 02:54:14	劈柴院	4	劈柴院位于山东省青岛市中山路商业圈，地址：市南区北京路16号，想要品尝青岛的各种小吃，来这里最合适了。这里是由原来的小巷老街改建而成的繁华美食节。各种烤串都很好吃，烤海星，海胆蒸蛋都比较有特色值得尝试！
183	2017-03-26 10:33:54	劈柴院	5	每个城市都有它独特的美食情怀，劈柴院就是青岛美食的聚集地哈哈
184	2017-03-22 19:57:29	劈柴院	5	算是青岛比较地道的一条美食街，虽然不如很多城市的美食街壮观和悠长，但是有着比较浓厚的地方风味，始于1902年的劈柴院，走完附近的圣弥爱尔大教堂可以过来尝尝小吃，价格真心便宜，而且支持各种支付方式，来青岛，到市北，别错过。
185	2018-07-24 21:55:02	劈柴院	5	火车站附近，其实是人字形的江宁路。基本上都是一些小贩，而且青岛本地特色的比较少，就当随便逛一下，逛累了，可以买点青海老酸奶、烤鱿鱼什么的。
186	2017-10-04 12:21:35	劈柴院	5	感觉人真的好多，吃的也超级多，不过我很喜欢，挺适合和朋友一块来聚聚，吃吃海鲜什么的，都不错哦，只不过钱可以省着用吧，怕把你吃穷了，哈哈哈哈
187	2016-07-31 00:33:39	劈柴院	5	青岛天主教堂，教堂地处中山路，紧邻劈柴院，因此参观过后，正值午饭时间，顺着中山路溜达到劈叉院，这里是特色小吃一条街，以海鲜为主，也有其他，比如程爸就偏偏选择了蝎子串，儿子吃了一口，我是打死也不敢吃。
188	2020-09-10 14:07:50	劈柴院	5	对劈柴院这样的小吃街没有抵抗力啊
189	2019-04-10 17:03:20	劈柴院	5	青岛劈柴院，现在就是很多卖小吃的，青岛老城区的一个里院，非常不错，可以感受一下老青岛的感觉，吃一下各种小吃，非常好！距离天主教堂也不远，还可以去逛一下。
190	2020-10-20 19:46:34	劈柴院	5	很不错的一个景点哦，值得一去！
191	2020-09-10 14:10:30	劈柴院	5	劈柴院来一次不够，有时间多走走
192	2019-05-31 17:51:32	劈柴院	5	感觉这里就像是上海老城厢里的城隍庙，非常热闹，不宽的道路两旁都是售卖各种美食的商家，以当地出产的各式海鲜为主，品种丰富，味道鲜美，应该是外来游客品尝当地美食的首选地。
193	2019-08-26 21:07:57	劈柴院	5	喜欢吃小吃的朋友可以去好好品尝各类美食，海鲜类小吃特别多，还有全国各地的名食，有些小吃味道很不错，不过街道不大，比较拥挤
194	2018-10-23 20:42:49	劈柴院	5	劈柴院里就是小吃一条街，各种小吃海鲜烧烤，还有很多海鲜烧烤大排档。我们在里面吃了一碗海鲜饺子38元味道一般（和之前吃的明国海鲜水饺比差多了）
195	2017-09-12 10:41:06	劈柴院	5	去到青岛一定要去劈柴院品尝美食，哪里的美食非常非常多，特别是海鲜非常便宜味道还不错，其它的美食也不错可以品尝，值得推荐！
196	2019-06-11 11:43:52	劈柴院	5	作为一个外地游客来讲，我认为劈柴院我觉得是青岛最好的吃小吃的地方，虽然作为一个旅游景点，但是价格相对亲民，食材也比较实在，老板也很热情。
197	2017-08-15 21:18:29	劈柴院	5	此处是吃货的天下，各色美食当道，各类海鲜烧烤、青岛锅贴、豆腐脑、海菜凉粉、烤酸奶、炸臭豆腐等，吃到撑也不想离开，来青岛一定要到此地一游！
198	2017-06-05 21:16:24	劈柴院	5	劈柴院是青岛有名的小吃街，吃货的天堂。其中国足臭豆腐、青岛老酸奶、烤鱿，烤生蚝最受欢迎！ 想吃的不多说，来了才知道！
199	2020-08-22 06:08:03	劈柴院	4	之前的劈柴院就是一些卖全国各地小吃的聚居地，实在是没什么特色，今年发展地摊经济，可能有些改观吧
200	2020-07-28 12:45:44	劈柴院	4	一到了旺季的时候人非常多，里面各种小吃，海胆蒸蛋、爆肚、鱿鱼，非常丰富，淡季的时候相对冷清一些
201	2020-02-20 07:31:15	劈柴院	4	【景色】比路边小店好一些，至少多少有些装修提升些档次吧。 【趣味】还行，有雕刻些人物或图等象征性古代的时候。 【性价比】比较贵吧。
202	2017-07-04 08:25:51	劈柴院	5	吃的东西很多，有点像上海城隍庙那边的，就是地方小了点，人多就很挤的
203	2015-12-22 21:23:38	劈柴院	5	青岛一条小路，有点像弄堂，有一百多年历史，十一条美食街，很不错，要去尝尝青岛的小吃！
204	2019-12-03 23:04:48	劈柴院	5	劈柴院最出名的就是锅贴了，但这里还是有其他比较不错的小吃，劈柴院的范围并不局限于一个小院，更准确地说应该指的是一条街，这条街里边主要是卖各种各样的小吃，论小吃，这里的锅饼、炉包、馄饨和豆腐脑最为有名，
205	2019-06-14 06:51:53	劈柴院	4	十多年没有来过这里了，今日再来仍然有小失望，小吃品种单一，千篇一律，店铺装修陈旧，管理一般，应该像成都宽窄巷子学习，打造精品青岛老街[惊讶][惊讶] In dreams, no two can share the same intent.
206	2019-06-01 19:29:09	劈柴院	5	劈柴院是青岛老城区的一个旅游景点，现在大多是小吃了！周边的交通特别方便，2路、5路、205路、218路、320路、325路……好多公交车都是途径的！还有隧道3路、隧道7路。也有，从黄岛也是很方便的！先吃有很多，价格不贵！
207	2018-10-09 14:42:44	劈柴院	5	对一个城市有历史地理情结的人而言，劈柴院肯定要去看一眼。电视剧青岛往事里多次出现这里场景。这是德日殖民时代， 青岛华人穷人居住的地方。到青岛看了德日殖民者留下的精美建筑。我是一定要看看劈柴院的。 国家贫弱，最先遭难的就是这些沿海地域。希望国家强大，边防强大，青岛繁荣。
208	2018-07-19 16:50:50	劈柴院	4	在中山路上，很好找。第一次看到烤海星，10元一只，里面的物价不高，路口的几家小炒店菜量特别大。可以买点小贝壳啥的，整体不会，推荐里面的王姐烧烤，人最少，味道差不多，省去排队时间了。
209	2018-07-11 02:51:53	劈柴院	4	劈柴院是一个比较有历史的院落，离火车站，中山路商圈并不是特别的远，从德国风情街那边走过来，大约走了1km左右，傍晚的青岛，满天都是薄雾，但是劈柴院里面真的是热火朝天，满满的都是人，每一个地方都围满了人。 小吃的种类相当的多，除了有山东本地的之外，还有一些中国各地的，想吃什么都可以，价钱就一般般，不是特别便宜。
210	2018-04-11 21:44:59	劈柴院	4	劈柴院清明去很挤人很多，有很多扯着嗓子叫卖的商贩，但是大部分不是青岛本地人，东西不是特别贵，也不是很好吃，料也足，分量不是很大，东西就是吃着玩，不是青岛特色总之就是哪里都能买到的东西。有一家叫昆虫宴，上过跑男。去以前问过青岛滴滴师傅，说有家豆腐脑特别好吃，去尝了，推荐推荐，下次去青岛劈柴院的话还会吃的。
211	2016-09-09 22:25:53	劈柴院	5	最喜欢的是小吃街…对于一个吃货来说再好不过了喜欢这个古老的小街，喜欢那个有着青岛记忆的明星片小店，更喜欢不可辜负的美食。
212	2016-05-16 06:37:46	劈柴院	4	吃的很多，什么盆栽冰淇淋 各种海鲜。那个海胆有点坑10块钱一个里面其实就是鸡蛋。青岛本地人不会去那个地方，都是吸引外地游客的 这就是盆栽冰淇淋，看着好玩，口感嘛~~~呵呵哒。不推荐，看看就好。15一个。 青岛酸奶。 蛮好喝的5块一瓶，我在青岛天天喝，已经喝上瘾了，哈哈 虾仁肉丸，挺好吃的，6个15块
213	2016-03-15 16:47:38	劈柴院	4	接下来就来到了来青岛必逛的劈柴院。早在清末民国元年劈柴院都开始大规模的经营特色美食一条街了，保留至今，虽然经过了很多的变迁，但是老的风貌依旧存在。 刚刚过完春节，上面清楚悬挂的“劈柴院”三个字的小旗子随处可见。无论你来这里是否是尝试美食，单单逛逛这古街都是很有回味的感觉。一家经营百年老字号雪糕的店面，冬季打烊，夏季火爆现场不忍直视。青岛特色小吃之一的古哩饭团子。 油煎的米饼，看样子很有食欲啊。往前走就是专门经营海鲜类的餐厅了。一排排的美食小吃诱惑着你的舌头。走廊两侧随时可见的大叔、大妈们都在忙碌的自己的烧烤，面对我们的到来，还居然配合我们拍照了呢。真的有一种邻家的感觉，不再陌生了。 海底的海蟹，想不想吃了呢？青岛大虾从38元一只降低到15元两只还是很挺靠谱的，吃4个大虾才40元，划算，毕竟在百年老字号美食街区嘛。感觉这里的海鲜的物价不是想象中的那么昂贵啊，10元能买一大盘。从头到尾的逛完…
214	2016-02-25 10:43:26	劈柴院	4	是吃货来青岛都不会放过劈柴院，不过这里规模不大，我们来的时候刚过饭点，所以人不多，吃了王姐烧烤的特色鱿鱼已经她家斜对面的混沌和臭豆腐，味道还不错。逛了下江宁会馆，据说这里吃饭的时候有表演，可惜没赶上。
215	2020-12-08 11:32:25	劈柴院	4	这个就类似小吃一条街那种，不过现在好像增加了一些趣味和历史因素在里面 总体还行吧
216	2016-09-18 09:54:43	劈柴院	4	去了两次，到达第一天没太找到路，随便找了家海鲜馆吃了海鲜，没有想象中的好吃，人倒是不少，第二天结束行程又返回劈柴院，这下找对了，摆了好多小摊，各种吆喝人超级多
217	2017-06-06 19:55:23	劈柴院	5	类似于锦里，鼓浪屿等地的小吃一条街～个人感觉胜于锦里，逊于鼓浪屿～当然吃的都很诱人啦～貌似好多城市都有这样的一条街～
218	2018-10-10 14:16:27	劈柴院	4	劈柴院，一条不算长的小吃街，据说国庆节这里人山人海水泄不通呀，那还是节后来更合适了，我对观赏人头的兴致一直都不高的。为什么叫劈柴院不知道了，反正里面小工艺品酸奶饮品小吃海鲜都是有的，价格也不贵。
219	2019-07-10 14:32:18	劈柴院	5	值得去的地方！每个地方都有自己特色的好吃一条街！和武汉的户部巷一样！往前走一些就是著名的教堂⛪️好多人在那边拍照
220	2020-07-26 09:35:53	劈柴院	4	好多小吃，都很热情，不吃也得吃
221	2019-08-10 20:56:16	劈柴院	4	劈柴院似是一商场内，也似一条小巷胡同。劈柴院是以美食为主的小食街区。院区街巷有点小，游客一多，显得有些佣挤。这的小食除了老三样后，就是什么海鲜最多了，但是这海滩不便宜。
222	2020-08-23 10:22:18	劈柴院	4	所有分都给门头，其他就是一般的小吃街，仅此而已
223	2017-10-01 22:15:15	劈柴院	4	非常多的小吃，人也热情，虽然这个小吃街不长，但是东西足够多，很热闹，还有小店！里面有个可以看戏的饭店，非常有老山东特色，总体说来，挺好的一条老街！
224	2017-07-24 16:38:20	劈柴院	4	青岛最著名的小吃街，离火车站不算远，但是没有地铁，公交下来大概走十分钟路吧。这里的小吃确实很多，大排档的店也遍地都是，临走前还在这里买了很多特产。
225	2015-11-18 19:18:11	劈柴院	5	不长的一条窄巷，据说是由于过去存放劈柴而得名。现在就是一小吃街吧，个人觉得和其他城市的小吃街没什么大区别。
226	2017-07-27 18:24:16	劈柴院	5	既然来青岛，这些景点是要去的，里面的小吃，纪念品挺多，价格我们能接受，不是想像那样贵，值得来体验和参观游览，我们吃的也不错。
227	2018-06-17 16:31:17	劈柴院	3	劈柴院位于青岛市中山路商业圈，其实是一条很短的小路，两边都是一些小吃店，感觉没什么特别的，并不推荐专程过去。据说5～10月份是青岛旅游的旺季，各类海鲜还比较新鲜。
228	2017-06-26 15:38:56	劈柴院	5	有好多好吃的 而且都挺好吃 附近也都挺热闹 还在那里碰到了外国人 感觉他们长得挺高的 总体不错 就是有时候会有点挤
229	2017-06-02 02:29:05	劈柴院	5	到青岛把东西放下就直奔劈柴院，花漾寿司跟健康家饭是真的很好吃太棒了，小吃一条街，各个地方的小吃都有，味道也都还不错，这吃点那吃点吃一会儿就吃饱
230	2016-07-31 21:25:32	劈柴院	4	来到青岛，去劈柴院尝尝各色小吃，还是可以的，尝尝快乐大本营打造的分子冷食劲爆冰激淋味道不错也很有意思，可以吃的冷气，再尝尝青岛酸奶和各色海鲜。
231	2019-07-08 21:05:55	劈柴院	4	劈柴院位于中山路上~以前也没觉得有什么大看头~也不知从啥时候起就成了青岛的著名景点之一了~呵呵~今天逛了一圈发现 做生意的基本百分之九十九都是外地人~卖的东西就是全国著名景点差不多的东西~特色无凸显~就是海鲜还算是本地特色 蒜蓉海蛎子十块钱四个价钱还可以~逛逛滑溜一下眼珠子还是不错的
232	2018-05-08 20:16:38	劈柴院	5	劈柴院里的海鲜，鲜美价廉连连吃了3次，口感舌尖很是满足，心情愉悦，享受。真的难忘，永久的回忆了，如果不是买了机票要回广州了，那肯定还再去的。
233	2018-02-25 17:22:39	劈柴院	3	劈柴院名字的来历，有说这里原是个“劈柴市”，全是卖劈柴的。还有说这些劈柴除了供市民烧火做饭，还供应大窑沟窑炉烧制砖瓦等等。劈柴院里盖了许多临时的商用“劈柴屋”，大多是一些随意搭建的破板房，低矮潮湿。 从上个世纪20年代中期，青岛建为城市后，在这里修了一条江宁路，建了几个大院，江宁路逐渐成了一条商业步行街，街上几个大院多为商店、饭铺，劈柴院从一个院子的名称成了这一商业街的名称。曾是青岛平民娱乐中心，到上世纪40年代馄饨、锅饼、炉包和豆腐脑等名吃汇集劈柴院，这里成为青岛最早的美食城。现在似乎为骗外地人的小吃一条街，挤着几分钟走完，凑个热闹。
234	2019-08-28 15:57:28	劈柴院	4	劈柴院位于青岛市市南区中山路商业圈，是中山路、北京路、河北路和天津路围合的街坊。附近有很多青旅，很多景点，里面小吃各种各样主要以海鲜为主，游玩的人还挺多。但是不建议在里面吃饭。
235	2019-04-17 21:17:52	劈柴院	4	青岛劈柴院，其实我不知道为什么是景点，可能有什么典故我不知道吧，顺路的一路逛一路走一路吃也挺好的，很远的话就看看自己的行程规划了如果要特意跑很远就不建议的，小吃嘛，还是很多的。
236	2017-06-18 10:36:12	劈柴院	5	挑战者联盟去那里取的景，有东东，谦谦，大黑牛和范冰冰，有很多大同小异的特色美食，不过不是所有的都是当地的没事，大家一定分清楚。
237	2018-04-17 14:07:47	劈柴院	4	每个城市都有这样的一条小吃街，这里也不例外。都是海鲜小吃，品种非常多。外来游客都是会选择这里作为一顿包餐。拥有青岛的历史。
238	2020-12-20 19:12:54	劈柴院	5	家人旅游，开眼界了！了解历史，满足好奇！
239	2019-07-10 14:32:36	劈柴院	4	饿着肚子打卡这个点，逛完已经吃饱了，不愧是小吃街，沿街两边都是各种小吃，来了几串铁板鱿鱼味道还不错的价格也不贵；只是这里的人超多，走起来感觉人挤人，环境不太好，有点脏乱的感觉！附近有个火车站，去劈柴院的路上绿皮火车正好经过，回来的路上看见复兴号经过，小朋友们激动的呀！
240	2018-01-10 19:54:35	劈柴院	3	青岛去过很多次啦很喜欢来劈柴院逛吃逛吃，这一次又来了 平常日子的中午去的，人不太多，但也不少，挤来挤去的，很多地方都得排队，走走停停的吃了很多，很喜欢那个酸奶，里面配很多东西的，好吃又好看(○｀ε&amp;#180;○) 下次还得再来光顾
241	2015-12-03 07:34:21	劈柴院	5	这里有很多小吃但是要注意鉴别一下有一些是商业化太浓的氛围的那种你懂的，有说国足臭豆腐才好吃还有就是那家有豆腐脑的还有他对面的蟹黄包等。江宁会馆可以听一下音乐。
242	2019-06-21 13:21:14	劈柴院	5	我们是以一种游客的心情，所以我并没有觉得失望，相反，我觉得傍晚时分来，真的很舒爽。海边的气候就不闷热，所以青岛的晚上是很舒服的东看看西吃吃这样的心情很好啊。
243	2019-04-22 20:27:27	劈柴院	5	青岛劈柴院是中山路上的，一是悠久的老院子，也是青岛老城区最早红瓦绿树的代表，然而，现在却是变成了美食天地，来自全国各地的各种小吃，汇集在这里，还是挺热闹的！
244	2016-12-29 11:14:39	劈柴院	5	是青岛的老街，窄窄的。去天主教堂看完走路过去不远，街入口大门不明显，差点走过了！里面很多小吃哦。还有喝茶聊天的茶馆。
245	2016-07-15 00:20:30	劈柴院	5	这里非常值得一去。小路不长，但很多特色小吃，新奇的同时可以勇于尝试，挑战你的味蕾。我就挑战自己，吃了一个炸蝎子，有活蝎子样品，老板说把鞋子尾巴的毒针剪掉了，让我放心吃。蝎子炸得很脆很酥，蛮好吃的。
246	2015-11-07 11:50:58	劈柴院	4	从火车站沿着中山路，走着走着就过来了，旅游旺季的时候很多游人，小吃铺子也很多
247	2020-10-06 15:53:35	劈柴院	5	有趣好玩，值得推荐，景色不错，
248	2018-07-07 12:57:43	劈柴院	4	来青岛必到劈柴院这处美食汇聚之地和娱乐游玩的好地方，这里云集了青岛本地和全国多处的特色小吃，从头走到尾大快朵颐，走累了坐下来听一段传统戏曲，更是享受。
249	2016-04-07 08:30:53	劈柴院	5	海鲜大世界，在里面吃正餐还是有点小贵，大排档厨师的手艺不敢恭维。
250	2017-09-22 07:33:41	劈柴院	5	吃货们必去的一个点，那天还看到有人拍婚纱照，绝对是吃货，哈哈哈
251	2017-03-19 09:23:02	劈柴院	4	还是值得一去的地方，特别是对于吃货来说，看完圣弥厄尔大教堂就可以来这里大快朵颐填饱肚子继续逛吃。特别推荐国足臭豆腐，哈哈，人好多的，提前排队吧
252	2020-10-29 15:28:11	劈柴院	5	景色不错，性价比高，
253	2018-07-19 07:02:23	劈柴院	4	劈柴院其实就是一个小吃一条街。距火车站不远，在中山路商业街上的一个胡同里，除了当地海鲜，还有各地的美食，比方说韩国米条，北京爆肚，因为我们在这里就点了这两款小吃，当然还有炒蛤蜊。
254	2019-05-01 17:22:06	劈柴院	5	青岛实在没啥意思，道路太拥挤了！后回来了，没啥可玩儿的
255	2020-09-17 20:53:19	劈柴院	5	体验很好，
256	2017-07-18 06:13:33	劈柴院	5	能保留老街味道 非常好 最好卖些旧时食品和老口味的菜肴
257	2017-08-02 17:32:31	劈柴院	4	去的时候正好赶上下雨 真是不巧 加上小朋友有点困了就匆匆逛了一圈 看到很多海鲜 小吃 儿子对这些不感兴趣 所以我也没有买什么吃的 纯粹游玩一圈
258	2020-05-25 10:30:18	劈柴院	3	劈柴院其实就是一条小吃街主要以海鲜为主，喜欢小海鲜的可以去试试。
259	2018-06-12 08:44:07	劈柴院	4	劈柴院是青岛的美食街区，各种各样的美食琳珑满目，人气非常旺，是每个到青岛的游客必到的打卡之处。以前德占时期这里只有一些木板房，后建成几个美食娛乐的院子，故称劈柴院。
260	2017-02-13 10:13:44	劈柴院	5	吃货的天堂。口胃合适，海鲜也还行，价格也没有传说的那么豪华，吃完后才知道原来青岛有天价菜的故事，心里还真有些紧张，不然怎样！
261	2016-08-25 19:35:45	劈柴院	5	离火车站比较近，有一条小吃街跟全国各地的小吃街大同小异，环境一般般只能说是县城级别的感觉，吃了顿晚饭花了197有点小贵觉得
262	2019-10-03 18:40:36	劈柴院	3	劈柴院，就要就是小吃。里面的小吃大概有以下种类，1海鲜，2铁板鱿鱼/烤鱿鱼，3海水豆腐，4生煎与灌汤包，5臭豆腐，6桂花糕和山楂糕。就这么多，里面的店面虽然多，但是高度类似，逃不出这几样。东西倒是不贵，10元到20元一份，本人没有吃海鲜，因为拉肚子没好。亲测几样，那个带吸管的灌汤包，不推荐，汤是咸的的，包子不方便吃，馅一般，就是拍照好看。海水豆腐，一般。
263	2019-05-09 19:07:42	劈柴院	3	劈柴院的名气不小，人气自然也很高，但是其实就是小吃加购物店，吃的多，购物的少，吃的品种各家也是大同小异，价格自然是偏贵的，小店的东西有些老回忆，还有明信片、书签之类的，还算有特点，总体来讲，性价比不怎么高，但还是旅游的打卡地
264	2016-03-13 09:01:04	劈柴院	4	一进胡同 哎呀 吃货就抵挡不了诱惑了 令郎满目 烤海星非常的美味 但是提醒胆固醇偏高的朋友还是谨慎选择 因为海星一个星齿的胆固醇含量已经超高很多 好吃但不能贪杯哦 10块钱两串的烤大虾足以PK掉38 蒸海胆 这个才是纯特色、纯特色呢 海鲜就要这么吃
265	2016-02-08 09:15:55	劈柴院	3	做攻略的时候把这里标注了，但是看到很多人都说不值得想想也不必去了，逛街的时候无意中看到了就进去看了看，短短的一条街，各类烧烤海鲜都有，店家都会很热情的迎接你，最后看到一家店貌似很大很干净就去吃了，海鲜价格是满便宜，但是口味之类的还是吃不惯。
266	2017-02-15 20:10:33	劈柴院	5	好吃好吃，特色不少，烧烤最多，值得一去
267	2016-04-16 12:41:40	劈柴院	4	有很多传统小吃和旅游纪念品，询价不贵。 劈柴院是大排挡式的餐馆，小吃以海鲜、烧烤类为主。我们只是到此一游，路过....... 穿过很小的门洞走进窄窄的街道，两侧密密麻麻排列着小门面、门一直敞开着。
268	2019-02-11 21:15:29	劈柴院	5	古老的巷子，遍地的美食，适合吃货来
269	2017-04-27 17:17:29	劈柴院	3	感觉是青岛的小吃一条街，是游客打卡的一个景点，到那的时候正好碰到一个旅游团。在一个弄堂里，不注意看容易错过，里面都是各地小吃，可以边逛边吃，但感觉不是必去景点，因为路上都有。
270	2016-10-28 11:46:29	劈柴院	5	童年的乐趣，非常有地方特色的小吃街
271	2016-07-03 10:30:32	劈柴院	5	东西很好吃，在中山路上，很好找
272	2020-05-06 07:31:42	劈柴院	3	去游玩一下还是挺不错的，小吃也不少，但是不是本地人开的，性价比一般
273	2016-02-04 23:06:49	劈柴院	4	可能是因为淡季吧，劈柴院很冷清。这里大虾风波过去，15元两只，好便宜的说，还有我俩超爱吃的大鱿鱼，在进门的那家馄饨店吃的馄饨，还有虾虎锅贴（我们那叫皮皮虾）烤扇贝，初到青岛，过把海鲜瘾。
274	2019-01-05 00:00:38	劈柴院	3	一直纳闷劈柴院是个什么样的地方？终于亲眼来看到了，比想象中破败的多。各种各样的小吃店，韩国人来的不少。不喜欢在这种拥挤的地方吃饭，看看就离开了。
275	2018-09-21 11:50:44	劈柴院	3	图二高家锅贴，图四甜沫和海凉粉，图五武汉豆皮这几个还可以尝试一下，其他的真的不好吃，而且价格还不便宜，如果为了吃美食，不推荐这个地方，溜达溜达就可以了。那个海胆真的是我吃过最难吃的了。
276	2019-08-19 22:00:27	劈柴院	5	一天的奔波跑到了青岛，娃们兴奋的待不住，那就去寻觅好吃的。打卡劈柴院美食街！荔枝小盆友肉串吃得可美啦！
277	2016-09-19 20:57:59	劈柴院	5	劈柴院是青岛老城区内的一条小吃街，喜欢吃的朋友可以去看看，也能看看附近的老式建筑，周围也有很多特色的街道，是组成老城必不可少的部分，值得一游。
278	2018-07-13 13:39:34	劈柴院	4	劈柴院位于青岛市市南区中山路商业圈，是中山路、北京路、河北路和天津路围合的街坊。这里具有特色的小吃一条街，同时也有着深厚的文化底蕴，江宁会馆就在这里面，晚上可以边看节目边欣赏美食。
279	2017-08-28 15:06:44	劈柴院	5	劈柴院是每个初到青岛的人必去的美食街，也是青岛最早的美食街。 现在的劈柴院更像是西安北院门的回民美食一条街，重庆的磁器口，成都的宽窄巷子，无锡的老街，与许多城市的美食街一样，青岛本土居民并不为美食而来劈柴院，集中于此的大多是外地游客。
280	2017-08-04 09:48:22	劈柴院	5	人挨人、人挤人、生意气息太浓了，都是慕名而来的游客，都是10元钱左右一分的小吃。很像去过的西安的回民街。但是卖的东西不是很有特色，海鲜也都是大路货，谁便哪里的美食节都可以看到的东西，也不是非常的新鲜。体验一下氛围即可，不建议买东西吃。
281	2017-03-02 11:43:59	劈柴院	4	去之前看攻略，知道了劈柴院。吃吃小吃，逛一逛，还是不错的，买了两罐老酸奶，味道挺好，推荐，好多人，有一处吃饭的地方还可以听戏，还是蛮有特色的
282	2016-08-28 13:12:09	劈柴院	4	值得一去，青岛特色小吃，价格合理，爱吃海鲜的一定要去，有家臭豆腐很好吃，上了舌尖上的中国。我选择了一家写着1902的海鲜大排挡，百年老店，千万别去，上来的鱿鱼烤干了，螃蟹是凉的，鱼是苦的，一条烤鱼、一只螃蟹、三串鱿鱼、一份锅贴、两个海胆、一个烤鱼丸，一串烤虾，一扎啤酒两百多，关键是不好吃！还是去一些小店，现烤现卖
283	2016-05-16 02:42:14	劈柴院	4	店铺挺多，但都是那几样，海鲜贵，还难吃，一盘菜就一点点，四个人吃了200元，两个男士都没敢吃，俩女士也没吃饱，皮皮虾还不新鲜，后来又去买的小吃，爆肚还不错，烤豆腐也挺好，真心推荐大家去看看就行，一点也不实惠，量连我们外地人的海鲜餐馆的菜的一半都没有
284	2016-10-09 23:23:07	劈柴院	5	小吃一条街，浓缩青岛各种海味，海胆，海星，海蛎子，海蛏子…
285	2020-08-26 09:42:21	劈柴院	3	还可以，性价比还是挺高的✌(̿▀̿ ̿Ĺ̯̿̿▀̿ ̿)✌
286	2018-07-22 20:19:02	劈柴院	4	青岛著名的海鲜小吃一条街，应该都是旅游的人来消费的。当时正好有点饿，所以猛吃一顿。回来就拉肚子了。温馨提示，吃海鲜还是去正规点的地方好。
287	2017-07-17 13:14:28	劈柴院	4	这里没有期望中那么好，有点像西安回民街的一段，里面热闹嘈杂叫卖声不断，去了江宁会馆，自己挑选海鲜，根据口味加工，有演艺但晚上八点就结束了
288	2017-04-17 09:45:53	劈柴院	5	适合吃货们去老板都很热情没敢吃太多不过每样看着都想尝一下
289	2016-07-18 19:13:05	劈柴院	5	小吃很地道价格实在，就是种类不是特别多，从一头吃到另一头
290	2017-05-07 00:21:16	劈柴院	5	青岛美食胡同，最出名是国足臭豆腐，青岛酸奶，烧烤等小食
291	2017-08-12 19:06:34	劈柴院	5	就是一条美食街，都是小吃，喜欢吃的朋友们可以去试试看
292	2020-09-22 11:25:46	劈柴院	3	外地人眼里的青岛网红打卡地，青岛本地人很少有去的
293	2019-06-10 16:01:32	劈柴院	4	青岛最著名的一条小吃街，人很多，比较有特色，但是吃的都大同小异，价格也比较高，更适合逛逛，体验一下风情，里面也许一些大的饭馆还有客栈，可以体验一下！
294	2019-05-02 11:15:47	劈柴院	3	劈柴院离青岛火车站不远，晚上去看了看，感觉已经破败了，游客稀少，老街两边卖的小吃都是一些烧烤串串，长沙臭豆腐等，没有什么食欲。
295	2017-07-19 13:58:24	劈柴院	4	有名的小吃街，坐公交去，下车步行10分钟，门有点窄。小吃品种很多，最有名的是王姐烧烤，但是听说不是最正宗的，味道不错，电磁烤的
296	2016-07-27 13:05:47	劈柴院	4	沿着街道慢慢逛，走一路吃一路，性价比不要讲究了，图个热闹么，吃了王姐烤肉，不错肉挺嫩，就是咸啊！还吃了很多小吃，肚子太撑了！
297	2017-08-23 13:07:54	劈柴院	4	感觉人很多，特别挤，小吃每家店都差不了多少，没有想象中好，但是很热闹。人挤人的，掌柜的都很热情，走过就吆喝，也是一大特色。
298	2016-10-10 11:46:39	劈柴院	4	青岛有名的小吃街，不过去的外地人居多，价格就是十五元一份啦十元一份那样子。推荐锅贴和豆腐脑，海鲜的话就不要在里面吃了。小吃街大家都懂得，也不会很干净，不会这里很热闹，特别晚上的时候。
299	2020-07-28 07:44:58	劈柴院	3	劈柴院！老青岛的历史经典老院！故事多多！
300	2019-04-26 23:33:12	劈柴院	5	青岛著名景点，现在主要是以各种各样的小吃为主！非常不错，外地游客会多一点，还是有点老城区的感觉的！非常有特色的青岛里院！
301	2018-10-04 21:24:29	劈柴院	4	劈柴院小吃很多，但是真的很贵，一串鱿鱼25，在海鲜大排档吃了两只大螃蟹和一盘虾，花了1000。在这里吃饭还是外地人居多。
302	2017-11-15 23:29:40	劈柴院	3	失望&amp;gt;期望！特色谈不上，小吃市面上也是可以碰到的。这里面肯定很少的本地人，跟北京王府井一个性质。没什么特色的！唉尴尬 感觉奥帆还是不错的
303	2017-09-14 06:22:04	劈柴院	5	劈柴院位于青岛市南区中山路商业圈，是中山路、北京路河北路和天津路围合的街坊。其实劈柴院有个路名叫江宁路，德国占领青岛后，于1902年修律了此路。它是“卜”字形，东端连着中山路，北边连北京路，西边通河北路。“江宁”是南京的古称，这里也是青岛最早的“南京路
304	2017-08-25 03:06:02	劈柴院	5	绝对是吃货的天堂，虽然小街并不长，但每样尝一口我也没法走到街尾了，哈哈，真过瘾！
305	2017-08-12 23:30:55	劈柴院	5	吃的真的很多，简直是要眼花缭乱，不过烧烤店还是要选有网上好评比较多的店。 因为“贪图”烧烤小哥的“美色”，进了一家忘记叫什么名字的店里吃，烧烤普遍偏咸。 还有一个小雷区，就是那个烧烤店隔壁卖榨水果汁的，又贵又难喝
306	2017-07-16 20:09:11	劈柴院	4	劈柴院位于中山路，全天免费开放。也是青岛啤酒最早的小吃城。从中山路进劈柴院能看到上面写着&amp;quot;劈柴院&amp;quot;的漂亮门楼，这里有网友认为好吃的豆腐脑、锅贴、，烤鱿鱼、老酸奶等，在江宁路l0号江宁会馆，据说是最早的劈柴院旧址，很有艺术味每天中午和晚上戏台有表演，值得一看
307	2017-07-10 11:17:40	劈柴院	4	也就是看看，名气大，真没啥值得买的！全是义务小商品批发来的工艺品，没啥特色。小吃的话也就还是以海鲜烧烤为主，有一些做的很美比如桂花糕油炸冰淇淋啊等等，但是全国各地也都有啊没啥青岛特色，而且很贵！！最近又涨价了！
308	2017-03-12 12:13:46	劈柴院	3	感觉上不如济南的芙蓉街好，风格不同口味都不一样也有一定的关系，不过里面有一家江宁会馆，还是很不错的，中午和晚上都会有戏曲活着相声的表演，菜品的口味也很不错，可以去转一下，有那么几种好吃的，外表好看的不如看起来很爽的口感要好
309	2016-12-02 15:35:29	劈柴院	4	晚上徒步寻找客运车站时，无意中闯到了特色美食街区——劈柴院古街区，狭窄幽深的巷道两旁全是砖砌古建筑，均被改造成特色餐馆，经营有锅贴、面食、山东菜、涮火锅等当地美食，生意挺红火，但不太便宜。吃完金黄焦香的锅贴后，我继续徒步，又意外去到了彩灯闪烁的德国风情街，街两旁排列着各式风格典雅的近代德式建筑。
310	2016-09-05 16:23:35	劈柴院	4	很有特色的一条街，各式各样的海鲜，大排档。走在里边很有感觉，个人比较推荐在里边的小巷里买吃的。我们第一天就去了劈柴院不过我们吃的一个叫劈柴院1902的很大的一个大排档店吃的。吃的很窝火，我们两个人吃了200多块钱的东西却被服务员鄙视嘲笑了，而且是当时就把嘲笑的表情眼神和话语就摔在我们脸上了。200块钱虽然不多可服务员也不能这样吧，太窝火了，来的第一天就遇到这样的事情让我们对青岛的印象大打折扣，不过小巷里边还是不错的
311	2016-06-24 23:27:29	劈柴院	5	劈柴院位于青岛市南区中山路商业圈，是中山路、北京路、河北路和天津路围合的街坊。其实劈柴院有个路名叫江宁路，德国占领青岛后，于1902年修建了此路。 它是“卜”字形，东端连着中山路，北边连北京路，西边通河北路。“江宁”是南京的古称，这里也是青岛最早的“南京路”。
312	2016-05-30 16:07:34	劈柴院	4	青岛的劈柴院就跟武汉的户部巷、北京的王府井一样，基本上就是开给外地人的。真的没什么好吃的，而且人巨多，价格也不便宜的（一杯青岛老酸奶用个小搪瓷缸装着就卖15块。）。重点是总觉得会被宰。。。。。所以我也就只有逛逛了。。。 所以我们一大早就起来去吃了劈柴院最著名的豆腐脑（毕竟，一天的好心情从早晨开始）。 这据说是劈柴院第一豆腐脑。四块钱一碗呐。。。。其实我也没觉得好吃多少。个人建议，如果想吃的话，就等到市里面，随便找一个生活区或者农贸市场，里面的豆腐脑都很好吃，而且还便宜。
313	2016-04-07 18:08:05	劈柴院	4	客栈和攻略上都不建议在劈柴院买东西吃，说比较贵，但是看还是要去看滴~~~ 人真的很多，太挤了没逛一条街就出来了，吃的就是一些烧烤，毛肚，臭豆腐，水果盆栽，酸奶盆栽什么的。其实感觉现在哪里的美食街都差不多了。but~~~这里的还是特别多。终于吃到了心心念念的大海星~~~ 海星里面的肉肉是很奇怪的绿色，味道还可以，不是很奇怪。
314	2017-07-27 23:21:51	劈柴院	3	一般的小巷子，看起来蛮好看，但地上好脏。买了个海胆，冷的，好腥。说是海胆肉做的，其实不知道是啥，非常难吃。孩子很失望！！！！！！！！！！
315	2016-06-14 07:05:24	劈柴院	5	小吃恨多，超级喜欢，爆肚吃不够！
316	2018-11-06 14:21:44	劈柴院	4	这里是青岛的一个历史街区，也是最能代表老青岛的地方，现在通过保护性恢复，基本上展现出民国时期的景象，虽然感觉商业气氛有点浓，但是还是不失去旅游的乐趣。
317	2016-09-06 14:05:18	劈柴院	4	吃的东西挺多的，吃点小吃就好，海鲜不适合在这里吃
318	2018-10-27 14:40:14	劈柴院	4	随着《青岛往事》的播映，这里的热度也在一点点提升，这里基本上恢复老青岛的生活、居住场景，只是觉得有点翻新的味道，不过有时间过来闲逛还是不错的选择。
319	2018-09-12 15:25:45	劈柴院	4	青岛的劈柴院应该也算是网红了吧，从中山路出来就看见“劈柴院”三个字。整条街都是烧烤，小吃，串串，豆腐脑，什么都有，感觉有点乱哄哄，价钱也是游客价。
320	2019-06-24 09:51:33	劈柴院	4	来青岛都喜欢闲逛的一条小吃街，虽然里面的东西都不是很地道，味道也都一般，价格还很贵，但就是很多人愿意逛逛！里面很多景色还是不错的，拍照不错哦！
321	2018-09-09 15:23:23	劈柴院	3	九点左右到的，人很少，很多摊位都正在准备撤店了，巷子很短，可能因为人少，两分钟就走完了，最后决定再走一遍。想吃炉包但是已经没有了，全是烤海鲜。在门口一家吃了炒酸奶，分量着实充足，比其他景点给的多多了，吃的芒果味，看图吧~
322	2018-08-26 00:09:41	劈柴院	5	名副其实的海鲜小吃一条街，各种各样的海鲜，来青岛一定要吃海鲜
323	2017-07-16 22:03:33	劈柴院	5	非常有特色的一个地方，就在中山路商业街边上，非常好找。吃货们可以在此品尝到各种各样的小吃美食，绝对是吃货们的天堂。不过，据说在这里吃什么都要问清楚价格，特别要搞清楚“份”和“个”。
324	2017-04-23 06:55:21	劈柴院	4	杂七杂八的吃的，海鲜不够新鲜，海水豆腐还可以，老酸奶味道一般，麻小不好吃，小小蚬子也不咋地，大虾发面，速冻的，米团饭贵，烫，吃的时候注意，道路单行线，女出租司机说不给我们到地方，提前1.2公里就叫我们下车了，而且一路上不让去这里不让去哪里，就得说去她说的谁谁家吃。真是烦人，像拖，记住老人识相，真的太重要了，这大姐长的就狗馊的，找人烦，说话跟个傻X似的，本来师弟要去南山市场的，稀里糊涂的我们就决定去劈柴院了。
325	2019-09-04 22:30:16	劈柴院	5	很热闹，海鲜烧烤很多，第一次吃新鲜的海星和海胆，推荐去吃。
326	2017-10-19 11:10:32	劈柴院	5	三十年前每天都在老劈柴院吃早餐，改建后这里也是满满的回忆。 来这里必吃的是甜沫和豆腐脑。豆腐脑哪里都有？no no no。这里的豆腐脑可是完全的不一样。 另外 甜沫不是甜的，是咸的。
327	2016-10-18 13:17:29	劈柴院	3	中山路边上的一条小路，里面全是海鲜摊和小吃店铺。买了串15元的烤鱿鱼，味道咸了些。如果必去景点不推荐，毕竟青岛干净又价廉物美的餐馆太多了。
328	2017-08-05 20:04:57	劈柴院	5	挺热闹 比较喜欢。鱿鱼 海水豆腐 蟹黄包 豆腐脑 都挺好吃。到青岛不去劈柴院就比较遗憾
329	2017-08-02 22:20:40	劈柴院	5	一个串，一个臭豆腐，都是10元到15元。有点小贵，想吃饱了那肯定不行，小打小闹还可以，人超级多。
330	2018-08-22 00:30:20	劈柴院	4	劈柴院的小吃都很好吃啊！就是价格略贵，古朴气质是杠杠的
331	2017-10-06 21:03:10	劈柴院	4	海鲜很多，去了一家小店4个人也就花了不到200。吃得很好，没有载客的现象！
332	2016-11-21 23:48:45	劈柴院	3	劈柴院位于青岛市中山路，这里地方不大是一种主要经营各种小吃的地方，据说夏天的时候生意特别的好，我们去的时候天气比较冷的人相对少很多，这里的海鲜个人感觉一般吧，价格还算可以接受
333	2016-01-11 16:34:01	劈柴院	5	有特别多的好吃的，尤其是烤鱿鱼太好吃了。还有许多卖小玩意的，很多海产品，青岛透出淡淡的海腥味。
334	2015-11-12 14:19:26	劈柴院	5	去青岛适合住在火车站附近 出行特别方便 一步公交车几站就到劈柴院了 一条街都是吃的 从头吃到尾 超满足
335	2016-07-25 22:00:09	劈柴院	5	劈柴院是青岛中山路旁一个非常有名的小吃街，这里面有各种小吃，最有特点的当属里面的江宁会馆，在里面可以吃饭赏景品茶看戏，曾经马三立在这说过评书，所以这个饭店一直很有名气。
336	2018-11-02 16:13:16	劈柴院	4	原是青岛市区内一个普通的住宅群，经过修缮后，现已做为一个景点开放，这里是老青岛比较有代表性的地方，也是最具老青岛底蕴的地方。
337	2016-10-12 21:48:04	劈柴院	3	小吃比较有特色，街景有点老电影的味道，就是有些短小。由于旺季已过，很多摊位都没开，但还是值得一去！烤鱿鱼超大，上海水煎包好吃，但我最爱鲅鱼蒸饺！
338	2019-05-12 00:49:39	劈柴院	3	说是什么小吃一条街，实际上也就五六十米，还都是烧烤摊子，大同小异，和南锣鼓巷户部巷三坊七巷比起来差远了，也没什么特别的景色
339	2018-10-29 16:47:57	劈柴院	4	青岛老市区内的民居建筑，也是最能了解当时青岛的市井生活状态，通过修缮后，现在作为一个景点开放，现在的知名度也在不断的提升。
340	2016-08-12 12:45:50	劈柴院	4	没什么太特殊的美食，比较好吃的比如锅贴，海胆，这个季节也没什么海鲜，没吃到什么好吃的海鲜，可惜了。。。
341	2018-09-04 12:41:04	劈柴院	3	劈柴院是一个，怎么说呢，我感觉是一个尚未完全开发的小吃（美食）一条街，附带小商铺市场。有点像上海N年以前的七宝老街，吴江路，老城隍庙。街面很窄，里面摩肩接踵，熙熙攘攘，人来人往。路边的小吃，反正就是种类繁多，烤的，煮的，卤的，凉拌的，海鲜，锅贴，大饼，水饺，吆喝声此起彼伏...... 来这里，你甭管干净不干净，舒适不舒适， 图的就是一个热闹，必须得接地气。当然，青岛当地人里面是很少见的，原因么大家都懂。那些有洁癖的，喜欢清静的，爱浪漫、小资情调的，来之前可得做好了心理准备，别到时候旅游不成反而不开心，回家还得拌嘴吵架。
342	2016-07-01 10:34:07	劈柴院	4	听说青岛的劈柴院不错，走起！！一路公交，到地方一看悲具了，和我们中午吃饭的地差不太远，又转回来了！ 其实就是一条小巷子，巷子两边都是小吃什么的，逛了一圈也没啥，都是烤鱿鱼什么的，口味和王姐烧烤差远了，在巷子尽头有许多海鲜大排档，强烈建议大家不要在这吃，贵的不是一点半点，最后找到一家豆腐脑的不错，在哪吃的
343	2016-06-07 14:30:33	劈柴院	5	很多好吃的，店家很热情，很喜欢，各种海鲜
344	2016-04-02 20:11:12	劈柴院	3	本地人都说这里什么都没有，事实如此。非常狭小的街道，非常拥挤。里面很有名的几家店，国足臭豆腐，劈柴院豆腐脑，青岛老酸奶，都不怎么样，价格虚高。海鲜也比我在外面看到的海鲜价格高很多。青岛本地人都不来这个地方，这就是坑游客的地方。
345	2019-10-03 17:29:55	劈柴院	5	劈柴院，老青岛都经常去的地方。随着经济发展，在家门口也可以吃到各色小吃了。劈柴院渐渐的去的少了。但是外地人，来了青岛，在一个地方，集中品尝一下，也还是挺好的。
346	2017-11-22 23:05:39	劈柴院	4	劈柴院，是个老青岛区，里边有好多东西吃，最有特色的是江宁会馆。有戏看有东西吃。
347	2017-06-20 18:32:01	劈柴院	4	小小的街上汇集了海鲜、小吃、烧烤等各色美食。但不建议在此吃海鲜，略微点些小吃即可。推荐豆腐脑、青岛锅贴、王姐烧烤等。
348	2017-04-27 20:19:13	劈柴院	5	青岛著名的小吃街，外地游客必去之一！
349	2016-06-10 19:46:43	劈柴院	5	吃货必来的！！各种海鲜，各种好吃的，记得当时去的时候还有点小雨，还挺有情调
350	2015-11-14 14:21:25	劈柴院	3	劈柴院是青岛最早的小吃街，因为高价宰客等坑蒙拐骗的事情常有发生被当地人称为“杀人街”，现在青岛大虾的事情在网上持续发酵之后更是被扒出种种劣迹，不建议去。
351	2022-05-10 19:47:15	劈柴院	2	不太好，人也不多，美食也不好吃
352	2017-06-17 07:12:25	劈柴院	5	还是值得去看看，周边有很多特色小店，劈柴院里的豆腐脑不错，海水豆腐几乎家家都有，是青岛特色
353	2016-09-19 22:17:23	劈柴院	4	就是烧烤海鲜一条巷，每家的东西都差不多，建议直接边走边吃，劈柴院外围坐下吃的不推荐，鱼丸生蚝味道不错，大虾锅贴味道一般，就是吃，没啥逛的，期望不要太高
354	2016-06-13 16:07:46	劈柴院	4	端午节去的，人比较多，当然吃的也很多，价格也比较适中，跟对象吃了俩顿，也没花多少钱，各类海鲜的口味还是不错的。
355	2016-04-15 23:05:47	劈柴院	5	城中旧院，院里豪吃，尽在不言中
356	2015-12-21 14:34:00	劈柴院	5	里面都是小吃，是小吃一条街，在中山路附近，海鲜也不贵，没有天价的，哈哈
357	2015-10-21 11:33:56	劈柴院	3	没去时，朋友都说好多好吃的，去了就吃了虾和酸奶，和咱们长沙吃的没法比。
358	2017-05-07 14:43:21	劈柴院	4	劈柴院位于青岛老城区，是一个非常热闹的美食区，不过所谓的美食同质化很严重，没有什么特色（有点特色的又超贵），所以可以去看看热闹挑点喜欢的吃吃。
359	2015-11-10 20:58:43	劈柴院	4	去吧 不错的地方 值得一游
360	2018-08-01 23:12:05	劈柴院	3	Day 4 顺着德国风情街一直走差不多半小时就能到达这里，取名劈柴院也是挺有趣的。 逛了下，基本上卖的东西都是其他城市类似景点都会卖的，整体氛围比较像儿时记忆中还未改造的夫子庙，一切都乱哄哄热热闹闹的样子，不过这个景点的可玩性就比较一般了。
361	2017-10-06 19:02:27	劈柴院	4	实话实说，地方真是很有特色，1902劈柴院赫然大字，巷子古色古香，但是吃的真是不敢恭维，而且样式太少，店确实不少，但是卖的东西就那几样，也可能是外地人不会挑地方，吃了几个，不怎么好吃，但是这地方应该见识一下
362	2017-07-29 10:11:16	劈柴院	5	海鲜很鲜，好吃又不贵，非常实惠。盛夏夜晚来杯青岛扎啤，一个字‘’爽‘’。如果到青岛想吃海鲜，绝对值得一去，劈柴院超值的。
363	2016-10-08 17:11:48	劈柴院	4	在中山路上，里面是各式小吃，臭豆腐、海鲜、烧烤、甜品等等，人声鼎沸、热闹非凡，在里面尝试了大鱿鱼，10元一串，味道还不错。这是海石花凉粉。
364	2016-04-09 11:42:22	劈柴院	5	哇吃的玩的应有尽有什么都全哪的口味都能吃到都是地道的味道
365	2018-05-06 14:53:09	劈柴院	5	劈柴院是青岛有名的小吃街，吃货的天堂。其中国足臭豆腐、青岛老酸奶、烤鱿，烤生蚝最受欢迎！ 想吃的不多说，来了才知道！
366	2019-07-08 21:14:32	劈柴院	5	这个地方比较小，比起台东步行街的要小很多，不过东西还挺全的，烤串，鱿鱼，爆肚，应有尽有，好多来专门拍照的，旺季很热闹，淡季没什么人。
367	2016-09-23 11:30:55	劈柴院	5	这条街越往后走东西越新鲜。稍微要好吃点。我们买只面包蟹。除了壳。就是壳。味道都不对了。也没找他。吃亏就吃亏了。全青岛有好多酸奶都很好
368	2017-08-20 06:34:32	劈柴院	5	百年历史的小吃街，街道很窄，但是汇聚了老青岛的味道
369	2019-12-17 18:43:52	劈柴院	4	又好吃又好玩，可以体会到青岛人们的热情，超级喜欢
370	2017-04-07 11:26:04	劈柴院	5	很短的一条街 卖的东西都差不多
371	2016-12-28 21:50:22	劈柴院	5	在这个规模不大的街区里开满了各种大排档式的餐馆，多为小门面，可以品尝到比较地道的青岛美食，其中青岛老酸奶、锅贴、烤鱿鱼颇受欢迎。
372	2016-11-13 16:19:19	劈柴院	5	劈柴院可以说是青岛市内个人认为最有特色的小吃一条街，同时这里也有深厚的文化底蕴，江汉剧场就在这里面，晚上可以边看节目边欣赏美食。
373	2019-07-11 22:16:06	劈柴院	5	青岛劈柴院在市南区，不太好找，离着中山路很近，中山路那一条街挺热闹的，劈柴院吃的东西不少，就是地方小点，旺季的时候挤不过去都。
374	2020-01-05 11:46:37	劈柴院	5	冬天人不多，感觉里面基本体现不出来青岛的特色
375	2016-07-28 22:01:45	劈柴院	5	说实话，真的不怎么样！特黑，宰客。味道也不好。当地人都说，磨刀9个月宰客3个月。去了也就是图个热闹。人挨着人特别多。不推荐。
376	2017-07-04 11:33:19	劈柴院	5	类似北京王府井小吃街，没有那大。环境不错，小吃以海鲜，烧烤居多
377	2015-10-20 07:37:01	劈柴院	5	几年前去过，还不错，有时间再去看看，挺好的
378	2018-07-04 12:20:59	劈柴院	5	青岛，著名的小吃街，类似北京王府井那种，里边啥都有，价格还好啦，做背胶，周边交通方便，到浙江路教堂到火车站，都非常方便。
379	2018-04-15 13:12:08	劈柴院	5	青岛的老院落，三十四年代艺人特别是相声演出的地方。喜欢吃海鲜烧烤的人们可以去那儿看看，吃一些青岛小吃，烤鱿鱼，韭菜盒子。
380	2017-08-16 07:22:46	劈柴院	3	街道太短，吃的倒是不少，十分钟就逛完了。完了完了完了完了完了完了完了完了完了完了完了完了完了完了完了完了完了完了完了完了
381	2016-06-09 23:26:10	劈柴院	3	位置就在中山路上，地方比较小就是一条弄堂，我特意去吃了国足臭豆腐15元两份，味道还行！因为我是舟山人所以海鲜没有尝，不过提醒外地游客海鲜适当的买点尝尝，价格还行
382	2017-07-29 09:49:37	劈柴院	5	劈柴院事实上是青岛的小吃街。不太大，成丁字型，都是一个一个小店面，豆腐脑、青岛老酸奶、锅贴、烤鱿鱼，各种海鲜，应有尽有
383	2017-05-28 03:41:54	劈柴院	4	里面吃的真是超级多 一定要好好斟酌 从入口进去走一小段路左转 最里面的两间小店很赞 店家都是很nice的人
384	2022-07-14 10:08:57	劈柴院	1	劈柴院是出了名的垃圾，宁可去商场里吃，实在喜欢也是去台东，虽然也有坑但好的多
385	2020-02-17 05:25:11	劈柴院	5	当地比较有特色的老街坊，商品价格高！
386	2020-01-06 20:10:15	劈柴院	5	特色小吃街，不过最近几年人气不大行了
387	2018-09-19 11:41:57	劈柴院	5	小吃一条街，全是海鲜，很不错的地方。
388	2017-08-18 22:56:12	劈柴院	4	连着去了两晚，孩子觉得有意思，都是吃的，听着天南地北的口音叫卖自己食品，挺有意思的！从栈桥走过去，还看了个大教堂，没事晚上逛逛挺好玩的！
389	2017-07-12 12:14:24	劈柴院	3	专门针对外地人的地方，味道不行，价格非常贵。本地人绝不会来的地方。本地人推荐去台东逛夜市。超市的美食区也不错。人又多，又乱。街面很脏。
390	2017-05-29 13:47:53	劈柴院	4	劈柴院位于中山路商业街，是青岛有名的小吃街。在这个规模不大的街区里开满了各种大排档式的餐馆，多为小门面，可以品尝到比较地道的青岛美食，其中豆腐脑、国足臭豆腐、青岛老酸奶、锅贴、烤鱿鱼等颇受欢迎。
391	2019-11-28 10:08:06	劈柴院	4	劈柴院，这一老青岛餐饮聚集地的标志，各种特色的老青岛菜的吃法，老青岛口味儿，地处老青岛的外国建筑群内，各个门面也是老青岛风格，欧式建筑琳琅满目，各种小吃应有尽有，到青岛吃货必去的打卡地，推荐！
392	2017-08-27 08:46:16	劈柴院	5	在青岛繁华的商业区中山路与河北路，北京路之间有一条名叫江宁路的“Y”字型短路，这就是岛城有名的小吃街“劈柴院”。
393	2017-10-11 12:56:10	劈柴院	4	就是一个小吃街，不过不是很大！
394	2016-10-07 13:39:08	劈柴院	5	人超多，小吃很好吃，价格稍贵。
395	2017-11-30 17:32:23	劈柴院	5	劈柴院在中山路！里面有各种小吃！离着火车站挺近！一般外地过来玩的都可以过去吃一点！那里烤肉、烤海鲜啥的都有！
396	2017-07-14 11:22:26	劈柴院	4	劈柴院人很多，带孩子的要注意安全，建议吃小吃，海鲜价钱较贵，土豪随意哈，海鲜排挡点少或者便宜的服务员态度就很差，海鲜做出来的感觉被换过，不是新鲜的！
397	2016-08-18 19:32:13	劈柴院	4	这一大片全叫劈柴院！反正全是大排档，卫生差点，小心卖鲜榨汁的小摊，我就上当了，买了一喝根本不是鲜榨汁，最好别买它所谓已经榨好的。
398	2017-01-05 18:57:11	劈柴院	4	个人觉得并没有什么特色，但是作为青岛的小吃标志性景点，还是应该去看一下的，在第一海水浴场，火车站和天主教堂都很近。周围有很多景点可以作为一日游。
399	2019-06-25 06:39:32	劈柴院	3	胡同口就能闻到浓浓的烤串儿味道，青岛啤酒，海水豆腐，大鱿鱼，各种串随处可见，还有不少海鲜小馆。随意选一家，吃吃，别要求太高。随意逛一下还可以。
400	2017-08-25 01:47:27	劈柴院	5	费了九牛二虎之力终于找到了，遗憾的是没来得及品尝各种美味佳肴
401	2017-02-09 16:44:14	劈柴院	5	中山路上的一大旅游景区吧~规模不算太大，但是风格明显，以吃为主~江宁会馆还可以听戏~没事儿去转转挺好
402	2016-03-08 16:18:03	劈柴院	5	劈柴院就在青岛火车站附近，中山路这里。有时间可以去看看。
403	2017-08-02 19:49:24	劈柴院	5	青岛市特别有名的美食街，汇集了当地的各种各样的美食，去出差时当地同事晚上特别热情的带着来逛吃。
404	2017-05-23 17:45:05	劈柴院	5	不错的海滨城市，景好、人好，美食极具特色，还会再来的
405	2017-06-21 15:32:47	劈柴院	5	特色小吃很多，王姐烧烤很好吃！
406	2017-06-06 16:54:11	劈柴院	5	里面一堆吃的，买了一份锅贴，里面有好多海鲜，特别是鱿鱼，因为赶着去火车站坐车，所以没多停留
407	2018-02-16 19:26:23	劈柴院	3	有许多特色小吃。 春节期间大部分店已经关门了，只留有少数继续营业。 期间遇到了美国人、韩国人，他们都挺喜欢吃海鲜和蛋壳冰激凌的。
408	2017-10-25 08:08:49	劈柴院	3	进去以后没感觉的好，全是卖吃的，而且非常小，几分钟就全部走完了，卖鱿鱼的最多，还有一个江宁会馆，有节目可以看，去青岛还是去逛逛吧
409	2016-11-10 05:26:45	劈柴院	4	青岛有名的小吃街。在这个规模不大的街区里开满了各种大排档式的餐馆，多为小门面，可以品尝到比较地道的青岛美食，其中豆腐脑、国足臭豆腐、青岛老酸奶、锅贴、烤鱿鱼等颇受欢迎。
410	2018-07-13 00:53:58	劈柴院	5	劈柴院青岛特色青岛都该窄的细长的胡同，各种美食。紧紧相连。打捞的海鲜。各种美食应有尽有
411	2017-07-29 15:37:36	劈柴院	5	好多年历史的老街，已经有些过度开发了，卖的都是些现代快餐食品，除了油炸就是烧烤，不稀奇
412	2019-06-07 22:20:32	劈柴院	3	劈柴院坐落在中山路上，有一段历史了，传说1902年就有了。是青岛有名的小吃街。但是街道不长，比较俗套的小吃街，主要是卖海鲜的
413	2017-07-14 12:56:54	劈柴院	5	好多吃的，还有劈柴院大戏，来来往往有很多游客
414	2016-10-16 20:07:57	劈柴院	5	是小吃一条街，有各种小吃，味道还可以，人很多，还是很有特色的，里面好像还有个剧场似的
415	2019-12-09 23:41:51	劈柴院	4	你只是一个很小的地方，也没什么东西逛的，我觉得来不来都可以？不是特别推荐的打卡胜地
416	2019-04-05 21:11:32	劈柴院	5	那边都是小吃，挺有特色的，旺季人特别多，挤着走，地方不大，但是小吃很多，可以尝尝。
417	2020-09-08 12:02:30	劈柴院	2	我对所谓的小吃街一直心存芥蒂，一般也不会买所谓的当地小吃，特别是人流量不大的小吃街。劈柴院的特点就是海鲜小炒及烧烤，还有几家食客就餐不多的海鲜大排档，其他小吃貌似各地都类似。劈柴院是每个初到青岛的人必去的美食街，真去了应该不会光临第二次。
418	2017-10-29 12:16:18	劈柴院	4	带外国人来还是不错的，江宁会馆吃饭还可以
419	2017-10-18 08:35:07	劈柴院	5	以前青岛的劈柴院，现在是小吃一条街，价格也不高，就是比较冷清，可能这个季节的关系
420	2017-08-15 11:07:45	劈柴院	3	青岛亲子游，去了劈柴院，这地方更适合用相见不如相念来形容。海鲜味道一般般，家常的炒蛤蜊，蛏子，海螺，扇贝我大胆猜测下十有八九是新来厨师做的，不然不会连海胆蒸蛋都咸淡不匀。服务态度的热情与否要看你是点菜前还是点菜后了。至于价格也没有早前38元一只的青岛大虾那么夸张，大多数价格还是亲民的，各人感觉还是中山路性价比高。PS，第一次去青岛，青岛的水外地人喝不来，味道很浓，建议自备点茶叶或者柠檬片等。
421	2017-08-11 16:17:42	劈柴院	5	劈柴院就是美食一条街这里有很多特色小吃。
422	2017-01-09 16:51:43	劈柴院	3	青岛是个不错的城市，优美的环境，适宜的气候，宽阔的大海，各异的建筑，还有那热情的山东人，有一种来了就不想走的冲动，虽然出现过大虾事件，也有一些坑人的商贩，但总得来说青岛还是让我非常非常的城市，在这里你可以吃到新鲜的海鲜，看到壮阔的大海，听听海浪的声音，你来了肯定也会和我一样喜欢上这个城市！
423	2015-10-24 07:18:36	劈柴院	4	江宁路，据说也是德国人当年建的，现在是小吃一条街，各种小吃，价格不贵，可以逛逛。
424	2019-07-01 12:37:29	劈柴院	5	位于中山路中断，城区中心的小吃一条街。汇集了当地的著名小吃还有一个表演舞台。
425	2017-11-17 06:55:06	劈柴院	5	很多小吃，海鲜大虾，就是有一点小贵。
426	2016-11-29 00:00:41	劈柴院	5	还不错，冬季人比较少，不过街道虽然不长，但是蛮有特色的，
427	2016-08-07 05:45:08	劈柴院	5	好吃的店多，价格合适，值得推荐一下
428	2016-01-08 21:55:04	劈柴院	4	小吃真的真的真的很多啊！很多海鲜之类的！有的东西还是蛮好吃的，比如青岛酸奶
429	2019-03-13 11:18:45	劈柴院	5	很多很多好吃的小吃一条街，老青岛的感觉，臭豆腐，馄饨，烤肉……都很好吃。
430	2017-08-10 16:07:53	劈柴院	5	小吃一条街，逛逛很不错特殊小吃多
431	2017-05-16 09:41:30	劈柴院	4	朋友说，这和济南的芙蓉街差不多呀。我觉得还是有差别的，至少铁板鱿鱼好吃呀
432	2017-05-06 11:21:02	劈柴院	5	一条看着很古老的街，很有风情的街道，里面有特色海鲜
433	2017-01-26 10:41:20	劈柴院	3	感觉没什么太多吃的，比较重复的店，就一条巷子就没了，不像南京夫子庙和长沙火宫殿，有比较多好吃的。不过都是些青岛特色小吃，这点还行吧
434	2017-07-16 00:12:45	劈柴院	4	劈柴院的人，一个字多。小吃琳琅满目，街道不长很窄
435	2016-11-16 21:49:13	劈柴院	5	非常值得来的地方，青岛的地方小吃都集中在这儿，现在不如以前名气大了。
436	2016-09-18 23:45:24	劈柴院	4	劈柴院其实是几条街的总称，这几条街围合成了一个街区，里面基本都是卖吃的，而且种类基本都是一样的，里面的螃蟹和海胆没有真的，这样走下去只能说没有出路
437	2016-09-11 14:24:16	劈柴院	5	一个汇聚各种小吃的地方，几乎都是外地游客，东西价格小贵，烤鱿鱼不错
438	2017-08-22 06:49:16	劈柴院	4	吃货的天堂，特别是海鲜，但是价格也挺贵的，晚上去的，人挤人啊，买了东西就的走，找人少地方吃，老院子值得一看，就是吃。吃货们。
439	2017-08-08 15:47:11	劈柴院	5	晚上的劈柴院人流交杂，这是一条美食小街，与台东路那边的性质差不多
440	2017-07-29 23:07:56	劈柴院	5	特色小吃，海鲜，啤酒大排档，青岛特色小吃都有
441	2016-06-07 09:38:02	劈柴院	3	在中山路上，很短的一条路。吃了国足臭豆腐好吃。。那个爆肚也好吃。
442	2019-09-23 19:37:09	劈柴院	5	劈柴院小吃应有尽有值得一去来青岛必须去的地
443	2017-09-13 15:45:32	劈柴院	3	很小，没几个人，都是商户，网评有名的王姐烧烤，鱿鱼咬不烂，全是酱味，那个咸，羊肉串就是全国都是的电烤，肉一般，没烤出香味。
444	2017-06-14 14:30:39	劈柴院	5	好吃，好玩，有特色，就是地方小了些，人太多
445	2017-05-25 23:00:53	劈柴院	4	就是北京王府井小吃街的样子，吃的种类不算太多，但是真心不贵，味道也还可以，有可能不是旺季，螃蟹一类的不太新鲜，海蛎子真心棒
446	2017-04-04 21:49:03	劈柴院	4	附件卖水果的千万不要买，价格先不提贵不贵，坑人的是缺金少量。就这个东西，超难吃，商贩还多算了至少三两。
447	2016-10-06 22:57:53	劈柴院	3	在来劈柴院之前，看了网上的一些评论和推荐，作为吃货的我决定来大快朵颐一番。到了现场，和我预想中的差距挺大。污浊的地面，拥挤的人群以及雷同的小吃等等，都让人没有尝试的欲望。名不符实啊！
448	2016-09-20 06:58:28	劈柴院	5	小吃很多，中秋人也不是很多，海鲜好吃，就是小吃街，随便兜兜吃吃
449	2015-10-25 11:12:35	劈柴院	4	中山路上，不明显，一条街各种吃得，据说当地人不怎么去，味道一般
450	2017-08-19 13:34:06	劈柴院	5	吃货们赶紧来吧！性价比很高,比较平民化。
451	2017-08-14 06:18:28	劈柴院	3	就是个小吃街，东西挺多的，也比较有特色，但是我们什么都没买也没吃.感觉价格偏高，去看看吧，可以不买.
452	2017-06-14 23:15:03	劈柴院	5	很兴隆的小吃街，虽然地方不大但是有最全最新鲜的海鲜就足够了。
453	2017-05-10 23:03:13	劈柴院	5	好多好吃的，就是小贵。里面卖小玩意的店，买的时候一定要讲价。
454	2016-07-26 14:30:44	劈柴院	5	这里就先厦门的增厝安一个性质，年轻的朋友们可以去玩玩，吃吃。
455	2017-08-08 10:00:13	劈柴院	5	不是很大，里面有很多小店，可以去吃吃里面的小吃，价格便宜！
456	2019-09-16 17:19:35	劈柴院	4	劈柴院是青岛的老城区，来青岛旅游住在劈柴院附近去景点很方便，离海边也非常的进，建议来青岛旅游如果是去海边和市里的景点，住在在附近就可以。
457	2016-07-01 00:39:30	劈柴院	4	劈柴院古街区，狭窄幽深的巷道两旁全是砖砌古建筑，均被改造成特色餐馆，经营有锅贴、面食、山东菜、涮火锅等当地美食，生意挺红火，但不太便宜。
458	2016-04-02 21:32:52	劈柴院	4	这里的建筑还是很有特色的。在德式建筑的中山路北端，里面古香古色的门头，一个挨着一个，各种海鲜特色美食，仿佛看到N年前这条老街的繁荣景象。
459	2019-10-15 15:19:48	劈柴院	5	老地方，值得来看看，就是商业氛围太浓，有的小食还不错。
460	2017-08-13 20:55:35	劈柴院	5	这个地方有好多小吃离离火车站比较近
461	2017-07-21 15:11:43	劈柴院	5	一条胡同似的地方，有几家饭馆，早点铺子，豆腐脑很好喝。
462	2017-07-13 19:39:49	劈柴院	5	青岛特色小吃，很有特色，值得逛一逛
463	2017-05-08 13:05:31	劈柴院	5	现在的劈柴院已成为青岛的一个旅游景点了，旅游季时人很多
464	2017-03-12 10:48:19	劈柴院	5	是老青岛很有名的美食街，路两旁全是饭店，而且各具特色。
465	2017-08-10 22:07:10	劈柴院	5	不错 对于吃货来说 几个胃都是不够的
466	2017-05-13 10:27:44	劈柴院	5	青岛繁华的商业圈 人很多 有一家豆腐脑店 绝对挑战你的味蕾
467	2016-12-03 22:35:58	劈柴院	5	劈材院的小吃很多，也很热闹。里面的国足臭豆腐很好吃.
468	2016-07-01 22:54:19	劈柴院	4	终于在中山路的北段看到了劈柴院的“大门” 怎么样，有点感觉吧，这里是青岛有名的小海鲜一条街，里面的小吃味道还是不错的，一定要来尝尝。
469	2019-08-20 20:09:15	劈柴院	5	有很多很多好吃的，有些东西我都么见过，人很多很热闹
470	2019-05-28 11:00:40	劈柴院	5	美食很多，人气很旺，很值得来哦
471	2017-12-06 18:44:58	劈柴院	5	小吃美食聚集地，饕餮盛宴集结号
472	2017-08-25 23:36:29	劈柴院	5	劈柴院比较有名，慕名而来，走走路，吃吃东西，挺好。
473	2017-06-30 12:05:40	劈柴院	5	很多好看好吃的美味，吃货天堂。
474	2017-05-26 16:06:47	劈柴院	3	商户都是外地人，吃的东西不是很新鲜。这里不要随意打车，他们会拉你去各种景点。总之，防火防盗，防出租车司机！！！
475	2017-03-13 21:29:44	劈柴院	5	青岛市非常著名的小吃美食街，老青岛人都向往的地方。
476	2015-10-23 22:31:24	劈柴院	4	超级多人，吃的不贵，味道还行，我老公超级喜欢吃鱿鱼
477	2018-05-02 10:18:24	劈柴院	5	里面有一条商业街，也可以说是小吃一条街，挺热闹。
478	2017-11-29 10:49:25	劈柴院	5	虽然地方不大，但是东西很好吃！尤其是生煎包，特棒
479	2017-11-19 07:20:43	劈柴院	5	老劈柴院的混沌，锅贴，豆腐脑，依然还有老时的味道
480	2017-07-07 01:31:18	劈柴院	5	很好玩的一个小胡同，就是吃的不太新鲜，可以去逛逛
481	2017-05-29 07:48:06	劈柴院	5	很有情调的地方，小吃也蛮多的，很像济南的芙蓉街。
482	2018-03-06 20:54:46	劈柴院	5	虽然很有特色，但是花钱需要谨慎，好贵啊，吃不起
483	2017-12-30 07:26:28	劈柴院	5	在青岛算是很有名的地方了，旅游的都会过来走一走
484	2017-11-21 00:13:36	劈柴院	5	不错哦，是传统文化中的小吃。古香古色！很不错！
485	2017-08-23 08:56:00	劈柴院	5	人山人海好多小吃啊 都是本地名小吃 海胆 水豆腐 烧烤
486	2017-08-22 19:28:08	劈柴院	5	老地方了 不过去了 还是蛮有价值的 毕竟是为了吃 哈哈
487	2017-08-09 19:40:17	劈柴院	5	劈材院都是好吃的、眼花缭乱，还有很多商店和小店
488	2017-05-23 20:22:05	劈柴院	5	商业气息浓厚，不过也有一些美味的小吃不容错过。
489	2017-03-26 15:56:51	劈柴院	5	在青岛很有名的小吃街，小饭店林立而且各具特色。
490	2016-01-21 18:02:34	劈柴院	5	太赞了，好吃的特别多，什么都有，各种饰品小玩意
491	2021-10-29 20:06:50	劈柴院	1	里面已经没有真正的特色小吃，到哪都是烤鱿鱼炸鱿鱼烤面筋臭豆腐卖不动的蒸螃蟹…完全商业化了，里面的东西真的玷污“小吃街”这名字
492	2018-12-31 06:43:10	劈柴院	5	小吃胡同街。味道不错，价格稍高。必去的地方。
493	2017-10-30 18:22:50	劈柴院	5	历史悠久的景点，这里有很多小吃，比较商业化。
494	2017-06-08 15:12:44	劈柴院	5	汇聚的美食吃都吃不完，非常美味，而且价格不贵
495	2017-05-24 15:42:02	劈柴院	5	还好，全部都是海鲜，口水哗哗的～味道也很不错
496	2017-05-01 23:01:35	劈柴院	5	里面超级多的好吃的，很热闹 ，一定要去走一走哦
497	2017-04-10 09:05:57	劈柴院	5	类似于重庆的磁器口，成都的锦里，小吃太多了。
498	2017-03-11 11:47:19	劈柴院	5	青岛市最著名的风景区之一，特色风味小吃云集。
499	2017-03-09 08:20:22	劈柴院	5	吃货的天堂，里面有各种小吃尤其是煎饺百吃不厌
500	2016-08-08 15:37:15	劈柴院	5	太热闹，窄窄短短的一条街，人挤人，摩肩接踵。
501	2015-11-02 22:31:33	劈柴院	4	很好找 里面全是买小吃的 喜欢吃的朋友可以去逛逛
502	2017-11-23 06:40:25	劈柴院	5	名符其实的美食街，不只有烧烤，价格实惠适中
503	2017-08-07 10:12:55	劈柴院	4	走到门口，瞬间觉得每个旅游景点都有一个类似的小吃一条街嘛！！全是美食，，跟其他地方无多大区别，，唯一一点可能海鲜多一点。。
504	2017-04-15 20:20:33	劈柴院	5	在青岛市很好很有名的小吃街，各种名吃很多。
505	2016-11-09 18:51:40	劈柴院	5	地理位置优越，周围特色小吃很好，味道很不错
506	2016-05-02 10:45:19	劈柴院	3	燒烤煙霧彌漫，小吃各種都有，但是略嫌油膩。
507	2016-04-22 09:25:24	劈柴院	3	和别的地方的小食街一样，没有自己的特色啊。
508	2019-08-01 17:09:33	劈柴院	5	不长的一条小巷 小巷两边有很多当地特色小吃
509	2018-04-05 20:06:13	劈柴院	3	可以逛逛拍个照啥的，但是杜绝消费，那吃的可以说是很不好吃了
510	2018-01-15 09:26:12	劈柴院	5	各种小吃，有一家豆腐脑必须推荐，超级好吃
511	2017-08-29 21:05:51	劈柴院	3	看了攻略都说王姐烧烤好吃，也瞬间明白亲口尝梨知酸甜，也不知道是不是南方人口味不同的缘故还是走错了一家店，但那家店确实写着王姐海鲜烧烤，上的饭都是冷掉的，点了一桌子的菜，基本就是吃了第一口不会再有下筷子的冲动……反正挺失望的
512	2017-07-16 22:53:42	劈柴院	5	边吃东西边看戏。人气非常高，来青岛必去。
513	2017-07-01 20:50:48	劈柴院	4	已经具有百余年的历史，地方不是很大，小吃琳琅满目，尤其是烧烤类海鲜，价格不高，有点像台湾的夜市风格。边逛边看，可以一去。
514	2017-06-30 09:13:34	劈柴院	5	吃海鲜的地方，海鲜大排档还可以，不是很贵
515	2017-06-20 07:10:36	劈柴院	5	汇聚了很多老字号名吃，大饱口福，绝对美味
516	2017-05-15 20:17:26	劈柴院	5	青岛小吃聚集地，全国知名美食特色街之一。
517	2017-04-09 16:01:18	劈柴院	5	位于青岛市火车站附近，交通便利，值得来。
518	2017-01-04 19:49:12	劈柴院	3	劈柴院，青岛最早的商业街，起初是用板柴建的板房，殖民政府改成砖瓦房后，这里有戏院，影院，很多老艺术家在这里留下足迹，像马三立，刘宝瑞等老先生。10年这里做过改建，恢复解放前的旧貌，现在这里很多来的是外地游客，店铺也以海鲜排挡，烧烤，小工艺品店为主，价格也是呵呵了，不用刻意去寻找所谓网上的名店，口味基本差不多。
519	2016-11-07 22:45:11	劈柴院	3	自己去的，没法吃很多。逛了逛，发现王姐烧烤前人最多。拐角处小门脸。打扮入时、明眸红唇的姑娘们，竟也站在小门脸儿前大口吃串，简直是最好的广告。来者无不驻足，拉着通行友人、情侣边张望边说，咱们也尝尝吧，口水流出来，哈哈。于是我成了他们的一员。。大鱿鱼1+鱿鱼须1+里脊肉2=20。汁儿不错，肉也嫩，有鱿鱼、羊肉、五花肉。
520	2016-10-15 06:30:41	劈柴院	5	口味正宗，价格合理，环境不错，值得推荐。
521	2016-10-06 21:39:36	劈柴院	3	多数都是海鲜类烧烤，但看样子不太新鲜，买了个山楂糕，爆肚，豆腐脑，除了豆腐脑好吃，其他性价比不高，试试就可以，别期望太高
522	2017-09-10 06:20:51	劈柴院	5	下周带着孩子过去玩，早就听说很不错了。
523	2017-05-01 18:16:52	劈柴院	5	青岛著名的小吃街，集中了众多小吃饭店。
524	2017-04-21 14:59:30	劈柴院	5	青岛市的著名景点之一，位于火车站附近。
525	2017-04-13 22:12:01	劈柴院	5	位于火车站附近，交通便利，非常值得来。
526	2017-03-20 23:10:44	劈柴院	5	青岛著名的的美食街，众多的饭店都很好。
527	2016-08-02 21:48:41	劈柴院	5	很小一条弄堂，里面全是卖吃的，人挤人。
528	2018-03-21 17:21:38	劈柴院	5	我期待着去看看。等我游完就来写评价。
529	2018-01-22 10:26:56	劈柴院	4	有很多当地的海鲜，价格还是一般，味道还行，不过作为当地著名小吃，实在是太小了
530	2017-09-03 07:05:43	劈柴院	5	很好很不错值得去性价比很高赞的不得了
531	2017-08-29 14:27:58	劈柴院	5	是青岛中山路附近别具特色的餐饮中心！
532	2017-05-13 23:53:58	劈柴院	5	人太多，挤的很，短短一条街，全是吃的
533	2016-11-08 10:20:23	劈柴院	5	这里有很多老字号，位置优越，值得来。
534	2016-09-13 23:13:41	劈柴院	5	15元俩个超大虾，赞赞赞，吃不过来啦
535	2019-10-09 09:44:19	劈柴院	5	著名的青岛小吃地，劈柴院历史悠久。
536	2019-09-11 22:26:45	劈柴院	5	好美的地方，好多好吃的，我很喜欢的
537	2018-01-13 10:31:47	劈柴院	5	值得一去的地方啊！非常热闹，很喜欢
538	2017-11-17 07:30:01	劈柴院	5	青岛著名的美食街，以外地游客居多。
539	2017-09-25 19:59:04	劈柴院	5	青岛著名景点之一，还不错，值得一去
540	2017-06-13 08:36:42	劈柴院	5	这里就是吃的太多了，海鲜吃货的天堂
541	2017-05-29 10:31:12	劈柴院	5	青岛很有名的小吃街 夏天非常值得一去
542	2017-04-19 21:29:55	劈柴院	5	青岛市著名的景点之一，非常值得来。
543	2017-04-16 22:51:05	劈柴院	5	位于火车站附近，交通便利，值得来。
544	2017-02-02 06:57:21	劈柴院	5	特殊小吃很多，大家可以去尝试一下。
545	2016-12-05 22:09:50	劈柴院	5	传说中每个城市都有一条忽悠人的道儿
546	2016-09-22 10:47:29	劈柴院	5	各种美食小吃云集，价格也比较适中。
547	2018-10-26 18:39:57	劈柴院	5	有特色，小吃不错，很好吃，棒棒哒
548	2017-12-17 16:14:57	劈柴院	5	很好玩的地方，大家都喜欢往这里凑
549	2017-04-22 10:31:19	劈柴院	5	景色很美，别有一番风情，趣味十足
550	2016-09-22 21:14:51	劈柴院	5	建筑有特色，有历史足迹，适合参观
551	2019-07-21 08:42:32	劈柴院	5	里面很别致，景色很美，值得一去
552	2018-06-16 10:34:18	劈柴院	5	很好，值得带着老婆孩子去耍一圈
553	2018-04-13 00:12:59	劈柴院	5	海鲜小吃特别棒，就是价格稍微贵
554	2017-06-30 16:25:09	劈柴院	4	不长的一条小吃街 店面林立 主要是海鲜 烧麦 小笼包之类的 感觉跟大多数地方的小吃街差不多 转一转就好
555	2017-03-31 20:45:42	劈柴院	5	在青岛市非常有些名气的小吃街。
556	2016-10-19 20:41:38	劈柴院	5	大众的喜爱，不贵，好吃，实惠，
557	2016-09-08 06:03:07	劈柴院	5	小吃很多，口味不错，价格合适~
558	2016-07-10 08:52:20	劈柴院	4	东西比较贵，很热闹，人超多，，
559	2016-06-12 11:58:09	劈柴院	5	里面很多吃的，很好哦，特别热闹
560	2019-04-12 12:30:04	劈柴院	5	小吃一条街 品种很多 人也很多
561	2017-04-25 13:17:23	劈柴院	5	好吃的特别多，吃货的天堂啊
562	2016-09-29 14:02:14	劈柴院	4	还好吧，没觉得有啥大的特色，就是吃的有些味道还不错。点个赞。。
563	2016-08-22 09:57:16	劈柴院	4	小吃一条街，豆腐脑很好，海鲜一般，新鲜度不太够，小孩吃吐了。
564	2017-10-24 02:09:40	劈柴院	3	劈柴院现在卖的很多烧烤之类的，完全比不上不在劈柴院里的王姐烧烤，而且在里面的王姐烧烤是假店，真店只有一家，加上劈柴院里边的东西卖的确实也不便宜，加上整个道路人多又挤，体验很不好。
565	2017-02-27 21:39:01	劈柴院	4	位于老城区中山路，在这里可以品尝到比较地道的青岛美食，豆腐脑、臭豆腐、青岛老酸奶、锅贴、烤鱿鱼等。
566	2016-10-12 09:54:49	劈柴院	3	国庆去了大名鼎鼎的劈柴院，人山人海啊，基本很难跟着人流机械地走啊走。院子路很窄，所以觉得非常拥堵感觉不太好也没有了食欲。后来在江宁会馆吃的饭里面倒是别有洞天，有大碗茶有表演。
567	2016-08-21 21:11:31	劈柴院	4	一个小巷子，人声鼎沸，卖各式小吃。
568	2020-09-23 14:35:25	劈柴院	2	虽然是一个免费景点，而且也挺出名的，但是不建议去。就是一条小巷子大概就100来米吧，两边都是小摊买一点的烧烤什么的，味道一点都不好。
569	2017-08-20 21:23:19	劈柴院	3	王姐烧烤有2个地方，貌似吃了个假王姐烧烤，吃完后才发现中山路那边还有个排长队的王姐烧烤。其他海鲜感觉贵也不怎地，&amp;lt;(ToT)&amp;gt;劈柴院人挤人！
570	2017-06-23 15:19:54	劈柴院	3	如果是路过，看看还可以，没有必要特意去，特色体现不明显，东西确实有点贵。
571	2016-07-30 12:09:00	劈柴院	4	各种各样的小吃品种齐全可以大快朵颐记得要先谈好价钱
572	2021-01-16 22:26:11	劈柴院	1	不要去！可能受疫情影响，可能因为天冷，全部关门！但我到那才6点诶 只留了一家锅贴的和海鲜的，后者拉客的味道太浓了，总之太冷清，不知其他也今年1月去的怎么给5分的 都关门了！
573	2016-07-12 13:53:12	劈柴院	3	就是一個充滿了燒烤攤、玩意與地方特色的美食小吃街。沿途擁擠，吆喝聲不斷，很熱鬧。對吃貨來說很值得去逛逛。至於衛生就不能太講究了。
574	2017-04-08 22:52:13	劈柴院	4	一条不算太长的小吃街，各家都积极招揽生意，小吃都差不多，类型有点少
575	2016-09-19 16:50:14	劈柴院	4	食物确实没有特色，因为是海鲜类，味道特别大。
576	2016-06-13 12:32:24	劈柴院	4	吃货的天堂 各种小吃 就是面积有点小 没有逛过瘾。
577	2016-02-12 17:07:56	劈柴院	4	春节特别热闹，人多，都是吃的东西，性价比不高
578	2019-10-07 21:41:05	劈柴院	4	劈柴院地方很小，里面有很多吃饭的地方，价格比较高，主要面向外地人，本地人很少过去。
579	2018-07-07 17:13:29	劈柴院	2	劈柴院在青岛的各种游记中经常出现，我们逛了天主教堂就直接逛了过来，距离并不远。劈柴院实际并不大，其实就是个小吃街，而且是面向游客的小吃街，东西分量少难吃，海鲜也大多不新鲜，我们吃了一个海星，三个大人都出现了腹泻的情况，还好小朋友没有吃，这里如果只是顺路兜兜看看还行，特地过来并不推荐!我很少给差评的，这次怎么也忍不住要给差评！
580	2016-10-22 21:25:54	劈柴院	4	作为青岛的名吃，维护品牌靠质量，能把好的几种食品做成经典最好，而不是你什么都有，
581	2018-03-07 09:10:18	劈柴院	4	没什么特色，可能不是旅游旺季的关系，人很少，吃的东西也少！
582	2018-02-12 11:30:00	劈柴院	4	巷子不大，古色古香，各种小吃种类繁多。
583	2017-09-04 06:49:28	劈柴院	4	熙熙攘攘的人流不断，基本都是零食小吃。
584	2017-07-31 22:17:53	劈柴院	4	里面吃的多的不得了，各种美食，各种海鲜，吃货的圣地。。。。
585	2016-02-10 16:07:41	劈柴院	4	靠近年人非常的多，还有江宁会馆免费的表演，有青岛特色，吃的见仁见智吧，小吃很多
586	2016-03-15 20:37:33	劈柴院	4	说实话我不喜欢，人很多，里边的道路又特别狭小。但喜欢特色小吃的朋友应该喜欢。
587	2017-08-21 08:54:22	劈柴院	4	街路很窄，完全是旅游区的赶脚，没什么特色，摆摊的小吃感觉特别不卫生，没敢吃
588	2016-10-27 17:22:46	劈柴院	4	人满为患，旺季的时候挤进去还真挺费劲的！里面小吃很多，价格也稍微贵一点点。
589	2016-07-19 14:40:31	劈柴院	3	人太多，拥挤不堪，物价高，口味一般
590	2018-05-05 06:06:47	劈柴院	3	就是有歷史的一個小街區，滿街都是售賣同樣商品的鋪位，沒有啥好參觀的地方；就連售賣的小吃，基本也都一樣，而春和樓更是讓人失望，服務態度一般、連菜味都一般。
591	2017-08-17 20:58:50	劈柴院	4	商业气息太浓烈，小吃还可以，没吃里面各档饭店不妄语。
592	2016-08-21 07:16:18	劈柴院	4	吃的不少 但是小吃大家都懂得 喜欢的认账的朋友们应该还好
593	2016-09-14 10:22:07	劈柴院	4	劈材院老百姓的最爱，味道好，各种各样的味道，任你挑，吃的饱饱，花钱不多
594	2019-09-04 17:27:10	劈柴院	4	历代经典地方小院，建筑，设施，氛围及具地方特色，休闲娱乐，好不乐姑！
595	2017-06-22 22:56:37	劈柴院	4	小吃一条街，随便逛逛吃蛮休闲的。暑假来，喝点青岛啤酒，吃着海鲜串烧。
596	2020-02-27 12:20:28	劈柴院	3	当时去的时候是国庆诶然后人很多超级挤买吃的很多比较适合爱吃人士去逛
597	2016-09-27 09:33:12	劈柴院	4	里面很多小吃，味道有好有坏，算是青岛一个特色。
598	2017-08-22 06:19:53	劈柴院	4	这个国足臭豆腐，还有水爆肚。很好，有很多各地的小吃，也可以尝尝。
599	2017-06-05 16:38:44	劈柴院	4	晚上无聊了去逛下挺好的。吃得东西有点小贵。国足臭豆腐确实挺棒的。
600	2016-02-29 14:38:45	劈柴院	4	这里有一些德国的建筑，现在是旅游淡季住宿很便宜，就是吃饭挺贵的。
601	2017-07-10 21:03:17	劈柴院	3	全国都一样的小吃，可去可不去，地方也不大！
602	2017-06-28 15:29:58	劈柴院	4	东西有点贵，小吃也不多，大多都是重复的。
603	2017-08-24 23:04:16	劈柴院	4	比照片上的更狭小，很有特色。值得一看。
604	2017-08-14 07:56:58	劈柴院	4	经过改造之后那里成了专门针对外地人的地方，东西真是不便宜啊
605	2016-12-15 20:21:32	劈柴院	4	地道的锅贴，好吃，就是味道有点一点点咸，如果淡点就太好了，
606	2015-12-24 17:14:58	劈柴院	3	身为青岛人从来没在这里吃过饭。这里价格比较贵，除了海鲜外很多小吃根本也不是青岛特色。适合外地游客。
607	2021-03-25 18:39:33	劈柴院	1	不懂名气是怎么出来的，景点推荐而来的，也太让人失望了。
608	2018-06-02 07:25:01	劈柴院	4	能在青岛找到吃的，不容易。还是去台东比较合适。一条街。
609	2017-07-28 06:12:58	劈柴院	4	性价比高！因为不要门票！全是小吃！
610	2017-08-24 08:32:43	劈柴院	4	不喜欢吃。。不能掩饰这里气氛很好
611	2017-10-20 11:33:12	劈柴院	4	可以过去玩一玩，没有说太大的特点，但是乐趣还可以。
612	2017-09-05 07:50:18	劈柴院	4	小吃聚集地，味道十分一般，凑个热闹可以来。小心小偷
613	2017-08-10 10:30:51	劈柴院	4	性价比低，游客居多，选择需谨慎， 也是有几家良心小店
614	2017-07-24 20:02:47	劈柴院	4	小吃多，价格贵，环境还好吧，爱吃的吃货们，一定要去
615	2017-07-16 16:33:51	劈柴院	4	消费水平过高，去看看就行，真要吃什么建议外面吃！
616	2018-10-08 18:33:04	劈柴院	3	去的高家锅贴，感觉很LOW，味道也就是海鲜的味道，并没有评论说的那么夸张，整条街商业气息很重，几乎看不到本地的人，不是很建议来
617	2018-05-16 11:30:17	劈柴院	4	食物好吃，而且环境很好，非常喜欢，以后会再来
618	2017-08-31 12:25:20	劈柴院	3	这只是传说中的小吃街，不咋地……海鲜不新鲜，价格不便宜，服务态度差……反正我是再也不想去了……哈哈哈……
619	2017-01-22 01:20:55	劈柴院	4	是青岛有名的小吃街，豆腐脑，锅贴味道都不错。
620	2015-11-02 22:36:02	劈柴院	3	呵呵，我们青岛人不去劈柴院，只有外地人才去。
621	2019-01-07 07:30:33	劈柴院	3	吃货的天堂，很多小吃，环境有些像老式的上海
622	2017-04-17 22:55:59	劈柴院	3	没什么特点，里面小吃也很普通，不用特地去吃
623	2017-04-07 22:40:57	劈柴院	4	以前不错，不要在门口买东西。适合买海鲜排挡
624	2016-06-09 16:37:12	劈柴院	3	离火车站不远，可以从栈桥步行前往。其实就是一条美食小巷子，有很多海鲜饭店和烧烤摊。
625	2017-10-10 23:53:43	劈柴院	4	有点夜市的感觉，人那就一个多，有点意思！
626	2017-03-15 08:08:31	劈柴院	4	青岛市民普通百姓消费场所，各种小吃齐全。
627	2017-02-16 17:07:57	劈柴院	4	主要是各种小吃，外地来旅游的为主，还行吧
628	2017-11-28 06:33:20	劈柴院	4	该怎么说呢，还可以吧来青岛还是多吃海鲜
629	2017-04-15 09:34:47	劈柴院	4	适合去逛一逛但是好吃的也不多就看看好了
630	2017-03-31 08:06:56	劈柴院	4	青岛小吃一条街，品尝青岛美食的好地方。
631	2017-01-04 10:56:46	劈柴院	4	这些年开发成特色小吃街了，每个城市都有
632	2016-11-01 08:46:42	劈柴院	4	很不错，和朋友一起去的，推荐可以试试。
633	2017-09-03 12:25:16	劈柴院	4	可以去看看，价格略贵，不过也可以尝尝
634	2017-08-23 10:51:34	劈柴院	4	非常热闹的地方，就在闹市区，全是吃的
635	2017-06-09 22:59:48	劈柴院	4	小吃有烧鱼丸 章鱼 海水豆腐等 一般 不太贵
636	2017-03-11 19:17:56	劈柴院	4	还是不错哦，喜欢这种背后有故事的地方
637	2016-12-13 09:57:11	劈柴院	4	劈柴院还保留原有的风茂，不错的地方。
638	2016-05-16 11:31:31	劈柴院	4	地方不大，里面有卖爆肚，大鱿鱼，锅贴
639	2019-07-30 17:25:53	劈柴院	4	还不错，各色小吃，最有名的是锅贴。
640	2017-11-24 18:02:27	劈柴院	4	青岛的小吃街，各种特色小吃，很喜欢
641	2017-09-14 21:09:24	劈柴院	4	没啥多说的 就相当于北京王府井小吃街
642	2016-09-22 11:19:19	劈柴院	4	不错的小吃街，就是有点挤，口味还行
643	2017-11-21 10:15:36	劈柴院	4	小吃一条街，很多海产品，第一次吃
644	2017-05-15 15:05:01	劈柴院	4	人挤人，全是吃的，第一次吃到海星
645	2017-03-15 20:27:53	劈柴院	4	店里的粥好像不如原来的味道好了，
646	2016-09-07 18:46:08	劈柴院	3	环境差.虾仁竞然是人造的.???
647	2019-04-14 10:20:28	劈柴院	4	值得去看一看，但是不要吃东西！
648	2017-07-23 05:50:11	劈柴院	4	是青岛有名的小吃街，很有特色！
649	2017-01-11 10:25:28	劈柴院	4	每个城市都有的特色小吃街，还行
650	2016-03-04 10:23:27	劈柴院	3	外地人应该来的最多的就是这里，我和同学就是过来看看玩玩，同学没来过
651	2019-11-13 17:51:08	劈柴院	3	这几年中国突然冒出了很多网红小吃街，出名后价格上升质量下降，人还特多，根本不值得前往
652	2017-06-02 23:16:09	劈柴院	3	感觉和想象当中差距较大，前一天去的济南，没有济南芙蓉街小吃多。
653	2017-04-08 18:02:06	劈柴院	3	不像网传那么美好，只不过是个小胡同小的不能再小了里面东西贵不说，味道也一般海鲜不新鲜路过看看就行了
654	2017-08-07 22:58:45	劈柴院	3	感觉没什么特色，吃饭最好不要在这里吃，不总么干净。
655	2018-09-16 10:39:22	劈柴院	3	挺小的一条街，每家的东西都千篇一律，不如济南的芙蓉街好，烤鱿鱼挺新鲜的。
656	2017-08-24 19:57:22	劈柴院	3	小吃还可以，价格便宜，就是环境有点乱，还有人太多了。
657	2016-08-10 00:24:50	劈柴院	3	不太好吃。没什么特别的。这些吃的哪都有。人多地窄。
658	2016-02-12 17:32:21	劈柴院	3	走了下，很每个旅游城市的小吃街差不多。还不如去吃鱼水饺或者海鲜火锅呢。
659	2018-04-04 16:21:59	劈柴院	3	很热闹，全是游客，东西偏贵。就是逛逛看热闹吧！
660	2017-10-02 15:52:05	劈柴院	2	劈柴院位于青岛市的市南区北京路上。以前听说过劈柴院是个坑外地人的地方，但是，都来了好几次青岛了，劈柴院也该来看一看了。规模虽然不算大，但是小铺子的数量却真不少。环境可真是够差的，感觉一点儿也不卫生。过节的时候来，人可真是够多的。臭豆腐，海鲜，甜品，烤串，种类非常多。如果你是大胃王，可以每家店都尝一尝。我觉得太脏了，都没吃。
661	2016-09-23 07:00:56	劈柴院	3	还行吧，觉得比不上武汉的户部巷小吃品种多
662	2017-07-27 17:15:49	劈柴院	3	被一群东北人垄断了，还是青岛味道吗？
663	2017-06-04 07:24:36	劈柴院	3	买东西的小贩特别多，就是东西有点贵，喝了个馄饨要了十二。
664	2016-05-09 23:18:16	劈柴院	3	不是很好，没有描述的那么好，很小，东西种类都基本是那些，
665	2016-04-21 17:54:48	劈柴院	3	我刚刚从那回来，买的鱿鱼都不熟。难吃都不如外面的小吃街。
666	2020-01-09 17:28:25	劈柴院	2	现在是冬天，不是旅游旺季，这里游客非常少，冷冷清清的，有些店家都关门停业了，虽然还是有不少小食店做烤海鲜的生意，只是没人买，东西肯定不会新鲜，不推荐。
667	2018-07-26 12:27:56	劈柴院	3	很乱很窄，那天去还下雨，比较脏，就是海鲜烧烤一条街
668	2016-09-02 20:42:25	劈柴院	3	小吃一条街，没什么特色，旅游城市都有这样的地方。
669	2017-12-12 08:16:48	劈柴院	3	去前院是一个有各种各样小吃的地方，挺有意思的。
670	2019-11-29 08:50:42	劈柴院	3	类似于武汉户部巷，挺热闹的，至少应该去一下！
671	2016-07-19 07:20:39	劈柴院	3	没意思，小吃还好，大排档贵且不好吃，不值得去
672	2019-05-12 21:33:06	劈柴院	1	劈柴街给我映像很差的一条小吃街，尤其是这家福鸿楼海鲜菜馆，海鲜超级不新鲜，门口摆的活的，做出来的都是死的而且有臭味，吃了几口都吐了。老板人品差，仗着本地人欺负外地游客，结账给发票都是开的假的，你去找她理论，她老公立马蹦出来，凶的很。实实在在黑点，宰人黑点，再也不去劈柴院。原本开心的一天就被她家这个店子影响了好长时间的心情，晚上回来还吐了，吃了臭海鲜
673	2016-09-10 07:59:44	劈柴院	1	劈柴院是青岛悠久的有代表性的古建筑，这里占据了青岛一代又一代人的儿时记忆，往时劈柴院让人让青岛人津津乐道。可是商业化的今天，一切都变了，一切变的那么陌生!现在人一切向钱看，眼里只有钱，让儿时记忆里的青岛特色全部变了味，现在的劈柴院本地人几乎不去吃喝，顶多去逛逛，回想一下往事，因为现在的劈柴院充满了坑蒙拐骗!现在只能去看一看了!多数经营者已不是青岛人，东西也已不是青岛的东西了!
674	2016-06-15 14:21:06	劈柴院	3	感觉像北京的南锣鼓巷，就是小吃海鲜多
675	2016-07-31 16:43:49	劈柴院	3	没什么意思，现代人仿古，噱头而已。
676	2019-05-03 17:47:05	劈柴院	3	一般一般，没什么特别的。。。。。
677	2017-09-16 17:31:19	劈柴院	3	里面的吃的个人觉得一般，贵的要死
678	2020-07-10 21:32:51	劈柴院	1	听我一句劝，去青岛吃小吃千万别去劈柴院 1本地人都不去那里吃东西 2坑外地人 3贵且难吃，不新鲜。 想体验当地风土特色小吃的，乖乖绕道
679	2018-07-25 22:24:26	劈柴院	3	人山人海 海鲜不便宜 太商业化
680	2020-08-01 14:50:35	劈柴院	2	好像青岛本地人都不去劈柴院，多数是外地人去。
681	2020-09-18 22:26:03	劈柴院	2	实在是不值得去的景点，小吃大多都是承包经营的专门坑外地游客的东西还太贵
682	2016-05-14 12:13:03	劈柴院	1	这家店，谁去谁傻逼。不怕被坑，也愿意吃shit的，可以进去尝试一下。 打着这样的店名，也不嫌给青岛丢脸。
683	2017-09-24 08:18:39	劈柴院	2	劈柴院是一条小巷子很短，里面小吃很多，买了一份感觉一般化，最大的坑是吃了海鲜，叫什么刘二姐海鲜，门口有电视屏幕，很热情的拉客，结果海鲜不新鲜 ，吃了有臭味，我们家虽然不靠海但菜市场都是新鲜的，所以呢去了可以买点小吃，海鲜嘛自己考虑清楚，这个地方不推荐
684	2020-06-05 21:22:37	劈柴院	1	太垃圾啦，全程一百米都不到，晚上七八点正是逛的时候，连个人都没有，失望，兄弟们把失望打在公屏上。
685	2017-08-03 18:29:02	劈柴院	2	劈柴院百年老店招牌菜，龙虾先摔后称套路太深，涉嫌欺诈
686	2020-07-25 09:48:34	劈柴院	1	千万别去，千万别去，全程100米都没有以为是好几条街道，像丽江古城那种，可倒好，一百米没有东西难吃还贵，🤮
687	2020-07-30 23:25:02	劈柴院	2	有点失望 小吃太一般了 基本都是在家就能吃到的
688	2017-12-30 17:45:27	劈柴院	2	很短很小的一条街 没多少商户 很失望呀 之前看一个微博推荐去的 结果实在不敢恭维……五分钟转完出来了……吃的差不多都一样 还不如台东步行街夜市多 种类也少 不会再去了……
689	2017-07-14 00:32:10	劈柴院	2	价格偏贵 应该是夏天的缘故 味道也不是很好 吃的应该挺干净的不过街上没什么 垃圾桶 不怎么喜欢 都是十块一串十五两串 吃不起啊 推荐什么老啤酒屋和青岛老酸奶 都很好
690	2017-08-26 22:28:18	劈柴院	2	真的不是我夸大其词，第一次来青岛，在攻略里看到说劈柴院有美食，白天去崂山之后坐了2小时公交去了劈柴院，首先第一感觉还挺热闹的，找了一家海鲜店就开始点餐，听服务员介绍的时候感觉相当的实惠，然后我就让爸妈在那等我，自己去买了点零食，结果，15两个的黄色的大米做的食物，有点咸有点甜有点酸还有点说不出来的味道，直接扔掉了，炒酸奶，不只特别碎而且除了酸味没感觉到别的味道，海鲜和主食呢，扇贝我是第一次见过那么小的扇贝，蛤蜊也很小一咬还有沙子，排骨米饭是3块小排骨加一小碗米饭，海鲜面是一小碗面里面有几个小蛤蜊肉，最后的最后我说要瓶饮料告诉我厅装的可乐5元，再就是最大瓶那种，我就呵呵了，然后去了旁边的便利店花了3元买的瓶装可乐。在买单的时候是在旁边一个酒楼的一层买单，原来劈柴院里的海鲜店都根本不是那个牌子上的名字，好多家都在那个酒楼买单！最后总结，大家千万别去劈柴院，尽量在住的地方附近的小馆子吃吧！
691	2016-10-26 14:28:37	劈柴院	1	刚进去感觉相当好，但是，但是、但是，千万别进店吃，我们去的叫“满满特色海鲜小吃店 ”前所未有之坑爹 、诈欺，外面摆着的和进店吃的完全不一样 、海胆蒸蛋的壳是重复使用的 超级恶心 、海参就更别说了 完全不能吃 像胶一样 ，螃蟹外面摆着是新鲜的 里面给我们吃的估计是别人剩下的壳子随便摆摆 一点肉都没有 腿里面有一点 味道都过期了 超级垃圾。骗人瞬间对青岛都没好印象了 奉劝大家吃海鲜还是要到正规餐厅 别去那种大排档苍蝇馆子。谁能晓得你吃的是谁剩下的壳和死去很久的各类海鲜 我估计半年都不想吃海鲜了。呕...
692	2016-08-05 10:24:16	劈柴院	1	就是骗人的海胆壳斗重复使用好多遍了海胆味都没有水晶包就是下火锅小包子还有窝窝头充数菠萝饭里面米饭都酸酸的海星必须看仔细买有的不新鲜实在失望
693	2019-05-12 18:23:14	劈柴院	1	这家是黑店，东西不新鲜，给你说的价格买单的时候就变了，还说我听错了，服务态度极差，千万别去
694	2020-01-04 14:58:32	劈柴院	2	基本上每个大点的城市都有一个类似专门供外地游客到此一游的地方，名气很大，其实也就来一次就可以了，吃的东西很一般，，看看就可以了。
695	2019-09-03 23:33:43	劈柴院	2	很小的街，不长，都是卖一样的产品，特产店一家比一家贵，海星和海蛋蒸蛋真不好吃，海胆壳应该是多次利用的那种，去大排档吃海鲜，可能是因为没有点贵的大海鲜，爱答不理的，上菜慢，忘上菜了，海鲜做的比较淡，可能这里就是这个口味，加上在栈桥被天天游旅行团骗去坐船薄冰世界花了几百，看了10分钟就没了
696	2017-07-12 17:57:02	劈柴院	1	劈柴院建议去看看就好，实在忍不住，随便买点小吃就足够了。真是徒有虚名！商家都坑蒙拐骗，东西是别的地方的二倍。特别是从巷口出来，有一家很大的烧烤排挡，叫劈柴院海鲜烧烤大排挡，千万不能去他家吃东西，那是一个地道的黑店，东西贵二倍不说，全部是死的海鲜，而且味道超级差。那条道上两边都是它家的，占的地方好大，出巷子就到。希望留言能顶起来，让更多人看到，千万别再上当！
697	2016-07-28 21:31:30	劈柴院	1	今天一家三口去了劈柴院东门弄堂到底左手最后那一家，名字叫劈柴院海鲜大排档，去吃了帝王蟹，我叫店员拿最小的，他拿了个不知多大的称都没称就摔在地上，断了一只钳子，结账不让我在座位结，要到隔壁的酒店大厅结，结果把我当时给的小票收掉换了张新的结账票，票据抬头店名都变了，还说不管700多还是2000多一分都不能少
698	2020-08-10 18:56:49	劈柴院	1	都是些什么？对的起网红打卡地这个名号吗？臭豆腐吃些恶心！
699	2017-08-11 21:35:26	劈柴院	1	旅游过很多地方，第一次给差评，第一吃饭，导游让我们自由活动，来青岛少不了海鲜啤酒吧，啤酒OK的，问题出现在海鲜上，明明点的是鱼缸活的海鲜，结果上来的是死的不新鲜的，找老板评论人家态度相当差，人家来一句您都吃了怎么给你退也不合适吧，我艹你放在外面的大鱼缸给客人欣赏的吗，
700	2016-09-13 23:58:16	劈柴院	1	很黑人，青岛当地人都这么说，本来没那么贵，十五两串，十块一串。小吃也就那样，种类少，东西多，没感觉，不是想象中的好！
701	2020-08-28 13:35:14	劈柴院	1	完全不值得，这个巷子很窄且很脏，非常不愉快
702	2017-09-14 19:23:34	劈柴院	1	就是大排档，专挑旅游的人宰，喊价的时候10块钱两串，付钱的时候就让你付15元，说你听错了。我也呵呵呵了，还确认了两遍10元两串。最讨厌这种欺负游客的！那家“劈柴院特色铁板鱿鱼千万别去！！！和他理论两夫妻那男的还准备冲出来打人，这样的青岛也是醉了！
703	2016-07-24 21:26:48	劈柴院	2	晚上确实有气氛！也不算贵，消费挺低，种类比较多，不过，早上慕名而去“劈柴院豆腐脑”，口味一般，服务态度不怎样，（一行五人，三大人俩小孩，要了四碗豆腐脑，打算俩小孩吃一碗，结果店家说他们店里规定不给空碗用，老婆就嘀咕了句：从来还没碰见过这种规定呢，店家立马横眉竖眼的问，你刚才说嘛？他没太听懂，以为说他啥不好呢，非要再说遍他听听，靠，服务差点，因为客人多也无所谓，这种态度就不对了！就是便宜，所以人多。这种环境以后也不愿意再来喽）说遍说下，薄荷糖随遇而安青年旅社老板真是不错，热情！！！地道！！！
704	2019-03-28 21:43:32	劈柴院	1	并不推荐去，一般。本身巷子实在小，东西贵还不上心，巷口一家叫火爆铁板鱿鱼并着尚香蟹黄包的尤其是坑。菜牌给的蒜蓉生蚝的图实际是辣椒酱烤生蚝，拿涮鱿鱼的辣酱对付，难吃得不行u
705	2017-06-11 21:54:43	劈柴院	2	劈柴院都什么啊，哪里有什么特色，连合肥官亭路都不如，特别不卫生，而且重复的商品多，明明小有名气却毫无特色
706	2017-07-05 11:27:48	劈柴院	1	坑人院还差不多，点的馄饨没有馅，汤是黑色酱油汤，烤生蚝上面满满的粉丝，吃完粉丝下面是空的没有生蚝，全都是套路！差评！差评！
707	2019-02-21 21:46:04	劈柴院	1	来青岛旅游，这个地方真的推荐。食材不新鲜，连蒸烧卖都是酸的，这大冬天的，可想而知放了多久，吃一口吐了，全扔了，大虾烂噗噗的，只有一家爆牛肚的店还不错！这个劈柴院当地人都不来，唉，没听出租车司机的话
708	2018-04-08 17:46:38	劈柴院	1	这是我见过的最小最小的美食街了，不仅小还毫无特色，从头走到尾5分钟都没有，卖得还贵，卖鱿鱼的老板居然让我用上一家吃豆腐的盒子装，说反正味道都一样，我勒了去。
709	2017-08-15 07:19:07	劈柴院	1	说实话，真的很差，东西很贵，而且这里的店铺基本上都是黑龙江人在经营，做的东西太能糊弄人，超级难吃
710	2018-08-22 16:27:04	劈柴院	1	就是一条很短的小吃街，有六七十米长吧！没有一丝特色，就是贵。
711	2017-03-06 03:45:22	劈柴院	2	來過青島多次，對青島的印象一直很好，但是對青島知名的小吃街劈柴院來說，是第一次去，的確有些特色，但是其間的商家不老實，還是不要進店消費。
712	2016-09-12 21:06:14	劈柴院	1	不值得去，15元两只的大虾不新鲜，烤鱿鱼吃了两家的，大虾不新鲜的那一家，烤鱿鱼还能吃，另一家烤鱿鱼非常不新鲜，只尝了一口就把两串都扔了，像包子一样的彩色的小吃，难以下咽。吃了一家的炒菜米饭，三个菜没一个味道正常的，失望失望，不值一去，好在没有碰见38元一只的大虾
713	2016-06-16 23:36:08	劈柴院	1	我不是很能理解为什么会有那么高的点评分，是不是我的消费观念太落后了，还是有水军刷的存在。我们和当地的老青岛人在啤酒屋里聊天，聊起劈柴院才知道青岛人都不去那地方，虽然的确这个地方旧社会便是小吃街，但是现在已经逐渐变成了外地奸商宰客的地方，那里只有少数小吃可以尝尝，但这些小吃大都不是青岛特色，因此自己不推荐大家去
714	2017-07-30 21:25:21	劈柴院	1	我就呵呵了 东西死难吃 态度贼差 买小吃非常的不划算 而且都是一些不新鲜的海鲜 逼着你买 大喊大叫的 尤其提醒各位不要吃桂花糕 难吃 不让尝 十五俩吃一口就扔了 态度没有更差的了 简直毁了旅游的心情 这地方再也不会去了 呵呵
715	2019-07-03 06:42:45	劈柴院	1	坑死了东西太难吃，现在都在拉肚子价格贵还坑人呵呵呵呵 海星吃的我拉了一晚上肚子 图一卖家说是虾仁，结果只是长得像而已 豆腐也没啥味 别来了坑人
716	2016-08-28 14:59:32	劈柴院	3	旅游之前看了好多的攻略。各种介绍劈柴院。去了之后才发现。吃的很一般。就是各种小吃，味道还没有多么让我惊喜。价钱还好不是很贵。可是吃的真是没啥吃的。
717	2018-08-15 21:08:54	劈柴院	1	建议大家不要去劈柴院了，真心不好还很贵就是为了客流量大排档真心很难吃而且东西全是死的，服务员很不客气，
718	2017-11-30 20:06:57	劈柴院	1	比起西安回民街，上海城隍庙真的差的太远了，就一条短短的街，再次提醒大家一定要坐正规出租车，太坑了
719	2017-09-14 09:34:39	劈柴院	1	吃的真的不好，海参捞饭巨难吃，生蚝小到看不到
720	2018-01-20 15:49:22	劈柴院	2	2016年9月去的，我觉得一般，就是每个城市都会有的小吃街，没什么特别的，都说国足臭豆腐好吃，没吃出来，就是一般，一样尝了点，没有特别想在吃的
721	2017-05-28 22:25:50	劈柴院	1	慕名而来的劈柴院，就是小吃街，没什么景色，就是人看人吧。找了一家老劈柴院海鲜烧烤大排档，点了好多烧烤，满心欢喜的期待美味，结果发现黑啤掺了水，怎么喝都不醉。大虾很便宜，10块一只，烤完依然水哒哒的，让我怀疑这会不会就是当地特色？终于等到了烤串出场，一口下去，天啊！居然能把烧烤做到这么难吃，真是境界！转弯进入小巷子，里面很多稀奇古怪的小吃，但都没什么口味了。
722	2018-08-27 17:33:38	劈柴院	1	不值得 要小心 经济条件好到花个三四百吃顿不好吃的饭可以考虑的 老板态度恶劣 欺负游客 临时标价 还吵了一架 说好的送米饭又不送 真是够了 说自己不是人啊
723	2019-10-03 17:40:43	劈柴院	1	整个街道都吃小吃，被烤大虾吸引 15元两串 看着品相不错 咬一口后 我苦笑不得 原来是面粉做的 还有点酸的味道 果断扔进垃圾桶
724	2017-09-04 00:51:05	劈柴院	1	里面的小吃还可以，外面的大排档太坑人了，拉客的，硬拉着进，下面上图，就是这一家
725	2016-08-27 17:58:54	劈柴院	2	院口的烤鱿鱼真心一般里面的馆子不贵但味道也不怎么好糟心的是钱包被偷了啊大家小心扒手啊
726	2017-10-04 22:53:13	劈柴院	1	差！太差了！简直难以下咽！再也不会来了！对青岛的印象太不好了！
727	2017-04-09 08:19:56	劈柴院	1	好的吧！对了这个价格的牧场棵棵树童装对了，棵棵树男运动的嘛？烫头发浮浮沉沉出差出差擦擦擦擦擦擦V型吃吃吃吃嫩草快回家还尴尬
728	2019-10-06 21:42:11	劈柴院	1	没什么意思。要是喜欢吃青岛小吃的话还行。喜欢热闹的朋友可以去看看。但是个人认为还是不要花那冤枉时间了。里边就是一条很窄的小步行街，里边全是卖小吃的。然后进去人挤人，味道也很难闻。很臭。上次去就从街里边穿过也没买啥就走了。
729	2018-10-10 08:07:13	劈柴院	1	小吃虽然很多但跟北京王府井比起来差很多，海鲜特别的不新鲜，特别是饭店门口那些拉客人吃饭的人，更是不怎么样，千万别去吃，等你进店了态度360度大转变，饭菜都是提前做好了用微波炉加热就上菜，大家说这能新鲜吗！我建议大家可以去看看尝尝小吃，但千万别去附近饭店吃饭！
730	2019-02-13 08:46:24	劈柴院	2	这里真不值得去，地方不大，过去可能是老百姓看戏、听说书娱乐的地方，现在全是小吃，是供游客吃的小吃！价高还不新鲜！
731	2016-07-07 14:09:04	劈柴院	1	没有什么就是小吃街 东西有些贵
732	2016-05-06 19:10:05	劈柴院	1	花了一百多打车去了，结果就一条小巷，十几家小店，吃的东西看上去很差，一点意思都没有，下次绝对不会去了……
733	2016-05-01 10:49:53	劈柴院	2	劈柴院的特色就是海鲜大排档，有各种海鲜，但都特别贵，去玩玩可以，吃饭还是不很合适。
734	2019-07-22 22:35:05	劈柴院	2	价格比较高，性价比比较低。环境真是很一般
735	2019-10-05 16:53:05	劈柴院	2	刚到门口就传过来了浓郁的臭豆腐味儿…… 每个城市都有这么一条招待外地人的小吃街
736	2019-07-02 21:24:48	劈柴院	1	太坑了，特别是里面卖的15元两串随意搭配的小吃，贼冷坑，那个像虾仁的东西，有4个，实际上是假的虾仁，还有15元两个的海胆，感觉也不像真的
737	2017-07-25 21:22:01	劈柴院	1	别要啤酒！别要啤酒！别要啤酒！一打128而且不标价
738	2017-08-15 16:22:43	劈柴院	1	味道很差的。比厦门差远了。建议大家不要去。
739	2017-05-16 19:02:13	劈柴院	1	吃了炸冰激凌，糯米团，煎豆腐干，青岛老酸奶，海胆，感觉没有一样合口味的，没法给好评
740	2017-09-09 10:38:12	劈柴院	1	坑人千万别在里面吃东西全是面做的各种海鲜串，又贵又难吃，去了就后悔，还脏乱差
741	2019-07-13 23:09:56	劈柴院	1	看评论说是章鱼丸子好吃，结果十元买了六个，几年什么都没有，太失望了，老酸奶卖的也贼贵，不推荐去
742	2017-09-02 18:04:00	劈柴院	2	吃的国足臭豆腐辣口的。拉了两天。
743	2016-07-10 21:26:10	劈柴院	1	劈柴院习那家最大排挡有欺诈之名，不地道。
744	2018-03-13 10:45:26	劈柴院	2	劈柴院现在非常烂，里面的生意非常惨淡。
745	2018-05-01 13:35:21	劈柴院	1	去了你会后悔地方，全国各地都有的小吃街。东西脏乱差。去了不后悔你来找我打架呀
746	2016-02-14 09:28:20	劈柴院	1	垃圾，坑，饭菜完全无味，价格乱。
747	2018-06-15 07:41:55	劈柴院	1	脏乱差，青岛当地人，应该去的不多，里面也没什么好吃的。
748	2016-01-27 18:54:31	劈柴院	1	没有想象中那么好，和济南的芙蓉街差好远，
749	2018-10-24 23:00:47	劈柴院	1	不值得，坑人，味道还不好吃，夏贝粉丝都是冷的，不要去了，特别是辟柴院老字号那家
750	2019-07-26 19:56:48	劈柴院	1	简直就是一条街没人管，出来一大堆小吃的烂街，真的是又脏还到处是大垃圾桶太脏了
751	2017-11-01 22:52:47	劈柴院	1	很糟糕 点了三份小吃 全部不新鲜 别去 可能台东步行街好一些
752	2018-08-16 00:19:35	劈柴院	1	整个一脏乱差，看过一次不想看第二眼。
