# Supplementary material for: The influence of perceived landscape value on tourists’ behavioral intentions in historical and cultural blocks
Source: PLoS One. 2025 Jan 9;20(1):e0312491. doi: 10.1371/journal.pone.0312491 (PMC11717279; doi:10.1371/journal.pone.0312491)
Supplement: S1 File — (ZIP) [file pone.0312491.s001.zip › 网络数据/南园孔子纪念馆数据.xlsx]

## Sheet: Sheet1
	评论时间	景点	用户评分	评论内容
0	2017-06-12 01:08:20	南园孔子纪念馆	5	愿为德国驻青岛领事馆旧址，1947年孔子第75代孙，时任青岛实业银行总经理和银行公会理事长的孔祥勉（孔祥熙之弟）购入，供自己和家人居住，称为“南园”。1986年，孔祥勉之女、山东大学教授孔令仁转赠与政府，辟为南园孔子纪念馆。其主体为两层，并带有阁楼与地下室，建筑进门为宽敞的迎客厅，客厅、交谊厅、餐厅等房间均设于一楼，并均分布在向阳的南面，北侧通过木制楼梯到达二楼，其布局与一楼相似，主要房间应作为主人和家人的卧室。现一楼的原客厅被辟为展室，用于陈列孔子画像以及相关的著作、文献等。
1	2017-12-07 15:39:52	南园孔子纪念馆	5	在青岛从栈桥离开后随意闲逛时看到了这幢小楼，米黄色墙面和绿色圆顶十分显眼。由于不开放，所以只在街边隔墙拍摄。德国领馆旧址建于清光绪年间，砖石结构、八边行尖顶塔楼、两侧山花式山墙呈不对称状，显得美观典雅。原为私人宅邸，1086年转赠政府后，现为南园孔子纪念馆。
2	2019-06-26 11:12:42	南园孔子纪念馆	5	我去了一下，发现这个景点非常好，而是还是文化氛围浓厚的地方 【趣味】特别有趣，学到了很多东西。
3	2015-12-05 14:12:20	南园孔子纪念馆	3	这里在德占时期是侨民住宅，二战时为德国领事馆，抗战胜利后被孔祥熙之弟买下。后来捐献给国家作为孔子纪念馆。从这里走从来没见过它开门。
4	2018-03-31 17:49:43	南园孔子纪念馆	5	孔夫子思想真是影响深远，事已至今依然源用他的
5	2018-03-19 10:37:33	南园孔子纪念馆	5	挺好，对儒家文化的尊重，大青岛棒棒哒
6	2017-07-14 10:23:33	南园孔子纪念馆	5	值得一去，带孩子去看看，还不错
7	2017-09-18 13:50:22	南园孔子纪念馆	5	儒家思想 国学传统 源远流长啊
8	2018-03-26 16:05:19	南园孔子纪念馆	4	景色宜人，风景如画，古人文建筑风格，环保很好！
9	2019-08-17 10:59:12	南园孔子纪念馆	4	这个地方地处八大关附近，特别的没关。
10	2018-04-30 07:58:13	南园孔子纪念馆	4	原为德国领事馆旧址，现在不对外开放。
