# Supplementary material for: The influence of perceived landscape value on tourists’ behavioral intentions in historical and cultural blocks
Source: PLoS One. 2025 Jan 9;20(1):e0312491. doi: 10.1371/journal.pone.0312491 (PMC11717279; doi:10.1371/journal.pone.0312491)
Supplement: S1 File — (ZIP) [file pone.0312491.s001.zip › 网络数据/圣保罗教堂数据.xlsx]

## Sheet: Sheet1
	评论时间	景点	用户评分	评论内容
0	2022-05-15 10:27:43	圣保罗教堂	5	好好好好好好好好好好好好好好好好好好好好好好好好好好好好好好好好好
1	2021-11-14 15:29:33	圣保罗教堂	5	独特的建筑，特别的深意，到此一游。
2	2021-11-21 19:07:44	圣保罗教堂	4	是一个比较不错的地方，有一些特殊特色历史文化
3	2017-07-15 14:18:52	圣保罗教堂	4	相比江苏路基督教堂和圣弥厄尔天主教堂而言，显得低调很多，不显山不露水 。在青岛市胶州路和观象二路交界处，建于上世纪40年代。又名观象二路基督教堂。1938年至1940年，教堂由美国信义会在原德国俱乐部旧址建造，俄国建筑师尤力甫设计，清水红砖外墙。拥有方形钟楼，建筑式样为罗马式。成为附近多条街道的一景。
4	2017-11-15 00:29:41	圣保罗教堂	5	非常有欧洲小镇的感觉，周围也是特别文艺的地方，粉红色的塔尖好像童话城堡一样，非常多情侣在拍照拍婚纱，周围的咖啡厅啊小店啊都很有感觉，很文艺哦
5	2017-09-11 23:33:12	圣保罗教堂	4	教堂为罗马式建筑，低调地矗立在观象山上下山的路旁，毫不起眼，据说由俄国人设计，有70年历史。特点较鲜明的是墙体全为红转，色彩一致，还有单独钟楼，可与观象山一齐游玩。
6	2020-02-25 17:15:19	圣保罗教堂	4	周末一早就出门探访青岛的三个著名的教堂。 在青岛市胶州路和观象二路交界处，有一座建于上世纪40年代的经典老建筑，它就是圣保罗教堂。之前只是各种路过，清水红砖外墙，知道是一所教堂但是从未了解参观过。拥有方形钟楼，沿内部60级台阶可达。 这里没有基督教堂人那么多，反而适合我这个不好热闹的性格。
7	2018-07-11 02:58:08	圣保罗教堂	4	住在德国风情街，决定走路走到信号山公园，穿过最繁忙的高架路，来到一个比较古老的十字路口，抬头一看，偶然就发现了这个教堂，如果不是教堂上面的十字，还有门口的圣保罗教堂字样，就想象不到这里原来是这么有名气的一个地方。 也是青岛当地一个比较知名的教堂，当然也是唯一一个不用收费就能够进去里面的，走了几步进去也没有看见什么，有点怀疑自己是不是去到后门，因为看见里面的大院子里挂着衣服，走了几步就没有进去了。 感觉它的红色外墙还是相当的有意思的，而且建筑虽然不太显著，却很有历史感，从这条路往里面走就是居民区，还有观象公园。
8	2016-11-15 15:21:54	圣保罗教堂	5	青岛的圣保罗教堂是一座欧式风格的大教堂，这么大的天主教堂在中国也是很少见的，他已经有100多年的历史，是国家级文物保护单位。
9	2017-08-06 19:15:38	圣保罗教堂	5	1938年—1940年，教堂由美国信义会在原德国俱乐部旧址建造，俄国建筑师尤力甫设计，清水红砖外墙，建筑面积1482平方米，内部可容纳300余人做礼拜，拥有方形钟楼，沿内部60级台阶可达钟楼。建筑式样为罗马式，敦厚、雄壮。钟楼高24米，成为附近多条道路的对景。1958年，中国大陆基督教实行教堂合并，联合礼拜，青岛市区近50处教堂合并为7个聚会点（观象二路1号原信义会圣保罗堂、济宁路31号原浸信会、城武路35号原自立会、清和路42号原信义会路德堂、嘉禾路15号原四方神召会、四流中路182号原沧口信义会、龙山路4号原青岛地方教会），继续聚会，直到1966年文革爆发时关闭。1990年代，该堂又恢复聚会。1999年12月，观象二路基督教堂被列为青岛市文物保护单位。
10	2019-02-11 21:51:06	圣保罗教堂	5	去信号山公园不小心过站了无意中发现这个教堂赶脚很古老
11	2016-11-11 06:00:11	圣保罗教堂	4	青岛经典的西洋建筑之一，建筑式样为罗马式，由俄国建筑师尤力甫设计。圣保罗教堂拥有红清水砖墙，除教堂外还有单钟楼，是青岛五大钟楼之一。青岛圣保罗堂是当地一所重要的基督教堂，已近70年的历史。
12	2017-03-24 22:09:15	圣保罗教堂	5	值得一去的历史遗迹，很有味道。在这里可以品味一些老青岛的气息
13	2017-10-19 08:40:17	圣保罗教堂	5	青岛知名的古建筑，平时不开放，周六周日对基督徒做礼拜开放。
14	2017-11-16 08:31:10	圣保罗教堂	5	没有天主教堂和基督教堂那么有名，红砖教堂
15	2017-10-13 00:03:58	圣保罗教堂	5	很漂亮的教堂，很多新人在此拍婚纱照。
16	2017-07-18 08:48:03	圣保罗教堂	5	青岛著名的景点，建筑有特色，有历史。
17	2018-04-27 18:34:17	圣保罗教堂	5	德国的老建筑不错，是去拍照的好地方
18	2016-06-26 09:24:40	圣保罗教堂	5	非常好!非常好!非常好！非常好!
19	2017-09-17 22:46:12	圣保罗教堂	5	很好地方、方便、景色也好、好好
20	2017-09-21 22:04:21	圣保罗教堂	5	青岛的建筑太养眼 太漂亮啦
21	2016-10-18 20:00:06	圣保罗教堂	4	偶然发现，同名教堂挺多，进去一观，不大，塔楼很醒目
22	2015-12-05 19:52:13	圣保罗教堂	3	坐车从胶州路经过经常看到，就在市立医院 对面。后来发现原来是一座教堂，因为远离旅游景点所以少有人至，不过值得一看。
23	2016-02-10 17:02:17	圣保罗教堂	4	冒冒失失的走到这里，一个高耸入云的柱子很有特点，青岛特色教堂之一
24	2015-11-05 15:41:24	圣保罗教堂	3	很少人会去的一个教堂，朴素、落寞，距离信号山公园不远。
25	2019-08-17 10:58:11	圣保罗教堂	4	这个教堂的外设墙体都是红色的，非常的有识别性。
26	2016-01-16 17:14:47	圣保罗教堂	3	星期夭人比较多，青岛江苏路口车比较多，看了
27	2017-11-28 06:32:09	圣保罗教堂	4	八大关的建筑各有各的特色各国风情
28	2017-11-18 12:51:24	圣保罗教堂	3	这个是青岛为数众多的教堂之一，挺不错的。
29	2017-07-11 09:43:50	圣保罗教堂	3	青岛的教堂很多，有天主教堂基督教堂东东。
30	2019-04-20 08:28:18	圣保罗教堂	3	这里的教堂是德国人建的，非常的OK。
