# Supplementary material for: The influence of perceived landscape value on tourists’ behavioral intentions in historical and cultural blocks
Source: PLoS One. 2025 Jan 9;20(1):e0312491. doi: 10.1371/journal.pone.0312491 (PMC11717279; doi:10.1371/journal.pone.0312491)
Supplement: S1 File — (ZIP) [file pone.0312491.s001.zip › 网络数据/圣弥厄尔教堂数据.xlsx]

## Sheet: Sheet1
	评论时间	景点	用户评分	评论内容
0	2023-05-18 14:26:20	圣弥厄尔教堂	4	青岛旅游一定不要错过参观青岛天主教堂，这座著名的天主教堂原名为天主教青岛教区浙江路圣弥厄尔教堂。 教堂以黄色花岗岩和钢筋混凝土砌成，表面雕以简洁优美的纹案。窗户为半圆拱形，线条流畅，显得庄重而朴素。
1	2023-03-22 12:57:24	圣弥厄尔教堂	5	在青岛无数精美的德国建筑中，覆盖着舌头红瓦的天主教堂（圣弥厄尔教堂）无疑是最宏伟壮观的一座。标志性的双尖塔钟楼（内藏四座大钟），在阳光映照下泛着金灿灿的光芒。哥特式建筑风格中融入了一些罗马式元素，更显出优雅大气。 内部的穹顶式祭台和两侧的大型圣像壁画，庄严而神圣，顶悬七座大吊灯，后置巨大的风琴，目前都已经恢复如初。 教堂前的“波螺油子”石坂路大广场，经常会有一些大型活动，也是婚纱网红摄影地。
2	2023-04-16 01:54:59	圣弥厄尔教堂	5	对于教堂，我一直非常关注，文化理念不同，更增加其神秘感，喜欢那栋楼建筑风格，喜欢那份宁静，门票十元，也是我第一次进教堂需要门票的唯一一次，不过还是挺值得的！特别里面有一位修女的故事可以细品！
3	2023-03-27 22:14:47	圣弥厄尔教堂	5	青岛天主教堂💒的代表。为德国人所建。现在是青岛市天主教协会所在地。
4	2023-03-01 12:52:42	圣弥厄尔教堂	5	青岛栈桥附近，有一片上世纪三十年代修建的德式建筑群，最傲骄的当属圣弥厄尔教堂，这是一座哥特式和罗马式风格的建筑，是青岛最大的哥特式建筑，也是中国唯一的祝圣教堂。
5	2023-04-07 08:33:24	圣弥厄尔教堂	5	高大巍峨的欧式建筑，很有震撼力，地处老城区，游客必打卡之地。
6	2023-05-02 19:07:23	圣弥厄尔教堂	4	教堂挺漂亮的，参观时间二十几分钟足够了，再逛逛对面的建筑展览，半个小时可以搞定。教堂的建筑细节体现出了青岛历史中西文化的交融
7	2023-03-07 09:30:43	圣弥厄尔教堂	5	环境整体不错，设施齐全，也很符合防疫标准，不错
8	2023-05-15 17:45:19	圣弥厄尔教堂	5	非常美的地方，晚上来感觉更好。
9	2022-08-27 23:14:42	圣弥厄尔教堂	5	四号去的这，还不错，推荐上这里
10	2022-12-01 12:11:23	圣弥厄尔教堂	5	青岛天主教堂本名天主教青岛教区浙江路圣弥厄尔教堂。青岛天主教圣弥厄尔大教堂于1932年破土动工，由德国设计师毕娄哈依据哥特式和罗马式建筑风格而设计。
11	2023-03-30 21:57:22	圣弥厄尔教堂	4	教堂在中山路边上，白天晚上都能拍照打卡，很出片！
12	2022-09-08 07:00:13	圣弥厄尔教堂	5	教堂靠近中山路，在一個小山坡上，周邊都是老的德式建築，感覺在歐洲逛街。教堂外觀很漂亮，裏面更華美，而且莊嚴肅穆，雖然不是天主教教徒，但是來欣賞一下建築還是不錯的。
13	2023-02-16 14:49:00	圣弥厄尔教堂	5	很有特点的景点！
14	2022-05-04 21:13:58	圣弥厄尔教堂	5	💜随着五月暖暖的春风，圣弥厄尔大教堂前的一树泡桐开了！ 💜谁说春风不解风情？青岛的春风写着满满的浪漫呀。这座教堂是青岛婚纱摄影出镜率最高的一个建筑了，本就是浪漫的代名词，在这抹紫色的掩映下，它更温柔了。 💜广场上还有三个很有特色的小车。其中，那个黄色的冰淇淋车被泡桐盖上了一顶紫色的帽子，煞是可爱。还有蓝色的咖啡车停在浙江路路牌边，红红的青岛二字也让画面充满美感。 💜离广场约400m的地方就是新晋的网红教堂拍摄机位。一个破旧的“危房”三层的平台，居然是教堂绝佳观景点。在其他红色屋顶的掩映下很有层次感。 📍P1-P7都是在圣弥厄尔大教堂的广场拍的 📍P8-P9定位1907光影俱乐部，绕道后方一个非常破的居民楼上到三层的平台。 ‼️中山路一代极其难停车，建议公共交通前往。另外教堂旁边只有一棵泡桐，要卡好位置拍，不要以为是泡桐花海哦～
15	2022-09-16 20:57:52	圣弥厄尔教堂	5	有颜值有内涵的景点，基本上能够代表青岛的历史特性，旅游不盲从网红应该了解历史铭记历史🙏
16	2022-04-29 21:03:32	圣弥厄尔教堂	5	天主教堂内大厅高18米，建筑平面为南北走向，东西各有走廊，堂内所有的窗户均以《圣经》故事为背景绘画的彩色玻璃图案拼成，堂内屋顶及拱廊均为拱顶，正上方穹顶绘有圣母像壁画。
17	2022-05-17 16:25:48	圣弥厄尔教堂	5	该教堂平面呈拉丁“十”字形，正面高30米处设有平台，两侧有两座对称而又高耸的钟塔。结构以钢筋混凝土与花岗石结合而成。屋顶覆盖舌头红瓦，其气势庞大，且又古朴典雅。
18	2022-12-04 23:46:51	圣弥厄尔教堂	3	这个教堂占地有1万多平米，建筑面积有6千多平米，是个比较大的教堂。教堂是文艺复兴时期的风格。1932年建设，1934年建成。门票10元。半小时就可以游览结束。
19	2023-03-06 17:11:13	圣弥厄尔教堂	4	哈哈哈哈哈哈
20	2022-09-13 13:37:43	圣弥厄尔教堂	5	进去要祷告
21	2022-08-26 18:51:41	圣弥厄尔教堂	5	本名天主教青岛教区浙江路圣弥厄尔教堂，1934年建成，气势庞大，古朴典雅。
22	2022-09-19 15:40:08	圣弥厄尔教堂	5	青岛天主教堂很有历史，曾经的钢琴非常有名。
23	2022-08-30 20:33:55	圣弥厄尔教堂	5	【景色】在青岛的标志，必打卡的地方
24	2022-08-29 09:05:41	圣弥厄尔教堂	5	不错不错，保存得很好，还有活动。
25	2022-08-24 21:04:03	圣弥厄尔教堂	4	可游玩地方较少，不适合亲子游玩
26	2022-08-27 10:59:28	圣弥厄尔教堂	4	妥妥的德国风，包括门口广场上的石头路面
27	2022-08-24 23:44:00	圣弥厄尔教堂	3	我自己就是天主教徒，所以也去过其他的天主教堂，总的来说内部的天主堂，旅游人太多，没有感受到进入教堂那一种神圣的感受。
28	2022-05-05 21:06:48	圣弥厄尔教堂	5	1930年建成，原名“圣弥厄尔教堂”，是青岛市区最大的罗马式建筑，也是中国唯一的祝圣教堂。 由德国设计师毕娄哈，依据哥德式和罗马式建筑风格设计而成。整体为砖石双塔建筑，内有四口大钟。 教堂内宽敞明亮，大厅高18米左右，两旁走廊立着两个供神甫接待信徒忏悔告解用的告解亭。 ·教堂中有一架从德国进口价值不菲的管风琴，只有在主日弥撒时才会奏响。
29	2017-03-05 09:33:38	圣弥厄尔教堂	5	青岛天主教堂本名圣弥厄尔教堂，由德国设计师毕娄哈依据哥德式和罗马式建筑风格而设计。教堂以黄色花岗岩和钢筋混凝土砌成，表面雕以简洁优美的纹案。窗户为半圆拱形，线条流畅，显得庄重而朴素。地处闹市，紧邻劈柴院，是青岛地区最大的哥特式建筑，也是中国唯一的祝圣教堂。
30	2022-09-01 16:34:07	圣弥厄尔教堂	5	非常震撼，非常好
31	2022-10-23 18:13:02	圣弥厄尔教堂	5	取票很方便
32	2021-05-01 09:17:32	圣弥厄尔教堂	5	非常棒的拍照打卡圣地，优美无比，浪漫之地，是第一次来青岛的必去景点，离火车站(青岛站)很近，教堂里面进大厅，要门票。外面的建筑可以随便参观，周围的一些街景也不错。
33	2022-09-06 15:47:45	圣弥厄尔教堂	4	比较值得去看，周末有礼拜，在早上七点到八点的样子，我们游客是只能站在外面看的，等教徒做完礼拜之后，游客就可以去买票，将电子票兑换成纸质票再进去参观，总体还是很不错的，建筑也很美！！
34	2022-07-30 06:51:45	圣弥厄尔教堂	4	教堂门前，2022青岛·市南首届上街里啤酒节已于7月下旬启幕，会场设置以中山路为代表的市南西部老城区。市南上街里啤酒节期间，中山路片区将有精彩的光影秀，持续10天的主舞台演出、电音派对、市集等。光影秀就投射在教堂的立面上，非常值得观看。
35	2022-01-21 03:00:46	圣弥厄尔教堂	5	青岛天主教堂本名天主教青岛教区浙江路圣弥厄尔教堂。由德国设计师毕娄哈依据哥德式和罗马式建筑风格而设计。拟建教堂应高百米，适逢二战爆发，德国禁止本土资金外流，该教堂不得不修改图纸，即建成现在规模。教堂始建于1932年，于1934年竣工。塔身高56米，是建国前山东省最高的建筑。
36	2021-04-21 23:16:49	圣弥厄尔教堂	5	夜探大教堂，红瓦黄墙的德式洋房和市井深深的里院，构成了百年青岛的灵魂…可惜没有灯光。要不然晚上会更漂亮，大教堂确实很美，这个也是青岛的地标了，到青岛必来看吧，离火车站和栈桥都很近，拍拍照还是很不错的，旁边有青岛书院，可以一并逛了…
37	2022-08-26 20:40:53	圣弥厄尔教堂	4	建筑和内部装饰有些特点，青岛的老城区标志性建筑。但内部整体可看点并不多。
38	2022-07-12 13:19:23	圣弥厄尔教堂	5	青岛圣弥厄尔教堂非常漂亮，它以黄色花岗岩和钢筋混凝土砌成，表面雕以简洁优美的纹案。窗户为半圆拱形，线条流畅，显得庄重而朴素。
39	2022-09-19 15:29:21	圣弥厄尔教堂	4	就一个教堂，里面环境不错，很有天主教的气息，有很多情侣拍婚纱照
40	2022-08-31 18:18:37	圣弥厄尔教堂	4	到了栈桥景区一定要去圣弥厄尔大教堂看看，门票也不贵，才10快钱～有很好看的彩绘玻璃～这个教堂是天主教堂，有哥特和罗马建筑的风格～屋顶是德式常有的红屋顶，还有两个巨大的十字架内堂墙面白色，有金色描边，还有祭台和各种壁画，还有管风琴，不过据说只有主日弥撒当中才会用到～还是推荐大家去看看～
41	2022-08-18 13:38:43	圣弥厄尔教堂	5	吃的是太好吃了，天主教堂斜对面肉加韩国料理 【趣味】好 【性价比】好 【景色】好 下次结婚了带着孩子一定会来。。。
42	2022-11-01 10:23:13	圣弥厄尔教堂	4	离栈桥不远 走路也就十分钟左右 拍照挺出片的
43	2021-05-18 17:57:38	圣弥厄尔教堂	5	青岛标志性建筑，非常漂亮经典，旁边是大广场，人群驻足拍照，有种来到欧洲的感觉。 建筑对面是一座博物馆，展示青岛形象的，大型沙盘将青岛一览无余。
44	2021-07-09 12:20:46	圣弥厄尔教堂	5	天主教堂是青岛首座天主教堂，青岛最大的罗马式建筑。走过浙江路典雅的西洋建筑群和文艺繁华街区，踏着百年青石板路，脚下是厚重的历史，眼前便是这神圣浪漫的城市地标。
45	2022-04-21 23:23:25	圣弥厄尔教堂	5	青岛圣弥爱尔大教堂是全国重点文物保护单位。20世纪30年代建成。青岛地区最大的罗马式建筑，亦是中国惟一的祝圣教堂。本地人习惯称之为“天主教堂”。
46	2021-03-28 08:44:14	圣弥厄尔教堂	5	现在教堂不开放，外面人很多，都是来散步的。还有来拍婚纱照的情侣。教堂很大，可惜只能在外面看看了，也不知道什么时候能开放？
47	2022-09-07 16:11:03	圣弥厄尔教堂	4	就那样，表示来过
48	2020-07-16 13:26:39	圣弥厄尔教堂	5	教堂位于浙江路，是典型的哥特式建筑，也是中国唯一的祝圣教堂。堂内大厅宽敞明亮，顶棚悬有七个大吊灯，后方设有祭台，配之穹顶的圣像壁画，庄严美观。门票10元，值得一看！
49	2022-08-05 07:38:11	圣弥厄尔教堂	5	很神圣的大教堂。门口也是婚纱照的拍摄圣地。晚上有灯光秀和热闹的夜市，附近有有唱歌的歌手，非常不错。青岛的夜生活真是丰富多彩。我们住的离得近，白天晚上各来了一次。白天进教堂参观，晚上看灯光秀和逛夜市。票是携程预定的，要在入口处往南20米处的一个报亭处换票，也很方便，秒换。不错。
50	2022-07-28 22:01:57	圣弥厄尔教堂	3	在国内有这样一个天主教堂，也算是比较少见了。规模比想象的大，整体看起来也非常的新。该教堂建于1934年。目前这里门前的广场上在举办啤酒节，也算是另外一种风味了。
51	2022-01-13 22:44:13	圣弥厄尔教堂	5	圣弥厄尔大教堂是青岛旅行的必打卡地，也是婚纱照的钟爱拍摄地。 冬天，人稍微少了一些，来拍拍这座建筑。 这里航拍还可以拍到远处的信号山和尖尖的屋顶遥相辉映，在众多红瓦中分外好看。 近期教堂里面开放参观啦！不过我们赶时间，决定下次再进去看看。 逛完后可以去劈柴院吃个国足臭豆腐还有春和楼对面的王姐烧烤，美滋滋。
52	2021-09-11 16:48:48	圣弥厄尔教堂	5	这是上次去青岛游玩，路过圣弥厄尔教堂时拍的，那个晚上，这个教堂正在上演震撼的灯光秀，当时觉得特别新奇，觉得很有新意，教堂原来也可以这样玩儿～白天来这个教堂打卡拍照也很好看，粉白色的教堂，不知道的以为这到了越南😁
53	2021-10-28 19:30:41	圣弥厄尔教堂	5	平日里 很多拍婚纱照的在这里 很是热闹 夏日的傍晚 还有灯光秀表演 增加了一分神秘色彩 这里是青岛的必须打卡圣地 值得一游 【性价比】
54	2022-08-14 19:09:55	圣弥厄尔教堂	4	在青岛这边留下来的德国建筑还真的是特别不错。尤其是这边的键盘，看起来还是可以的。 这边的教堂其实都还是比较有意思的，而且颜色也是比较统一。
55	2021-07-14 20:07:13	圣弥厄尔教堂	5	青岛市内地标性建筑之一，充满了浪漫情调与小资风格，是个不错的网红打卡地，在这里你可以假装在国外，尽情地拍照，同时让心灵得到一份远离尘嚣的净化。
56	2022-08-11 22:40:15	圣弥厄尔教堂	5	旅途中大雨滂沱，依然挡不住游玩的心情，推荐大家看看建筑宏伟。
57	2021-11-11 15:29:41	圣弥厄尔教堂	5	圣弥厄尔教堂是青岛的网红教堂。教堂的外观很有看点，大气和朴素，无论是半圆拱形的窗户，还是大门，其线条感都十分流畅。外表的鲜艳色彩便是其红瓦覆盖着锥形的塔尖。是游人打卡之地。
58	2022-06-19 17:53:07	圣弥厄尔教堂	4	天主教堂很漂亮，远远的就可以看到了，要买门票的，所以没有进去，在对面的青岛书房可以拍到教堂的屋顶，很漂亮的。广场上的游客也很多。
59	2022-08-12 08:33:07	圣弥厄尔教堂	5	教堂壮观巍峨，漂亮，极富建筑美学，有很好历史研究价值，十分值得一看
60	2021-10-30 08:51:08	圣弥厄尔教堂	5	圣弥厄尔教堂是青岛最有标志性的建筑物，新中国诞生前，这教堂还是这里最高的建筑物。教堂很庄严和圣洁，是到青岛游玩的一个瑰宝之地，还是我国唯一的祝圣教堂。
61	2022-07-21 17:37:54	圣弥厄尔教堂	5	玩得很开心，值得下次再来逛
62	2021-07-28 23:26:28	圣弥厄尔教堂	5	感觉特别好，真的属于网红级别，内外环境都很好，非常繁华，还有买打卡冰激凌的，周围还有小花店，特别有感觉，应该去那里转转的。
63	2021-03-09 09:46:04	圣弥厄尔教堂	5	青岛著名拍婚纱的地儿，人很多，站在广场上很有欧洲感觉。进入教堂参观需要10元门票。 青岛天主教堂本名圣弥厄尔教堂，由德国设计师毕娄哈依据哥德式和罗马式建筑风格而设计。拟建教堂应高百米，适逢二战爆发，希特勒严禁德国本土资金外流，该教堂不得不修改图纸，即建成现在规模。教堂始建于1932年，于1934年竣工。塔身高56米，是建国前山东省最高的建筑。是中国唯一的祝圣教堂。离火车站不远，从火车站坐公交301能到最近的地方，因为教堂附近都是步行小街道，建议打车，预计10元。
64	2022-08-15 14:47:14	圣弥厄尔教堂	5	教堂内部装饰很好看
65	2016-09-24 19:05:08	圣弥厄尔教堂	5	青岛浙江路天主教堂是青岛的标志性建筑之一，建筑简洁优美，前面有一大片广场，是许多婚纱摄影的优选场地，逛老市区时很容易发现，不容错过。
66	2021-07-17 14:18:01	圣弥厄尔教堂	4	很久以前就听说过这个大教堂，在当地人说就是天主教堂，这次终于得见。外观很高大，装饰上个人觉得比较中规中矩。内部的彩色玻璃好看的。
67	2021-05-28 14:07:24	圣弥厄尔教堂	5	五一去的青岛，当然要去打卡圣米厄尔大教堂拉，虽然去的时候天气不太好，但有好多对新人都在外面拍婚纱照，希望他们可以得到主的祝福～
68	2021-08-03 00:50:41	圣弥厄尔教堂	4	对于不太了解天主教的朋友可以在外围拍照打卡即可。不需要进去，本人进去是没什么感触。当然十块钱也不算贵，大家自己选择。外面拍婚纱照的很多，值得一看
69	2023-05-02 11:01:23	圣弥厄尔教堂	2	去过，没什么亮点，门票10元，里面就只有教堂，没什么参观价值
70	2022-02-10 12:34:41	圣弥厄尔教堂	5	教堂由德国设计师毕娄哈依据哥德式和罗马式建筑风格而设计，始建于1932年，1934年竣工。拟建教堂应高百米，但适逢二战爆发，希特勒严禁德国本土资金外流，该教堂不得不修改图纸，即建成现在规模。
71	2022-08-12 21:08:27	圣弥厄尔教堂	5	非常有特色，值得一游，交通也很方便，不错的
72	2022-02-11 23:56:03	圣弥厄尔教堂	3	堂堂的圣弥额尔教堂也收费了，关键还不是门票，就是扫二维码直接付款，你们这样干上帝他老人家知道吗，整个教堂重新装修了，都是新的，不要钱就更好了
73	2021-12-06 08:11:09	圣弥厄尔教堂	5	【景色】👍🏻👍🏻👍🏻👍🏻👍🏻👍🏻👍🏻👍🏻 【性价比】👍🏻👍🏻👍🏻👍🏻👍🏻👍🏻👍🏻👍🏻 【趣味】👍🏻👍🏻👍🏻👍🏻👍🏻👍🏻👍🏻👍🏻👍🏻
74	2022-07-11 19:18:10	圣弥厄尔教堂	5	还不错，建筑风格比较有特色。值得推荐！
75	2022-08-05 18:13:54	圣弥厄尔教堂	5	周围路堵，人多
76	2022-08-05 07:39:09	圣弥厄尔教堂	5	家庭同游同观赏，已经评论一个了，这是买得两张票。不错
77	2020-12-01 15:56:38	圣弥厄尔教堂	5	天主教堂位于西部老市区，以前在七中上学的时候就在对面，还曾经溜进去玩来。周末有礼拜，虽然都可以进，但是衣冠不整的会被面阻。现在中山路衰败的很厉害，政府的各项措施和投钱，都没有有效的改善，但是这次的灯光秀，拯救了整个中山路，不但带来了人气，而且也给周边的商铺带来不错的客流量。效果确实的漂亮，可以准备的不是太充足，摊位比较混乱也没有什么档次好像给钱就能摆摊的感觉，和环境一点不搭配。
78	2021-04-17 13:03:30	圣弥厄尔教堂	5	圣弥厄尔教堂是非常漂亮的德国历史建筑，每天都有很多游客去拍照，门票要10元，我昨天去玩就看到了十几对结婚的新郎新娘在那里拍婚纱照，附近距离美丽的大海也很近
79	2022-04-15 19:24:19	圣弥厄尔教堂	5	好多人在这里拍婚纱，真的很有感觉
80	2022-03-24 16:42:26	圣弥厄尔教堂	5	比较有特色的景色，可以去看看的！
81	2022-07-25 20:39:21	圣弥厄尔教堂	5	【景色】有了夜景，等更加好看的
82	2022-07-09 18:41:50	圣弥厄尔教堂	5	德式教堂，高耸，很有纪念意义。
83	2022-07-03 10:18:58	圣弥厄尔教堂	5	很多年轻人在这拍婚纱照，很喜庆
84	2022-03-25 22:04:38	圣弥厄尔教堂	5	【景色】青岛很有名的教堂！不错
85	2021-03-08 07:20:11	圣弥厄尔教堂	5	方便拍照好看，附近有商场，离栈桥劈柴院都很近，是个不错的景点，周围小店铺很多，颇有情调，夏日周围还有街头艺人唱歌，很有情怀
86	2022-08-05 18:16:48	圣弥厄尔教堂	4	要预约，当天和第二天票预约不到，买套票才可以
87	2021-05-08 20:32:45	圣弥厄尔教堂	5	浙江路天主教堂建成于1934年，拥有宏伟的尖塔，是青岛有名的西洋建筑。很适合拍照。
88	2022-08-22 15:36:09	圣弥厄尔教堂	5	还不错，就只开放了一个教堂，很快就逛完了
89	2020-11-14 11:14:34	圣弥厄尔教堂	5	本名为圣弥厄尔教堂。 典型的哥特式和罗马式建筑风格。 淡黄的墙体，深红的塔顶，神圣而又古朴典雅。 教堂内参观需10元门票，但我认为外观即可。
90	2021-05-26 16:02:23	圣弥厄尔教堂	5	漂亮！漂亮！青岛的又一美景！！！
91	2020-09-25 23:14:09	圣弥厄尔教堂	5	青岛的这座天主教堂已经成为了旅游者必打卡的网红地，天主教堂为典型的德国古堡式建筑，每天来这里拍摄婚纱照，艺术照的年轻人络绎不绝，教堂美丽庄严而神圣~
92	2020-09-26 21:35:10	圣弥厄尔教堂	4	很漂亮的一个教堂，教堂前的小广场很多拍婚纱照的，这里也是青岛必打卡地，是青岛老城区的地标，只是有一点感觉不太好，门口广场上乱七八糟停了很多车，在其他城市，这种旅游景点前的广场应当是不允许停车的，可能是因为古城区停车地方太少的缘故吧。
93	2020-05-17 20:24:03	圣弥厄尔教堂	4	圣弥额尔主教座堂，又称浙江路天主教堂，坐落于青岛老城区浙江路的高坡上，始建于德国租借时期(1934年)。砖石双塔建筑，钟楼高55米，曾经长期是青岛最高的建筑物。平面为拉丁十字形，正门朝南。立面属于仿哥特式和罗曼式的折衷。教堂的两座钟楼塔身高56米，顶尖各竖有4.5米高。教堂内部采用古典圆拱屋顶，主厅高18米。圣弥额尔主教座堂在相当的长的时间里曾经是青岛最高的建筑，是青岛城市轮廓线的重要组成部分，并且也是浙江路和肥城路两条马路的对景。
94	2020-03-23 13:39:45	圣弥厄尔教堂	4	去山东旅游，这一站来到了青岛，到各大景点打卡。青岛天主教堂本名天主教青岛教区浙江路圣弥厄尔教堂，有德国设计师毕娄哈依据哥德式和罗马式建筑风格而设计。教堂始建于1932年，于1934年竣工，塔身高56米，是建国前山东省最高的建筑，并且也是浙江路与肥城路两条马路的对景。教堂在文革期间曾遭到破坏，修复以后，于1981年复活节恢复弥撒、唱诗等宗教活动，于1999年起，在非宗教活动时间向游客开放参观。 教堂内部采用古典圆拱屋顶，所有的大小窗户都以《圣经》中的故事为题材的彩色玻璃图案拼成。两侧各耸立一座钟塔，塔身高56米，红瓦覆盖的锥形塔尖上各竖立一个4.5米高的巨大十字架，塔内悬有四口大钟，钟声可以传至数里之外。进入教堂，是一个高达18米，可以容纳千人的宽敞明亮大厅，色彩斑斓的玻璃花窗投射出光线，大厅东西两侧设有走廊，后面设有两个大祭台，四个小祭台，厅的穹顶绘以圣象壁画，灯光炫目。教堂内墙柱和屋顶…
95	2022-07-22 21:58:14	圣弥厄尔教堂	4	热门打卡点之一，距离青岛栈桥很近，从火车站可以步行到这里。
96	2022-08-05 18:15:15	圣弥厄尔教堂	4	周围路窄，开车堵
97	2021-07-17 10:41:02	圣弥厄尔教堂	5	一个大长坡，便到最著名的天主教教堂。可以看到几对人在这里拍摄婚纱摄影。二楼不能参观，比较遗憾。
98	2022-08-22 15:37:06	圣弥厄尔教堂	5	开放区域太少
99	2020-08-14 07:59:39	圣弥厄尔教堂	5	聖弥尔天主堂是双塔教堂，位於浙江路上，須門票，漂亮的建築吸引了許多新人前來拍攝婚紗照片，周辺也有几座特色建築，是德式建築，也很吸晴
100	2022-07-28 16:07:24	圣弥厄尔教堂	5	好，很好，非常好
101	2022-07-20 15:11:05	圣弥厄尔教堂	4	也是一处拍摄婚纱大片的地方，非常美丽
102	2022-07-06 12:37:52	圣弥厄尔教堂	5	教堂来说也算是大了，去了也是看建筑啦
103	2021-04-13 17:03:44	圣弥厄尔教堂	5	比之前好玩多了，增加了夜市 和灯光秀。晚上建议来玩玩，还有周日是免费开放的。
104	2022-08-04 10:06:32	圣弥厄尔教堂	4	在中国的城市里有这样一个异国教堂
105	2020-10-06 20:20:36	圣弥厄尔教堂	5	青岛市是山东省最大，最繁华的城市。青岛以前是德国的殖民地。浙江路天主教堂是德式教堂。教堂非常壮观，也很美丽。教堂非常西式，很多新人都在这里拍结婚照片。很羡慕一对对的情侣。
106	2022-08-05 18:14:36	圣弥厄尔教堂	4	周围路窄，堵，开车不方便
107	2022-08-13 11:54:58	圣弥厄尔教堂	5	值得一游，周边吃的也多
108	2022-08-13 11:54:58	圣弥厄尔教堂	5	值得一游，周边吃的也多
109	2021-11-16 22:02:42	圣弥厄尔教堂	5	第一次体验就觉得非常满意，确实是来放松的好地方，今后会常来的
110	2020-09-29 21:52:12	圣弥厄尔教堂	5	浙江路天主教堂是每个来青岛的游客必须打卡之地，也是许多年轻人拍摄婚纱照的热门之地。这座哥特式建筑也曾经是青岛最高的建筑。
111	2021-10-27 08:47:00	圣弥厄尔教堂	5	建议拍照好看的朋友们留下几张当壁纸，经常能看到拍婚纱照的
112	2022-08-20 17:12:35	圣弥厄尔教堂	5	不错的选择是对
113	2022-08-21 13:18:03	圣弥厄尔教堂	5	还是不错的
114	2022-08-08 22:37:05	圣弥厄尔教堂	5	历史老建筑
115	2022-08-05 18:13:06	圣弥厄尔教堂	4	周围路太堵
116	2022-07-08 21:45:56	圣弥厄尔教堂	5	下次还来捏
117	2022-07-08 21:45:41	圣弥厄尔教堂	5	下次还来捏
118	2022-06-29 13:13:22	圣弥厄尔教堂	5	12345
119	2020-09-05 00:50:30	圣弥厄尔教堂	4	圣弥厄尔天主大教堂，门票10元，这里应该是青岛出镜率最高的一个地方了，来的时候，至少同时有十对新人在教堂这里拍婚纱照！相比于欧洲的教堂，其实一般，不过在中国就很特殊了。
120	2021-05-14 20:32:23	圣弥厄尔教堂	5	青岛的标志建筑，在国内也是极具特色的，气势宏伟
121	2022-01-21 04:07:39	圣弥厄尔教堂	5	这个地方真的适合各种人群来玩来体验呀，好评噢
122	2021-11-22 11:04:35	圣弥厄尔教堂	5	青岛必打卡之地，在中山路上值得一拍婚纱照圣地
123	2021-06-09 06:43:34	圣弥厄尔教堂	5	天主教堂宏伟壮观非常喜欢拍婚纱摄影照的不少
124	2021-09-03 10:57:06	圣弥厄尔教堂	5	青岛的天主教堂，也算是一处景点吧，还不错
125	2021-07-02 07:07:54	圣弥厄尔教堂	5	外形很壮观，样子很漂亮，感觉走到外国一样
126	2020-09-12 13:09:17	圣弥厄尔教堂	4	青岛基督教堂是青岛一著名的宗教建筑，国家重点文物保护单位，位于青岛市市南区江苏路15号内小山丘上，它是一座典型的德国古堡式建筑，由钟楼和礼堂两部分组成，主要材料是花岗岩。钟楼高39.1米，在上面可以观看远处大海的景色，里面的礼堂宽敞明亮，能容纳1000多人，大厅高18米，两侧分为楼上楼下两层。
127	2017-12-31 14:10:22	圣弥厄尔教堂	5	短暂停留青岛，来到了著名的浙江路大教堂，远远的看见德式建筑、十字架等在路的尽头处，商业街人并不多，有许多拍婚纱照的情侣，穿着礼服、白婚纱，和背景的西式教堂很是映衬。进来转一转，肃穆的环境让人不敢随意出声、庄严感满满，非常喜欢玻璃圣经画的装饰，人在其中，仿佛身置另一个国度。一直觉得，对&amp;quot;景点&amp;quot;的欣赏需要有一种过滤能力，也一直试图去这样感受。几张图片拿来分享（摄于201711）
128	2017-07-16 09:34:26	圣弥厄尔教堂	5	天主教是小名，大名叫“圣弥爱尔大教堂”。位于浙江路，往西下去一个坡就是青岛著名的中山路，有德国人建设，既有哥特式风格，又有罗马式建筑风光，不管什么时候去， 广场上都有很多新人在拍婚纱照，是到青岛必去的景点，离火车站也很近，步行也就十几二十分钟的样子。
129	2021-08-20 16:22:43	圣弥厄尔教堂	5	非常值得来看看，每年有不少来拍婚纱照的
130	2016-09-03 07:06:22	圣弥厄尔教堂	5	行程最后一站，即使冒着晚点赶火车的危险也要参观浙江路天主教堂，不来这里怕自己有遗憾！果然没有让我失望，建筑太美了，门票10元，门口照婚纱的人很多，里面不让照相，偷摸照了几张为了给自己留下美好的回忆！
131	2021-08-12 12:07:55	圣弥厄尔教堂	5	充满了典型的色彩，感受到一种历史感。
132	2021-06-04 20:15:24	圣弥厄尔教堂	5	很漂亮，教堂前的广场上拍婚纱的很多。
133	2021-06-02 16:51:36	圣弥厄尔教堂	5	在青岛是标志性建筑，经常去周围走zq
134	2021-04-06 15:27:05	圣弥厄尔教堂	5	价格便宜，玩10多分钟，看看欧式建筑
135	2021-10-27 11:36:11	圣弥厄尔教堂	5	教堂设计的很好，对称，美观，非常棒
136	2021-03-12 12:01:06	圣弥厄尔教堂	5	青岛必来景点，拍照圣地，票价平民，
137	2022-01-10 06:20:20	圣弥厄尔教堂	5	中山路一带，经过改造，值得一去
138	2021-05-22 19:13:18	圣弥厄尔教堂	5	好地方好地方好地方好地方好地方
139	2020-08-09 18:41:05	圣弥厄尔教堂	5	坐坐，晒晒太阳，看看在照婚沙照的人，休闲，恬静
140	2016-04-06 14:02:59	圣弥厄尔教堂	5	去青岛一定要去天主教堂，哥特建筑吸引眼球 白天的天主教堂人很多， 教堂外大部分都是一些拍结婚照的，新郎、新娘相互依偎对单身狗的伤害不只一点点。 说来也很有意思， 教堂上方的天空应该是航线，灰机飞过留下长长的白线与教堂相互交映显得多了几分神秘。教堂外大都是新人在拍照，也有小贩卖青岛老冰棍一元一根挺凉的。
141	2020-09-02 09:48:19	圣弥厄尔教堂	5	去过，位置虽然不大，但是还是挺好看的，门口有很多新人在拍婚纱照，收钱10元一个人，学生票半价。
142	2022-08-11 21:48:06	圣弥厄尔教堂	3	教堂很出名，地理位置也很好找，就在火车站附近，但是里面好小，30的门票不值，还加了一个展览，也没意思，但是教堂是个拍照打卡的好地方。
143	2023-03-01 09:14:28	圣弥厄尔教堂	1	没有可玩性
144	2020-05-18 08:38:10	圣弥厄尔教堂	4	青岛作为一座当年曾被德国侵占的城市，至今保留着很多德国印记，这座天主教堂便是其一。 它是由德国设计师根据哥特式和罗马建筑风格而设计。现在保留的当时建成的规模比设计规格还是有缩水。 教堂有典型的塔楼、色彩斑斓的玻璃花窗，室内风格是典型的意大利文艺复兴时期形式。 现在教堂经过重新修缮，恢复了其使用功能。从景观上来说，它是青岛地区最大的哥特式建筑，也是中国唯一的祝圣教堂，也是基督教建筑的杰作。 教堂距离青岛火车站步行距离，交通方便。值得前往参观。
145	2016-11-26 10:13:54	圣弥厄尔教堂	5	离青岛火车站很近，向东到中山路，再向北过了百盛购物中心向东就看见充满异国情调的教堂了。那就有好多新人拍照或婚庆仪式，，周边的小店也很有特色，是个游玩了好地方。
146	2022-08-06 11:01:06	圣弥厄尔教堂	3	情侣去拍拍照就行，无神论者勿扰
147	2021-10-05 16:53:20	圣弥厄尔教堂	4	看图就知道，欧式建筑的纯正味道
148	2020-09-19 17:52:55	圣弥厄尔教堂	4	偷工减料的浙江路天主堂[坏笑] 照完这张照片拐了个弯那家什么餐馆真的超级好吃(｢･ω･)｢ 北京到青岛高铁三小时，周末溜一圈蛮好，已经鼓动一位好友十一去青岛，成功晋升青岛旅游宣传员[OK]
149	2019-07-17 12:30:52	圣弥厄尔教堂	5	天主教堂前面的小广场如果天气好的话，几乎每天都会有拍婚纱照的，都成了天主教堂一个标签了。如果想要进去的话，只需要买票就可以进了，教堂装饰采用文艺复兴时期的形式。堂内大厅宽敞明亮，庄严美观。教堂就在中山路的商圈，如果逛的不过瘾的话，还可以去台东。这里商铺的种类十分丰富，如果买特产的话，有一家叫“某人特产铺子”的店，在台东三路118号，喜欢他们家的鱿鱼丝，甜甜的也很筋道。海参香菇酱和螃蟹辣酱也是下饭神器。
150	2022-09-18 21:27:49	圣弥厄尔教堂	2	没啥意思，就个教堂。对面一个小屋子摆了些模型，其实随便进
151	2020-08-29 21:01:26	圣弥厄尔教堂	5	青岛必打卡的地方哦 “遇见有趣的自己，是人生的超级大礼。”
152	2021-11-22 19:16:38	圣弥厄尔教堂	4	今早突然降温，教堂门口行人稀疏，好在天气晴朗，外观不错
153	2021-07-15 11:29:31	圣弥厄尔教堂	4	青岛婚纱摄影必备的单景点之一。
154	2020-06-11 21:20:04	圣弥厄尔教堂	4	青岛网红打卡地之一，现在是婚纱照拍摄地。看到网上有介绍泡桐花很美，可惜去时已经谢了，广场前有集市，售卖各种小商品，有点乱。
155	2020-04-21 22:52:00	圣弥厄尔教堂	5	青岛天主教堂本名天主教青岛教区浙江路圣弥厄尔教堂。（圣爱弥尔教堂），由德国设计师毕娄哈依据哥德式和罗马式建筑风格而设计。拟建教堂应高百米，适逢二战爆发，德国禁止本土资金外流，该教堂不得不修改图纸，即建成现在规模。教堂始建于1932年，于1934年竣工。塔身高56米，是建国前山东省最高的建筑
156	2020-01-31 22:12:53	圣弥厄尔教堂	5	位于浙江路的青岛天主教堂，本名圣弥爱尔大教堂，建成于上世纪三十年代，是青岛最大的罗马式建筑，也是我国唯一的祝圣教堂，是青岛的地标建筑之一。 教堂通体以黄色花岗岩加钢筋混凝土砌造，表面雕花纹饰，屋顶红瓦覆盖。整座建筑方正，四周窗户呈半圆拱形，两座各56米高的钟塔对称分列于平台两侧，高4.5米的两个巨大的十字架耸立于锥形塔尖之上，整座建筑气势恢宏又不失古朴典雅，被列为全国重点文物保护单位。 教堂内大厅面积近2000平方米，高近20米，可容千人礼拜。大厅顶棚高悬数个铜制大吊灯，配之穹顶的圣像壁画，以及描绘有圣经故事的挂像和壁画，庄严肃穆。 教堂正门前有开阔的广场，四周有风格一致的辅助建筑。广场上常常有新人以教堂为背景拍摄婚纱照，颇有神圣感。
157	2016-08-07 12:42:04	圣弥厄尔教堂	5	非常值得一去的地方，非常漂亮，拍婚纱照的是一对接一对，就在浙江路口，上个小坡就到，女生不要穿短裙或者短裤去还有露肩的衣服，否则不让进去的，要在门口弄个围裙才能进
158	2018-02-26 14:38:18	圣弥厄尔教堂	5	青岛天主教堂本名圣弥厄尔教堂，由德国设计师依据哥德式和罗马式建筑风格而设计。教堂始建于1932年，于1934年竣工。塔身高56米，是建国前山东省最高的建筑。是中国唯一的祝圣教堂，拍婚纱的新人很多。
159	2020-10-30 22:19:33	圣弥厄尔教堂	5	美轮美奂的青岛天主教堂，夜间投影表演将持续到11月8日
160	2016-07-21 02:36:24	圣弥厄尔教堂	4	门口可以随便照相，在坡坡那可以拿手机照到全部的教堂，不错的很漂亮！进去是要收门票的，十块钱，不过教堂里面长的都差不多啊，没什么太大的必要，好多人在照婚纱哦！路过教堂的一个书舍，好漂亮的小楼
161	2020-09-14 20:15:47	圣弥厄尔教堂	4	天主教堂远远的，看上去确实挺漂亮的，有两个红色的尖塔样子，现在进去的话要10块钱的门票，不买门票，只能在外面看看外墙。门口有很多拍婚纱照的人。
162	2018-07-19 07:08:05	圣弥厄尔教堂	5	青岛的天主教堂就位于浙江路，从中山路那边过来走一个斜坡就能够走得到，很容易就能够看见因为还算是比较的高。 建筑的外观还是挺好看的，哥特式的典型建筑，进去里面的话都要收费，十块钱，性价比还算是特别低了，因为很多教堂其实都是免费进入的。 在外围有很多拍婚纱照跟风景照的人，里面还算是蛮大，周围都是古老的建筑群。
163	2015-11-18 19:07:53	圣弥厄尔教堂	5	青岛的天主教堂外观还是不错的，火车站边上的中山路走下去大约15分钟，就在右手边沿坡道上去即可。门票10元。里边不大，屋顶很高，墙上随处可见耶稣等的挂像。没去过教堂的朋友可以看看。
164	2020-07-16 18:24:37	圣弥厄尔教堂	4	青岛最近非常热门的网红打卡地，很多人来拍照留念，白天可进入内部参观，门票10元。我去的时候已经是晚上了，没能进去里面，但是夜景也挺不错
165	2020-02-17 15:49:41	圣弥厄尔教堂	5	浙江路上的天主教堂，建于1932年，距今已有80多年的历史，建筑风格独特，德国的特色，教堂门口就是道路，很多人在拍婚纱照，感觉不错。还逛到教堂的背面，看到不同的风景。
166	2021-01-12 23:15:49	圣弥厄尔教堂	4	圣诞节那天去的，教堂在做弥撒，大家可以来逛逛
167	2020-11-25 08:20:49	圣弥厄尔教堂	4	青岛天主教圣弥厄尔大教堂于1932年由德国设计师依据哥特式个罗马式建筑风格而设计，历时两年多，屋顶红瓦，气势庞大，古朴典雅。
168	2016-08-09 14:24:22	圣弥厄尔教堂	5	情侣闺蜜基友必去置地不过小编信佛哈哈天主教堂高耸树立于浙江路宏伟壮观教堂前随处可见拍婚纱照的值得留念不过进入教堂要收费貌似30吧小编不是不愿意花钱而是因为小编穿的趿拉板属于衣冠不整者
169	2017-04-28 00:17:32	圣弥厄尔教堂	5	青岛地标岛城最美教堂门前广场永远是婚纱摄影的必争之地估计早上天亮到午夜时分都有商业拍照躲不开的门票十元对穿着有要求买票前先阅读清楚穿着得体再去
170	2020-03-06 07:27:05	圣弥厄尔教堂	5	在民国海鲜饺子楼吃完晚饭，顺着中山路向北走，经过百盛购物中心和悦喜客来购物广场，来到合肥路，眼前豁然一亮，天主教堂就呈现在眼前了。典型的哥特式建筑，虽然是晚上，在灯光的映衬下，特别的漂亮，两只钟楼尖尖的屋顶和大大的十字架，都显示它是一个天主教堂。解放前曾是青岛最高的建筑，就在浙江路上，离栈桥很近的。
171	2019-04-13 21:58:35	圣弥厄尔教堂	5	门票10元，比较亲民。早上从青岛市区东面沿海一路玩到西，到天主教堂已近傍晚。教堂前广场很大，拍婚纱照的很多，4月初的天气着实为他们担心感冒。进入教堂顿觉气氛庄严肃穆，不自觉的肃然起敬，尽管我们不是天主教徒。参观完出来在广场边坐坐，沐浴会太阳余晖，正好步行着去劈柴院晚餐。
172	2018-07-07 08:02:41	圣弥厄尔教堂	5	青岛的圣弥厄尔教堂，大家比较熟悉的名字应该是浙江路天主教堂，位于闹市区的浙江路上，是青岛的标志性建筑之一。我们把车停在附近的商场，出来就能看到这个雄伟的建筑。天主教堂是上世纪三十年代由德国人设计建造的，这里是青岛的一大婚纱摄影基地，早早的教堂外广场上就有好几对新人在拍婚纱，真是一个迷人的地方。教堂可以买票进去参观，10元一人，也可以安安静静的看看外表然后美美的拍下照片。
173	2017-10-09 18:23:26	圣弥厄尔教堂	4	浙江路天主教堂，应该算是来青岛必去的地方吧，很多游客，也有很多人会在这里拍婚纱照，教堂看上午很宏伟壮观，淡黄的墙体，红色的屋顶，进到教堂里面需要另外交费，必须要衣着整洁，不能大声喧哗，其实建议在外面看看外观建筑就好了！
174	2017-06-10 03:31:19	圣弥厄尔教堂	5	去喜来客逛街时顺道去的，只是去的时候是晚上，只能在外面看看。不过这条街的夜景挺不错的，边上有一很有特色的礼品店“千遇千寻”，店风格很文艺范
175	2017-09-12 18:20:07	圣弥厄尔教堂	5	天主教堂附近超多拍婚纱照的人。我们就在外面看了看，没有进到里面，里面好像是需要花钱才能进。教堂附近有家小店，里面卖挺多小东西，不过价钱偏贵，所以建议去别家买。茶不错，价格也还可以，买了5盒花果茶。
176	2018-08-14 00:29:17	圣弥厄尔教堂	5	游过海边，还有点时间，朋友说带你去个地方。于是我们来到教堂，好多人在外边拍照留影，还有新人在拍婚纱照。这个地方没有来错，给我留下了深刻的印象，可惜没有拍出好片，下次再来补上。
177	2017-06-06 19:26:55	圣弥厄尔教堂	5	天主教堂建成于1934年，它拥有宏伟的尖塔，是青岛著名的西洋建筑。教堂表面雕有简洁优美的纹案，加上淡黄色的墙体，带一点粉色的红屋顶，色彩丰富而又甜美！
178	2019-09-08 07:36:49	圣弥厄尔教堂	5	青岛的早上空气格外的清新，一大早来到了久负盛名的浙江路天主教堂，已经是第二次来拜访啦。2014年的春天和慧儿一起在青岛大学学习的时候来过一次，只是教堂已经关门儿了，没能到教堂里边，这次来算是弥补了上一次的遗憾。
179	2017-12-07 17:13:07	圣弥厄尔教堂	5	天主教堂是青岛最大的哥特式建筑，大门上方两侧各有一座钟塔，塔尖矗立着巨大的十字架。步入教堂，彩色玻璃花窗透出柔和的七彩光线，顶棚悬挂着大吊灯，祭台及圣像壁画都庄严肃穆。教堂门口，无数的新人在拍摄婚纱照，充满了幸福浪漫。
180	2017-09-11 22:57:31	圣弥厄尔教堂	5	中山路片区比较突出的旧建筑，离劈柴院不远，从栈桥沿中山路往北步行片刻就到。教堂建成于1934年，是典型的哥德式建筑，塔高56米，风格独特，教堂内可容纳千人，远望特显眼，近观极震撼，是青岛万国建筑的代表作。
181	2017-09-08 21:11:08	圣弥厄尔教堂	5	天主教堂坐落于中山路的浙江路上。从中山路上坡照天主教堂很经典，角度最佳。天主教堂有着典型的哥特式尖顶。整体蔚为壮观。红色屋顶加上米黄色墙面很搭。内饰更是壮观。拱形错落有致。白墙勾勒上金边很神圣。更有看点的是彩绘玻璃、壁画、吊灯、二层的管风琴。
182	2016-06-02 11:55:53	圣弥厄尔教堂	5	去的时候青岛的天气真的是*了狗。雾蒙蒙的，太影响美感了。不过我和妹妹还是开启了自high模式。毕竟图片可以后期嘛。去的时候教堂里在举行什么仪式，挺多人围观的。哈哈哈。天主教堂附近很多好吃的，还有很多纪念品点，超级适合拍照。
183	2020-08-13 14:30:37	圣弥厄尔教堂	5	周日的话 是没有门票的哦，在这里算是青岛的拍照圣地之一吧，门前广场 拍婚纱照的一堆一堆的，现在晚上增加了夜市，还挺有逛的。
184	2021-07-29 15:43:25	圣弥厄尔教堂	3	教堂还是比较宏伟的，值得来看看
185	2016-10-17 21:15:19	圣弥厄尔教堂	5	最让人心动的地方，每每路过这里，都情不自禁多看几眼，高高的塔尖进入云端，唯美，浪漫，情侣们的最美，神圣又庄严，圣尔弥厄，青岛的标志
186	2018-04-04 23:54:04	圣弥厄尔教堂	5	天主教堂是小名，大名叫“圣弥爱尔大教堂”。位于浙江路，往西下去一个坡就是青岛著名的中山路，由德国人建设，既有哥特式风格，又有罗马式建筑风光，沿路有些许多很不错的咖啡厅。
187	2020-10-26 18:36:40	圣弥厄尔教堂	5	江苏路基督教堂是德国人建的，非常喜欢教堂前的小广场来青岛这是必去景点之一，离前海栈桥不远步行约十分钟就到了
188	2020-10-09 11:12:41	圣弥厄尔教堂	3	来到青岛怎么能不去教堂打卡一下呢，门票10元现场买，门口很多新人在拍婚纱照，没有进去看，因为里面都围起来了没有啥看的，去栈桥的话可以顺便来看下。
189	2019-05-15 09:13:30	圣弥厄尔教堂	5	我们从江苏路基督教堂一路走过来，大约20分钟的路程。沿途可以欣赏到青岛的风土人情。天主教堂是一典型的哥特式建筑。外观气势宏伟，据说接近60米高。内部装修豪华壮丽，给人肃然起敬的感觉。
190	2016-08-21 22:12:35	圣弥厄尔教堂	5	哥特式建筑，非常宏伟，难怪好多情侣在这里拍婚纱照。感兴趣的可以进去看看，里面感觉很肃穆，没人会大声喧哗。教堂里虽然不是很懂，看看热闹也是好的。
191	2019-12-03 21:44:19	圣弥厄尔教堂	5	青岛的浙江路天主教堂绝对是青岛最著名的建筑之一。他是一座标准的哥特式建筑，教堂建在浙江路的一座小坡之上，门前是一个非常大的砖石广场。许多的市民和游客会在这里拍照集会，建议大家晚上来，因为晚上这里的灯光非常的漂亮，值得欣赏一下。
192	2019-10-30 20:57:28	圣弥厄尔教堂	5	青岛浙江路天主教堂是青岛老城区标志性建筑，也是青岛婚纱摄影、美术学生、游客观光的打卡胜地。教堂是哥特式建筑，高大雄伟，肃穆庄严，精美绝伦。参观内部需要在门口买门票，外部广场随便怎么拍都行。想要拍全身照，最后是站在中山路与浙江路交界路上，站在广场前没人愿意趴在地上给你拍。去看天主教堂一定要晴天，青岛的蓝，配上教堂的古典，绝对是一张好相片，一段美好的记忆。
193	2019-08-07 00:02:13	圣弥厄尔教堂	5	圣弥厄尔教堂就是浙江路天主教堂，虽然叫浙江路天主教堂，但是，人们往往都是从中山路去的，因为在中山路上就能看到。教堂是西式建筑，奶黄色墙体，西瓜瓤色屋顶，很协调，很洋气。所以，吸引了许多婚纱摄影。 教堂内部也比较华丽，花窗，壁画，穹顶华丽丽的，周日会做主日弥撒，届时，教堂内有一架德国进口价值昂贵的管风琴伴奏，即使非教徒游客可以参加体验一下弥撒仪式，很神圣。周日是中午12点到下午5点半开放，5点停止售票。 教堂收费。 附近有其他景点，栈桥，劈柴院，火车站等都免费。
194	2019-08-01 21:05:50	圣弥厄尔教堂	5	圣弥厄尔教堂又叫浙江路天主教堂是青岛老城区的地标性建筑，也是青岛当年做为德国殖民地的象征。圣弥厄尔教堂融合了哥特式建筑和罗马式建筑的设计精华，整体建筑大气典雅。进入参观需要买票，好像是15块，建筑内部的马赛克窗非常优美，充满了圣洁感，让人不由得肃然起敬。加一句，泡泡和教堂真的绝配。
195	2019-06-09 07:48:21	圣弥厄尔教堂	5	圣弥厄尔教堂，这座青岛标志性建筑的天主教堂，当地人也叫它“浙江路教堂”，因为离青岛火车站可谓“一箭之遥”，探访青岛可以选它为第一站。 德国设计师设计，1932-1934年建设，双塔高56米，据说原设计图高百米，但因当时纳粹德国严禁资金外流，不得已修改了设计。 而后的沧桑岁月里，教堂曾被挪作他用，改革开放后归还教会，并被列入全国重点文保单位，但至今入内参观仍需买票。 教堂内外均是大气美观，每逢晴日便观者如云。广场上最常见的景象，除了遛娃，无外乎婚纱摄影、自拍抖音、剧组拍摄
196	2018-08-11 12:44:49	圣弥厄尔教堂	5	这处教堂是青岛德国建筑群之一，据介绍是由德国设计师设计在1932～1934年建成的。教堂的建筑大气恢弘，内部装饰十分精美。参观门票10元，对不同的参观者还有半价和免费的优惠政策，检票师傅主动服务，细致周到，参观的体验非常好。
197	2018-04-17 10:46:17	圣弥厄尔教堂	5	青岛是座浪漫的城市 ，天主教堂这里有很多拍婚纱照的，周边也很文艺范，有涂鸦，随便一个地方都可以拍出文艺小清新的照片，也可以买票进教堂里面看看。
198	2017-10-11 11:40:23	圣弥厄尔教堂	5	进教堂里面10块票价。很漂亮的一座教堂，哥特式建筑真的很美！在这里拍婚纱照的很多很多！教堂里面，你可以去耶稣面前忏悔一下，顺便拍个美照！
199	2020-11-23 20:26:43	圣弥厄尔教堂	5	整体为砖石双塔建筑，内有四口大钟。是中国唯一的祝圣教堂。教堂中有一架从德国进口价值不菲的管风琴
200	2017-04-17 09:56:01	圣弥厄尔教堂	5	起个大早就去了天主教堂正赶上教堂外好几对拍摄婚纱照的情侣美美哒进入教堂里面突然心就安静了下来很喜欢这种感觉教堂外路边的小店也很有意思
201	2017-05-19 21:18:25	圣弥厄尔教堂	5	参观教堂10元，只能在一层观看，外面有好多新人在拍摄婚纱照，这个建筑风格，我个人非常喜欢！这还是第一次进教堂，天主教堂！很漂亮！
202	2017-04-19 14:15:51	圣弥厄尔教堂	5	很浪漫的地方，n多拍婚纱照的，教堂特别漂亮，充满异国味道，在附近买了同款冰箱贴拿着照相很好看，傍晚时分有流浪歌手唱歌，很有气氛。
203	2017-10-02 14:03:47	圣弥厄尔教堂	5	教堂本不在我此行的途经经典之列，但是天生多变的我最喜欢的就是不按套路出牌，随便走走就走到了这座教堂门口，教堂建筑总体来说古朴典雅，融合了哥特式的建筑风格，仰望教堂顶有种巍峨肃穆的仪式感
204	2019-07-29 22:01:35	圣弥厄尔教堂	5	浙江路天主教堂是青岛最著名的教堂，也是青岛的最著名标志性建筑。它离栈桥非常的近，在栈桥之上就可以看到它。教堂门口是一个石砖铺成的广场，是市民和游客最喜欢来的地方，绝对不能错过的景点。
205	2016-09-18 10:21:08	圣弥厄尔教堂	5	说好的7:30开门呢，去了才知道8:30开门，大早上的又是拍婚纱照的新人们到处虐狗，广场上写生的到处可见，进去后不给拍照…
206	2015-11-30 22:36:14	圣弥厄尔教堂	5	很多殖民地时期的别墅，很多时光的记忆，教堂是很严肃的地方，外景不错，适合各种拍摄…
207	2019-12-30 06:14:34	圣弥厄尔教堂	5	位于青岛浙江路的圣弥厄尔教堂有淡黄色的墙体，红色的屋顶，红色窗棱，简洁优美的图案，圣弥厄尔周身的色彩显得丰富又自然。 教堂前的广场上，表演的街头艺人、拍摄婚纱的幸福情侣、吹着泡泡奔跑的小孩......几乎每天都是这么热闹非凡。
208	2019-11-24 00:13:43	圣弥厄尔教堂	5	很有特色的建筑，外观很漂亮。值得参观。教堂以黄色花岗岩和钢筋混凝土砌成，表面雕以简洁优美的纹案。窗户为半圆拱形，线条流畅，显得庄重而朴素。大门上方设一巨大玫瑰窗，两侧各耸立一座钟塔，塔身高56米，红瓦覆盖的锥形塔尖上各竖立一个4.5米高的巨大十字架，塔内悬有四口大钟，一旦钟乐鸣奏，声传数里之外。
209	2019-11-04 23:32:52	圣弥厄尔教堂	5	青岛天主教堂太值得去转了，门票很便宜，只要10块钱，学生半价。交通也很方便，就在青岛火车站附近，地铁走过去很近就到了。教堂的本名天主教青岛教区浙江路圣弥厄尔教堂，由德国设计师毕娄哈依据哥德式和罗马式建筑风格而设计。拟建教堂应高百米，适逢二战爆发，德国禁止本土资金外流，该教堂不得不修改图纸，即建成现在规模。教堂始建于1932年，于1934年竣工。塔身高56米，是建国前山东省最高的建筑。教堂装饰系采用意大利文艺复兴时期形式。堂内大厅高18米，宽敞明亮，顶棚悬有七个大吊灯，后方设有祭台，配之穹顶的圣像壁画，堪称庄严美观。可容纳教徒千人，是青岛地区最大的哥特式建筑，也是中国唯一的祝圣教堂，同时也是基督教建筑艺术的杰作。
210	2019-06-16 18:16:42	圣弥厄尔教堂	5	位于青岛浙江路的天主教堂，距离火车站和栈桥都很近，步行都不超过10分钟。外围年费参观，进教堂的话收5-10元。教堂以黄色花岗岩和钢筋混凝土砌成，表面雕以简洁优美的纹案。窗户为半圆拱形，线条流畅，显得庄重而朴素。大门上方设一巨大玫瑰窗，两侧各耸立一座钟塔，红瓦覆盖的锥形塔尖上竖立着巨大十字架。早晨很多摄影爱好者和婚纱摄影者在这里取景。
211	2018-11-12 15:48:20	圣弥厄尔教堂	5	青岛天主教堂本名圣弥厄尔教堂，由德国设计师毕娄哈依据哥德式和罗马式建筑风格而设计。圣弥厄尔教堂装饰系采用意大利文艺复兴时期形式。堂内大厅宽敞明亮，后方设有祭台，配之穹顶的圣像壁画，堪称庄严美观。可容纳教徒千人，是青岛地区最大的哥特式建筑，也是中国唯一的祝圣教堂。很遗憾我去的那天没有开放，没能参观里面。尽管如此，广场上依旧人来人往，拍婚纱照的也特别多。
212	2018-06-17 16:17:53	圣弥厄尔教堂	5	圣尼厄尔大教堂位于浙江路，建成于1934年，她拥有宏伟的尖塔，教堂表面雕有简洁优美的纹案，加上淡黄色的墙体，带已一点粉红色的红屋顶，色彩丰富而又甜美，是青岛著名的西洋建筑，值得游览。这儿也吸引了无数新人来此拍摄婚纱照。
213	2018-03-22 14:29:50	圣弥厄尔教堂	4	这天碰见一件奇葩的事，同站一起下公交一个老头我问他：大爷，这里特别有名的天主教堂怎么走，他说不知道，他也第一次来；然后我们又问了一位路上碰见的阿姨，说带我们去，确实要走不少路，十分感谢这位热心的阿姨。（路上我说想找个邮局买邮票寄明信片，她还顺路带我们到邮局，等我买完贴完邮票寄完）。到了教堂，买好门票进去，惊讶的发现刚才那个老头子在里面祈祷，教堂里人本身不多，他也看见了我，大概觉得尴尬，居然东张西望假装不认得，那副场景至今想起都让我和同行的老妈觉得好笑。
214	2017-05-01 21:49:07	圣弥厄尔教堂	4	气势宏伟 庄严朴素 青岛天主教堂，本名圣弥厄尔天主教堂，始建于1932年，1934年竣工，钟塔身高56米。 融合哥特式和罗马式建筑设计风格，青岛地区最大哥特式建筑，也是中国唯一祝圣教堂。 大厅高达18米，意大利文艺复兴时期形式装饰。穹顶的圣像壁画，宏伟庄严、古朴典雅。
215	2016-07-20 07:33:31	圣弥厄尔教堂	5	不是周日去的，所以进入的话还要买票，我们没进去，在外面看了看，去了了4~5回，因为住的比较近，拍婚纱照的人很多，周围的小店不错，一家千遇千寻的店超好，去了很多次
216	2016-06-19 11:55:21	圣弥厄尔教堂	4	沿着浙江路步入教堂广场，一座哥特式的大教堂赫然映入眼帘，表面雕以质朴精美纹饰，屋顶以舌头红瓦覆盖，气势恢宏，且不失古朴典雅。正因为如此，一大拨新人慕名前来，在神圣的教堂下拍摄外景婚纱照，用一组组镜头定格幸福的瞬间。 步入教堂，中间是一条过道，两旁则是一排排长条椅，顶棚悬有七个大吊灯，后方设有祭台，配之穹顶的圣像壁画，庄严而又美观。柔和的光线从一扇扇彩绘玻璃窗中透射而出，有一种明亮洁净的意味。 刹那间，我仿佛置身于中世纪的欧洲，空灵而静谧，四周静默无声，俨然隔绝了所有的浮躁。
217	2016-04-02 21:14:47	圣弥厄尔教堂	5	我是晚上过来的…教堂⛪没有开门，只能在外面看看…晚上大教堂周边也有不少人，大教堂周边有好多小店，逛累了可以选择一家稍做休息！推荐侬咖啡，店很好，老板也很健谈！！最主要的是饮品很好喝！最重要的要放在最后说！！！
218	2016-05-01 17:03:14	圣弥厄尔教堂	5	哥特式的建筑让人眼前一亮，很多新人在拍婚纱照，十元门票就可以进去里面，教堂里不允许拍照，尽管人很多，但是很安静，有一种神秘的力量可以让人的心安静下来。很值得来
219	2019-06-15 23:40:12	圣弥厄尔教堂	5	虽然今天是周六，感觉游客也不是很多，最多的就是新人和摄影师团队（就我看到的就有八九对了）。外观还是很吸引人的，买了票进去后有一些些失望，感觉跟以前在国外看过的教堂相比，少了些味道，五分钟就出来了。
220	2017-08-06 05:59:26	圣弥厄尔教堂	5	太值得去了，可惜我去的时候就在门口望了望，有些可惜。门口有很多情侣拍婚纱照，很浪漫。上图。下次有机会，我一定要进去，所以到那里就去吧，。
221	2016-07-23 14:29:50	圣弥厄尔教堂	5	强调推荐。圣弥尔大教堂，德式。虽说没有北京西什库教堂历史久远，但是是青岛标志之一。教堂宽敞明亮，管风琴规模巨大，音色优美庄重。我们去时碰到教士演奏，幸运！
222	2017-02-01 20:49:41	圣弥厄尔教堂	4	一路走来屏蔽那些汽车公交车，像是漫步在德国的乡村一样，很有感觉。教堂也大气美丽，高高的举架，就让人有种崇高神圣的感觉。但其实我是个基督教徒，不排斥这种建筑美学。值得一去！
223	2016-10-20 12:21:29	圣弥厄尔教堂	4	教堂很美，广场前都是拍婚纱照和写生的人。进教堂里看看要花10块钱的门票进去就呆呆的座上半个小时感觉很庄严肃穆，说话的时候都不敢大声
224	2020-01-08 22:44:10	圣弥厄尔教堂	5	青岛天主教堂，即天主教青岛教区浙江路圣弥厄尔教堂。这是一座具有哥德式和罗马式建筑风格的教堂。教堂始建于1932年，一年后竣工。在蓝天白云之下，天主教堂更加肃穆庄严。
225	2017-10-15 22:22:41	圣弥厄尔教堂	5	门票很便宜，参观天主教堂时候，一直在看雕塑的故事。整个教堂给人一种肃静的感觉，神圣的感觉。一个有故事的教堂，很喜欢听它的钟声
226	2020-04-15 10:39:50	圣弥厄尔教堂	5	这个天主教堂里面很大，我是第一次看到这么大的天主教堂，以后还去
227	2019-07-15 19:52:57	圣弥厄尔教堂	4	如果对教堂⛪️感兴趣，这里是不错的一个地方，本想休息了，逛了一天有点累了，晚上想在这里吃个饭，顺便逛了下，还不错。教堂已关门，无法进里面参观了，外面好热闹，数了下至少有十几对新人在拍婚纱照！夕阳下拍拍剪影确实不错，在摄影师身后瞄了几眼，每对新人都是那么漂亮！
228	2019-03-21 00:33:04	圣弥厄尔教堂	4	这里游人如织 还有好多拍结婚照的...点评居然也没写过...真是失礼了 圣弥厄尔（圣爱弥尔）大教堂又名天主教堂 是德国人毕娄哈以哥特式为主、罗马式为辅的建筑风格设计的 于1932年动工 两年后竣工 说了这么多 但我从没进去过内场 因为内场在文革时期被严重破坏 现在看到的都是仿本 天主教作为基督教里的三大流派之首 信众最多、历史最久 却又与基督教大不相同 比如天主教讲的是天堂与地狱 讲罪与罚 称上帝是天主 其下有主教、神父、修女这些阶级人物 而神父和修女必须独身终生 信众可通过神父向天主转达祷告和认罪 能吃天主的肉（松饼）、喝天主的血（葡萄汁）意为能得到永生...说了这么多 但我不信教 内场参观的门票成人现在好像&amp;#165;15一张 学生凭证减&amp;#165;5 这次来赶上暖和无风 几道大门都打开了 从外面就能清楚看到内部 典型的意大利文艺复兴时期的装饰风格 柱子、穹顶、吊灯、…
229	2018-04-10 11:10:53	圣弥厄尔教堂	5	德式建筑，很多人拍婚纱照，门票10元不贵，学生证是5元，里面挺庄严的，地方不大，就一个教堂，上面不可以上去，建议在外面拍拍照就行，10元门票不贵也可以到里面看看
230	2017-07-10 14:53:53	圣弥厄尔教堂	5	青岛拍婚纱照的圣地，一眼望去，各色婚纱尽收眼底，高矮胖瘦各种新娘竞相争艳：） 大坡下来有个圣爱美术馆，里面是一些当地展，现在是三位钢笔画家的作品联展，画笔细腻，值得一看。头一次知道青岛是钢笔画的发源地。 再往坡下走有一个“我与咖啡”的咖啡馆，门口的墙很有特色，吸引众多游人来自拍。 据说以前这片是青岛最繁华热闹的地方，但是自打市政府搬走之后就慢慢衰落了。可惜。 周边路很窄，上下坡带拐弯，停车位也非常稀有，如果去的话，最好别开车。
231	2016-08-26 20:36:57	圣弥厄尔教堂	4	天主教堂还可以，因为不是信教徒所以最大的看点还是在建筑上，建筑很美，拍婚纱照的人非常多，花了十块钱的门票进入参观了一下，彩色玻璃真的很美。
232	2021-02-06 11:38:38	圣弥厄尔教堂	5	非常有欧陆风情的教堂有个小广场可以喂喂鸽子，假装在伦敦
233	2018-05-24 09:30:52	圣弥厄尔教堂	5	浙江路天主教堂，因为去过好多地方的天主教堂，感觉都差不多，所以没进去，这里进去参观是要门票的，在天津是不需要花钱的，所以只是在外围走了走，感觉五一劳动节的时候拍婚纱照的好多。
234	2019-08-31 14:21:00	圣弥厄尔教堂	5	全国都知名的教堂之一，离着中山路也很近，票价10元
235	2015-10-24 16:27:13	圣弥厄尔教堂	5	漫步青岛街头，撞见天主教堂，很多拍婚纱照的新郎新娘成为另一道风景，进去，富丽堂皇，很震撼！
236	2017-03-31 22:17:40	圣弥厄尔教堂	4	学生证5元门票，进去看看真的不错，很多窗上的图都很美真的很美，手机没拍出来那些图案有点小遗憾，很多人都在那拍婚纱照，在老城区就走走停停，看了些手绘地图的景点，感觉很好！
237	2016-08-11 03:45:24	圣弥厄尔教堂	5	九龙餐厅吃过晚饭后去了，傍晚的天主教堂也是别有一情调。新人好几对在跟前取景拍照。傍晚来看的人也好多。天主教堂值得你来瞅瞅，漂亮。
238	2020-07-22 20:19:54	圣弥厄尔教堂	5	挺不错的，很多拍婚纱照的，情侣打卡必去的好地方
239	2018-04-22 18:57:59	圣弥厄尔教堂	5	很美的教堂～非常适合拍照哦去的时候好多在拍婚纱照的～教堂往下走有几家店很小资～很文艺的感觉。门口也适合拍照。劈柴院儿也在附近哦
240	2021-01-05 22:11:09	圣弥厄尔教堂	5	老建筑，有不少拍婚纱照的，可惜不能进去看看
241	2020-05-31 20:41:10	圣弥厄尔教堂	5	青岛的必去旅游景点之一 婚纱照的外景拍摄地
242	2019-09-18 10:12:53	圣弥厄尔教堂	5	夜幕下的天主教堂，披上了一层神秘面纱 晚上溜达过来，开学后的青岛明显游客少了好多，这边晚上也安静了许多 晚上这里还有唱歌的年轻人，围着欣赏，结束还有互动，拍婚纱照的就很少了。 青岛两座教堂比较有名气，这是其中一座。
243	2019-08-09 07:19:55	圣弥厄尔教堂	5	青岛浙江路天主教堂又叫圣蜜厄尔教堂，是浙江的网红打卡圣地。距离栈桥约20分钟步程，人挺多的，现在进入到教堂里面，要收十块钱门票了，其实里面也没啥看的，更引人入胜的是教堂建筑风格，以及外面的那一群德式建筑群
244	2018-10-11 12:05:01	圣弥厄尔教堂	5	竟然发现自己那么多地方都没有拍照，实际也无所谓了，主要是自己的眼睛看到了么，这个教堂的里面忘记拍照了，实际没有太大的兴趣的从门口看一下景色就蛮好了，主要是看建筑的啦～这个地方有超级多的拍婚纱照的，慢点吃狗粮奥～
245	2018-07-24 23:33:50	圣弥厄尔教堂	5	天主教堂⛪️是青岛必去景点之一，教堂外的小广场是拍婚纱照的新人聚集地，恋爱中的人也喜欢到这里来浪漫一下。如果进入教堂，则需要另外购票，成人10元，儿童5元。教堂周边的一些小店也是蛮小资的，也是年轻人喜欢的打卡地。
246	2018-03-22 08:47:19	圣弥厄尔教堂	5	天主教堂是小名，大名叫“圣弥爱尔大教堂”。位于浙江路，往西下去一个坡就是青岛著名的中山路，由德国人建设，既有哥特式风格，又有罗马式建筑风光，不管什么时候去， 广场上都有很多新人在拍婚纱照，是到青岛必去的景点，如果想要入内，需要购买门票。离火车站也很近，步行也就十几二十分钟的样子。
247	2017-07-15 16:52:20	圣弥厄尔教堂	5	青岛天主教堂本名圣弥厄尔教堂，由德国设计师毕娄哈依据哥德式和罗马式建筑风格而设计。教堂以黄色花岗岩和钢筋混凝土砌成，表面雕以简洁优美的纹案。窗户为半圆拱形，线条流畅，显得庄重而朴素。地处闹市，紧邻劈柴院，是青岛地区最大的哥特式建筑，也是中国唯一的祝圣教堂。
248	2017-06-13 16:24:42	圣弥厄尔教堂	5	离中山路和栈桥都很近，门票10元。青岛天主教堂平时做弥撒，休息的时候会向游客开放。门前广场上依然是满满的新人在拍婚纱照。
249	2017-05-19 15:43:29	圣弥厄尔教堂	4	午后休息了会，我就独自一人，沿着肥城路，徒步来到位於浙江路上的天主教堂，据说教堂可容纳教徒千人，是青岛地区最大的哥特式建筑，也是中国唯一的祝圣教堂，同时也是基督教建筑艺术的杰作。天主教堂本名圣弥厄尔教堂，由德国设计师毕娄哈依据哥德式和罗马式建筑风格而设计， 可惜教堂搭着脚手架，正在大修理，无法进入一睹芳容，实为遗憾。
250	2017-05-14 15:37:33	圣弥厄尔教堂	5	浙江路天主教堂建成于1934年，是青岛著名的西洋建筑，本名圣弥厄尔教堂，由德国设计师毕娄哈依据哥德式和罗马式建筑风格而设计。是青岛地区最大的哥特式建筑，也是中国唯一的祝圣教堂。教堂地处闹市，周边景点众多，离劈柴院，栈桥，基督教堂、信号山公园不远。现在是青岛拍婚纱照的最热门地点之一
251	2017-04-24 18:35:11	圣弥厄尔教堂	3	本名圣弥厄尔教堂，由德国设计师毕娄哈依据哥德式和罗马式建筑风格而设计。始建于1932年，于1934年竣工。塔身高56米，是建国前山东省最高的建筑。中国唯一的祝圣教堂。堪称婚纱摄影聚集地，当日至少10对新人在拍
252	2016-08-12 20:50:45	圣弥厄尔教堂	5	浙江路天主教堂是青岛标志性建筑，30年前曾到过此处，如今更显美丽，是一道抹不去的记忆！沿中山路走来，不小心回眸，眼前豁然一亮：一条自然坡道托起两座尖形建筑刺向天幕，两旁鳞次栉比、别具一格的楼房静静肃立，使人悠然产生奔向天国的臆想……
253	2020-11-04 00:39:22	圣弥厄尔教堂	5	最近的灯光秀很美，值得打卡的网红景点。
254	2020-09-18 19:32:32	圣弥厄尔教堂	5	都成了地标性建筑了，婚纱照拍的多。
255	2020-08-19 06:57:59	圣弥厄尔教堂	5	有点沙面公园里的教堂的感觉。很好玩
256	2020-04-29 00:28:47	圣弥厄尔教堂	5	天方夜谭的故事发生地，是否有可能！
257	2018-09-04 21:57:13	圣弥厄尔教堂	5	离青岛老火车站非常近，是青岛的婚恋专门场地，拍婚纱照，办喜宴都能在这里解决。还有很多摄制组在这里取景拍摄，古老的砖石地面很有年代感。
258	2017-05-07 14:54:31	圣弥厄尔教堂	4	位于老城区的闹市中，可能因为是免费的，所以游人络绎不绝，还有很多拍婚纱照的新人。百年前的巴洛克式建筑，见证了过去的屈辱与现在的辉煌。
259	2016-10-26 23:00:40	圣弥厄尔教堂	5	听说这个地方算是青岛教堂里面的大哥大了！照婚纱照的人特别多！10块一张票！到里面坐一坐真的可以静下心来，下面就是德国风情街，很适合拍照！我觉得很好！！！
260	2017-03-11 22:49:41	圣弥厄尔教堂	5	很漂亮的一个教堂，我们去的时候，有好多拍婚纱照的，外面广场免费的，进去有门票，10元一个人，学生证有优惠哦！里面有点冷，就是还有神父，进去要保持安静！
261	2018-04-11 00:22:20	圣弥厄尔教堂	5	青岛地标打卡地，永远都有很多拍婚纱以及写真的男男女女，号称最美的教堂。因为呈浪漫的粉红色，在浙江路上，有个小山坡上，气势宏伟~
262	2016-01-10 13:31:15	圣弥厄尔教堂	5	来过这里才发现！以前看过的好多照片的拍摄地都是这里，现在这里如果天气好的话会有好多人来拍婚纱照，还有很多外国人来这里拍照纪念一下，是个留照纪念的好地方。而且这里靠着中山路，吃饭很方便的。
263	2019-08-25 21:52:11	圣弥厄尔教堂	5	青岛天主教堂很宏大雄伟，建筑很漂亮，内部装饰也很好，比基督教堂内部好很多，在教堂外拍婚纱照的人很多，喜欢建筑的朋友一定要去参观，就是青岛的教堂都收费，感觉破坏了神圣
264	2019-02-14 20:26:13	圣弥厄尔教堂	5	这是青岛比较有名的西洋建筑，非常适合拍照，当天去的天气很好，玩的很开心。 附近景点也挺多，来玩的时候顺便过来很方便的。很多结婚的新人也会来这里拍。
265	2017-07-16 16:00:29	圣弥厄尔教堂	5	青岛天主教堂本名圣弥厄尔教堂，哥德式的建筑风格，线条流畅，显得庄重而朴素。进入教堂，是一个宽敞明亮的大厅，色彩斑斓的玻璃花窗透射出柔和的光线。
266	2017-06-28 00:15:19	圣弥厄尔教堂	5	有好多拍婚纱照的 因为同行的朋友穿了无袖的衣服和拖鞋 不能进去参观 就在外面拍了几张就走了有想进去参观的穿着要得体 毕竟是神圣的教堂 门票也不贵 值得一去
267	2019-01-04 23:40:23	圣弥厄尔教堂	4	青岛浙江路天主教堂真的值得一去，颜值非常高，尤其是色彩靓丽。教堂前面有个小广场更是难得，非常适合拍照，每天都有拍婚纱照的。进内参观需要10元买票，其实里面比较一般，不如济南的洪家楼大教堂，那个还免费。周日上午有活动不可以参观，平时16:30前都可以买票参观。
268	2018-09-09 21:18:50	圣弥厄尔教堂	4	天主教堂超级多人结婚，今天过来这边，起码有50对新人扎堆，不过确实适合拍照。建筑物超级高，很难与教堂合照。教堂内部非常华丽，能够感受到教徒对于宗教神明的信仰，比基督教堂要华丽很多。里面会介绍一些宗教名人。整体大概40分钟游览即可，位置离栈桥公园不远。
269	2018-02-25 14:50:10	圣弥厄尔教堂	4	青岛天主教堂本名圣弥厄尔教堂，市南区浙江路15号(曲阜路口)，由德国设计师毕娄哈依据哥德式和罗马式建筑风格而设计，是中国唯一的祝圣教堂。位于小高地上，教堂以黄色花岗岩和钢筋混凝土砌成，非常醒目。门前的马牙石路，讲述着那个年代的故事。
270	2017-11-12 11:19:18	圣弥厄尔教堂	5	青岛许多地方都是地名命名的，身为浙江人，来到了浙江路的教堂，前来拍婚纱的人还是很多，离栈桥还是蛮近的，本来想骑单车来，发现这边的许多道路都是有坡度的，走走也是很方便的，不妨来看看。
271	2016-10-25 16:07:29	圣弥厄尔教堂	5	著名的景点。很多拍婚照的。游玩时间逛一圈也就出来了。门票20一位。建筑很漂亮。很神圣的地方。里面的人都不大声讲话的。十一期间去的很也蛮多的。
272	2018-04-07 16:49:41	圣弥厄尔教堂	5	门票10元，其实我可以明确告诉大家，如果您不是信奉者或者喜欢教堂风格，那么在外面看看就可以了。外面的风景的确很美，无数小伴侣在此拍摄婚纱！
273	2016-01-17 11:39:05	圣弥厄尔教堂	5	教堂特别大，外观很漂亮，里面装饰也很有德国风味。很值得去。
274	2017-11-12 10:11:25	圣弥厄尔教堂	5	青岛天主教堂原名叫圣弥厄尔教堂。是德国设计师毕娄哈依据哥德式和罗马式建筑风格而设计，塔高56米，是中国唯一的祝圣教堂，教堂每天都会开放，但开放时间均在弥撒时间后，每人收费10元
275	2017-10-08 20:52:30	圣弥厄尔教堂	5	建筑很漂亮，据说是德国人建造的，很多人在那里拍照，尤其是拍婚纱的，大致数了一下有十七对拍婚纱的，也许是因为教堂和神圣的婚姻一直有着建议，所以拍照人特别多……
276	2016-10-19 16:53:50	圣弥厄尔教堂	5	这是谁家的新娘？？不要了我带走了！好吧～～快来看新娘～～全是拍婚纱照的～想拍照？？？排队排队！德国古典教堂的风格！就是进不去～～在外面拍拍也不错！其实青岛的背街小巷很有欧洲山城的味道！我很喜欢！
277	2019-08-12 07:05:14	圣弥厄尔教堂	4	浙江路天主教堂也是德式建筑。外形还是很有特点的，位于信号山公园入口附近。门票10元，有点不值，里面出来礼拜教堂之外还有一个钟楼，有个机械的大钟仍然可以运行，比较有意思。
278	2019-08-03 16:45:44	圣弥厄尔教堂	5	一九三几年建成的钢筋混凝土结构。关青岛老城区比较繁华的一个商业区。离信号山不是很远。 进大教堂另外买门票。全世界好像也只有中国进教堂，还要买门票的，所以我没有进去。 主啊，我才教堂外面祈祷吧。
279	2015-12-10 11:48:06	圣弥厄尔教堂	5	在青岛万国建筑里！德国的这所教堂真的很状况！！
280	2019-11-14 13:25:35	圣弥厄尔教堂	5	票价10元一人，教堂⛪️前面广场上拍婚纱照很多，值得一看。建于1932年，1934年建成，教堂塔内有七个大吊灯，后方设有祭坛，配有苍穹的圣画像，1981年恢复使用。
281	2016-08-17 23:24:13	圣弥厄尔教堂	5	比较好找，离栈桥比较近，可以溜达着就走过来了。门票也便宜，广场上有好多拍照的，景色美。进教堂里坐坐也挺好，让自己的心静一静
282	2020-02-06 11:55:27	圣弥厄尔教堂	4	青岛天主教堂也叫作“圣弥厄尔教堂”，由德国设计师毕娄哈依据哥德式和罗马式建筑风格设计而成。始建于1932年，于1934年竣工。塔身高56米，是建国前山东省最高的建筑，青岛市区最大的罗马式建筑，和中国唯一的祝圣教堂。 跟国外多少大教堂的恢宏壮观不同，天主教堂显得典雅秀气、小家碧玉很多。淡黄色的墙体，粉红色的屋顶，使得原本庄严肃穆的教堂变得可爱了许多。
283	2019-12-02 16:59:44	圣弥厄尔教堂	4	浙江路是个很江南的名字，却在丝竹缠绵的浮想里砸进来一座日尔曼硬石巨作。首先是高度，表面看只有5个层段，实际底部教堂通高就有7一8层楼高，上面塔尖部分还有这么多。可想而知，在清朝，当年这高楼怎样震憾了人心。其次是风格和腔调，这座如城堡要塞一般的教堂，风格阳刚，线条硬朗。最后是质量，历经岁月洗礼，它好像还能再站五百年。
284	2019-10-22 21:44:26	圣弥厄尔教堂	5	青岛天主教堂本名天主教青岛教区浙江路圣弥厄尔教堂。（部分报道称：圣爱弥尔教堂），由德国设计师毕娄哈依据哥德式和罗马式建筑风格而设计。拟建教堂应高百米，适逢二战爆发，德国禁止本土资金外流，该教堂不得不修改图纸，即建成现在规模
285	2019-04-18 15:56:13	圣弥厄尔教堂	5	青岛天主教堂本名圣弥厄尔教堂，由德国设计师毕娄哈依据哥德式和罗马式建筑风格而设计。拟建教堂应高百米，适逢二战爆发，希特勒严禁德国本土资金外流，该教堂不得不修改图纸，即建成现在规模。教堂始建于1932年，于1934年竣工。塔身高56米，是建国前山东省最高的建筑。是中国唯一的祝圣教堂。
286	2019-04-14 16:39:04	圣弥厄尔教堂	5	离邂逅美宿很近的天主教堂 也叫圣弥厄尔教堂 早上八点半多去 因为看网上说周日是做主日弥撒 所以特意现在周日早过去 时间是从八点到九点 从下坡上去 一座哥特式建筑映入眼帘 非常宏观 巨大 原谅我此处词穷 我坐在教堂对面的台阶上 看着前面很多小孩子在写生 突然觉得生活真美好 好喜欢自己这样一路走走停停 告诉自己从前的事情也该释怀了 非常喜欢这里 感觉真个人心沉静下来了
287	2019-04-05 00:48:24	圣弥厄尔教堂	5	圣弥爱尔大教堂为青岛第一座天主教堂 青岛是一座非常美丽浪漫的城市，随处可见穿着一袭白色婚纱的新娘和西装革履的新郎留下青春靓丽的影像，沾染着教堂的圣洁， 情侣们的在这里许下相伴一生的承诺。 从教堂门口一直走下去就是海边。远远就看见教堂的那尖尖高高的塔，黄色的墙、红色的顶特别醒目。
288	2018-12-26 12:11:03	圣弥厄尔教堂	5	耸立于千楼万宇之间，十分庄严肃穆，这就是著名的“圣弥爱尔大教堂”，人们习惯称其为天主教堂，是中国天主教最重要的教堂之一。建于1872年，是青岛地区最大的哥特式建筑，同时也是基督教建筑艺术的杰作，一直到80年代都是青岛最高的建筑。
289	2018-11-07 06:28:15	圣弥厄尔教堂	5	青岛天主教堂是早早决定必须要去打卡的景点。从青岛书房出来就看到了哥特式建筑尖尖的塔顶，教堂到了。如同料想的一样，教堂前的广场上满满的都是拍照的人，有拍婚纱照的，有拍艺术照的，还有自拍的，大家都能够互相迁就、互相配合这，留下美好的回忆。从三个角度分别拍拍了许多的照片，也算是到此一游。进入教堂里面需要排长长的队伍，就没有再去凑惹到。最后从肥城路离开的。肥城路沿路有商超，还有好多网红咖啡店，纪念品带，太适合拍照了。
290	2018-10-14 17:05:11	圣弥厄尔教堂	4	栈桥顺路过去，好吧~其实是特意去金麦园，去买好面包才过去的。 不知道是有多少人会特意去，可能我并不是太感冒吧，感觉就是婚纱照拍摄地，多对新人在那边拍摄，并没有停留很久，拍了一些照片最多五分钟吧，撤退去买奶茶喝了。
291	2018-08-07 00:13:52	圣弥厄尔教堂	5	来趟青岛，赶上啤酒节不说，还是暑期高峰，人山人海的啊，这哪是看景，根本就是看人。不过青岛这座100年前德国人修的天主教堂这儿真心没多少人，而且车也好停。进去参观门票10元，很划算。虽说没啥东西看的....
292	2017-11-13 14:36:47	圣弥厄尔教堂	4	青岛的标志建筑之一，虽然入秋但仍有许多情侣在此拍摄婚纱照，作为景点确实值得游览，但收门票就有点辱没信仰啦。哥特式建筑，文艺复兴的范儿，当然都是后期修复的，彩色玻璃倒是很不错，穹顶的画真的是差了不止一星半点。总体来说，是个不错的地方，某些角度拍照起来确实漂亮。
293	2017-01-13 11:39:05	圣弥厄尔教堂	4	青岛天主教堂是青岛的一个代表景点，哥德式和罗马式的建筑风格。教堂外观是花岗岩黄色，雕以简洁优美的纹案。窗户为半圆拱形，线条流畅，庄重朴素。教堂内部是一个可容千人的宽敞大厅，色彩斑斓的玻璃花窗透射出柔和的光线。教堂装饰采用意大利文艺复兴时期形式，是青岛地区最大的哥特式建筑，也是中国唯一的祝圣教堂。此处也是很多新人选择拍婚纱照的热门地方。
294	2017-01-10 11:27:41	圣弥厄尔教堂	4	教堂位于有着百年历史的中山路商业街的岔道上，附近都是德式小洋房，教堂由德国人设计，教堂表面雕有简洁优美的纹案，大门两侧各耸立一座高56米的钟塔，尖锥形塔顶上竖4.5米高的十字架，给人即漂亮又庄严神圣的感觉；加上淡黄色的墙体，带一点粉色的红屋顶，色彩丰富而又甜美，吸引了无数拍婚纱照的新人。 走进教堂，首先给人的感觉是宽敞明亮，大厅高18米，中间是过道，两旁有一排排座位，再两旁是走廊，每一条走廊上立着两个供神甫接待信徒忏悔告解用的告解亭，共4个告解亭。过道和走廊的尽头是祭台，祭台上方的穹顶绘着精美的壁画。而教堂中最漂亮的要属一扇扇彩绘玻璃窗，透射出柔和的光线。
295	2016-12-18 21:52:23	圣弥厄尔教堂	5	景色很美一座很适合生活的城市哈(^V^)
296	2020-03-10 13:41:56	圣弥厄尔教堂	4	非常漂亮的天主教堂，建筑很美观，吸引了很多游客和不少拍婚纱的，真是不错的地方。
297	2019-12-02 18:19:42	圣弥厄尔教堂	5	青岛天主教堂本名为圣弥厄尔教堂，由德国设计师设计。本来这一座教堂教堂要建百米高，但正好赶上了二战爆发，希特勒严禁德国本土资金外流，于是教堂不得不修改图纸，便建造成为了现在的样子。
298	2016-02-23 22:29:00	圣弥厄尔教堂	5	去的那天正好是寒潮天气，风超级大，从劈柴院走过来大概五分钟，很方便，可能因为天气冷，没什么人，也好，可以左看右看仔细看。除了外部，内部结构也值得好好欣赏，千万别放过窗户，呵呵。
299	2020-03-09 07:32:55	圣弥厄尔教堂	4	非常漂亮的教堂，哥特式建筑，很美丽，很多人来这里拍照合影，真是不错的地方。
300	2016-10-03 12:08:04	圣弥厄尔教堂	5	这里离火车站和践桥都很近！但是基本都是拍摄婚纱摄影的，进教堂还需要门票，仿佛国内都是这样的！能收费的就尽量收费！哎！邂逅国际旅馆强烈推荐哦！一个人来的可以住在这里感受一下啊！
301	2020-08-04 09:51:13	圣弥厄尔教堂	4	挺好看的，建议错峰去跟团游的很多
302	2019-11-15 15:26:16	圣弥厄尔教堂	5	感觉景色还是不错的，尤其喜欢的是是夜景，真的灯火辉煌的感觉，别提多美了，但是不要节假日去，人太多感觉没有基督教堂好玩，我们没有进去，人太多了，很多在这里拍婚纱照的，觉得人太多就失去了他的味道
303	2017-09-10 19:28:44	圣弥厄尔教堂	4	做攻略是青岛必去景点，每次去接近傍晚了，连着三天都去了，教堂永远是关门，拍婚纱照的人特别多，而且感觉全部远在晚上拍，人来人往的后期处理吗？不懂，哈哈。
304	2018-09-19 19:58:33	圣弥厄尔教堂	4	青岛游玩的必去景点之一，也是婚纱摄影的取景地之一，在教堂前的小广场上看一对对新人的婚纱摄影也是一处风景线。天主教堂里面也可以买票参观，里面不太大，出口处还有一个小商店。
305	2017-05-02 11:16:34	圣弥厄尔教堂	5	五一去的，人超多，很多拍婚纱照的，总体来说不错，值得去看看，风景很美，但进里面是要加钱买票了，10块钱，可以进去看看，还是不错的
306	2017-01-30 11:34:56	圣弥厄尔教堂	4	很普通的天主教堂中国的租界地都有这样的一个教堂规模不大但处处显示着外来文化这个天主教堂在一堆的德国建筑里不显突兀比在其他地方看到的更加舒服门票10元
307	2016-02-27 15:15:45	圣弥厄尔教堂	5	冬天去的，教堂虽然不高，但是在蓝天衬托下显得很有风味啊！青岛不愧是有历史的城市，老建筑也看得我们忘记了吃饭。
308	2016-02-26 15:19:02	圣弥厄尔教堂	5	青岛，到处都充满了德国的印记。浙江路教堂也就是圣弥厄尔天主教堂，是一个哥特式的建筑。位于城市的中心，有很多新人在此取景拍摄婚纱。是青岛的地标建筑之一
309	2017-08-16 01:27:32	圣弥厄尔教堂	5	难得城市中有这样异类的景点，不过在青岛遍布外域建筑的背景下也好理解。现在是拍婚纱照的理想背景，一路看到好多新人任由摄影师摆布。
310	2020-07-29 13:36:05	圣弥厄尔教堂	4	青岛网红打卡地之一，现在是婚纱照拍摄地。看到网上有介绍泡桐花很美
311	2017-08-19 22:30:48	圣弥厄尔教堂	4	也算得上青岛的一处名景点，值得一去。还有一个天主教堂，好象就在阳近，我对外果的教派一点也不懂，但还是很有兴姐地赶过去了，不错
312	2017-07-31 19:11:57	圣弥厄尔教堂	5	拍婚纱照的很多，是旅游者的必游之地，这有有欧洲风情建筑，有者神圣的殿堂，迎着海风，很浪漫的风景，这这里可以体会到初恋的赶脚，很适合拍照婚纱照写真
313	2016-11-16 09:14:01	圣弥厄尔教堂	5	位于浙江路上的天主教堂，建筑很宏大，墙面有浅浅的雕刻花纹，墙体是淡黄色的，红色的尖顶，教堂前的广场上有很多甜蜜情侣照婚纱照片。很值得一去的景点。
314	2021-01-24 14:21:31	圣弥厄尔教堂	4	这个天主教堂是青岛的地标性建筑，有机会硬要来看一看，挺好玩的。
315	2019-09-01 19:08:58	圣弥厄尔教堂	5	建筑宏伟高大，钢筋水泥一九三几年建造。 进到内部大概要收门票，我特别反映宗教场所还收门票，所以没进去，就在外面拍了几张照片。
316	2017-04-07 13:10:58	圣弥厄尔教堂	5	这里的教堂真的是标志性的，建筑群挺漂亮的，超级多人在这里拍婚纱照，真的超级多，风也挺大的，那个飘逸，不是那种景点景点式的地方，是真的很有感觉。
317	2016-06-05 07:58:18	圣弥厄尔教堂	4	非常典型的哥特式建筑，几乎每个曾设立租界的城市都有一个，青岛也不例外，教堂进入要收费，非教徒不建议入内，一般来说在门口广场转转，拍几张照片留念就可以了。周末这一带也挺热闹的，人超多。
318	2016-04-20 11:40:26	圣弥厄尔教堂	4	学生票5元 正常票价10。本来还以为可以遇见结婚什么的 结果还是我想多了啊 但是在教堂外还是有看到拍婚纱照的
319	2019-11-11 18:08:34	圣弥厄尔教堂	5	该处天主教堂是一站前德国当时建的，附近普遍为红色砖瓦和法国梧桐，教堂⛪️建筑风格独特，适合拍照留影，有许多新人来此拍摄婚纱，以此为背景。。。
320	2019-04-23 14:08:43	圣弥厄尔教堂	5	青岛浙江路天主教堂，是中国唯一的祝圣教堂，也是德国建筑，在青岛有很多年的历史了，现在已经成为了拍婚纱照的圣地，它见证了很多新人的幸福，每个礼拜天应该是可以免费参观的，应该有礼拜日！
321	2018-07-19 16:58:48	圣弥厄尔教堂	5	真是拍婚纱照圣地，去了三次，每次都有几十对新人在拍照。上坡两边都是文艺小店，非常适合拍照。看完可以沿着教堂左边的小路走，后面有一排德式建筑，只是慢慢走，慢慢感受
322	2017-11-10 21:06:30	圣弥厄尔教堂	4	&amp;quot;天主教堂&amp;quot;，就座落在老市区的中心地段，也是老市区地标建筑之一! 老市区中山路一条街，就在&amp;quot;天主教堂&amp;quot;脚下! 从有名的&amp;quot;栈桥&amp;quot;沿中山路，步行十五分钟，即可到达此处!
323	2017-08-23 22:26:09	圣弥厄尔教堂	5	天主教堂是青岛的一个标志了，好多来拍婚纱照的，建筑特别恢宏气派，里面也有好多人，可以来看看，顺便去海边栈桥转转，很近的。
324	2018-07-01 18:50:17	圣弥厄尔教堂	5	地标性景点，市中心，靠近火车站。很漂亮的双顶教堂建筑，历史不算悠久，好像百年不到，里面还算精致，但相比广州的圣心教堂还是有差距的，很多新人在前面广场拍婚纱照。来了青岛还是要看看的
325	2017-07-24 17:38:58	圣弥厄尔教堂	5	本次青岛之行误打误撞住在了教堂附近。晚上一看，妈呀，教堂，中山路。遇上有人拍照，有人求婚，还峦激动的。虽然没有进去，在广场上玩的依然很开心
326	2017-08-13 17:11:31	圣弥厄尔教堂	5	青岛市浙江路天主教堂是市内非常著名的景点之一，位于市区，建筑很壮观美丽，每天都吸引不少游客前往参观，也有不少人到此处拍婚纱照，非常不错。
327	2016-10-15 06:36:19	圣弥厄尔教堂	5	门票10元，⛪️很漂亮，门口全是拍婚纱照和画画的，好热闹
328	2018-08-20 21:40:14	圣弥厄尔教堂	5	教堂很美，外面有几对新人在拍婚纱。靠着栈桥不远，门票10元，可以去玩一下。
329	2018-03-28 20:31:55	圣弥厄尔教堂	5	天主教堂很美有好多人在这里拍婚纱照是一个西式的建筑嗯很壮观走路过去从车站走路过去也非常的近 建筑是一个西方的建筑嗯有这种异国他乡的风景
330	2016-07-01 10:34:07	圣弥厄尔教堂	4	设计师毕娄哈依据哥德式和罗马式建筑风格而设计，很漂亮的 买票进入10元一人，教堂内部真真的不错，里面游客都很安静，很少有人大声喧哗的
331	2019-10-02 07:35:07	圣弥厄尔教堂	5	教堂建筑很有特色，可以到内部参观。教堂前的广场上有很多新人在拍婚纱照，看到这么多穿着白色婚纱的新娘子，让人好生羡慕！教堂内游人只能在四周参观，如果能坐下来感受一下就好了。
332	2016-07-27 15:35:52	圣弥厄尔教堂	5	今天来到这里被制作精良的绘画所感动，好像真的回到中世纪一样，十元一张的门票很值，安静的感觉
333	2020-12-17 10:02:03	圣弥厄尔教堂	4	现在增加了灯光秀，真的是不错！还有星星集市也好玩
334	2017-12-23 18:51:50	圣弥厄尔教堂	5	超浪漫的地方！好美的教堂啊！历史很悠久很悠久，见证了青岛的荣辱不惊！与大海遥遥相望，每个季节都有好多开拍婚纱照的新人，很幸福！！
335	2019-05-10 22:41:29	圣弥厄尔教堂	5	果然是婚纱照拍照圣地，穿着各色婚纱的准新浪们绝对抢镜，哈哈哈。跟团走马观花，只能在外面拍拍照，教堂内部没时间进去参观，有点遗憾
336	2017-06-06 06:55:32	圣弥厄尔教堂	4	还行吧，我是六月份去的，天气不错，天主教堂风景不错，很多当地人在外围拍婚纱照，刚好赶上教堂做礼拜，很多信徒，我们也进去凑热闹，教堂还给小朋友发了小礼物，我家的小朋友领到小礼物，别提多开心
337	2016-06-01 13:11:22	圣弥厄尔教堂	4	一早就到教堂门口，教堂还未开门，广场已经有好几个在拍婚纱，还有写生的，青岛的天主教堂原名圣弥厄尔教堂，德国哥特式的建筑风格。
338	2020-04-30 16:46:24	圣弥厄尔教堂	5	讲解详细，清晰，很方便了解景点。很不错！
339	2019-11-01 21:07:31	圣弥厄尔教堂	4	青岛天主教堂是座具有哥特式和罗马式的建筑，这里被称为中国最美的圣堂，去的沿途会经过一条很长又宽敞的欧式石板路大斜坡，感觉很有特色，不论春夏秋冬，这里都有很多虔诚的人们，在一本书上看过一段话，很认同“人为什么要有信仰？你只有信一些事情才会慢慢平静，才会靠近幸福”这里距离中山路也很近，逛完了也可以到中山路的小餐馆解决餐食
340	2019-10-12 15:31:10	圣弥厄尔教堂	4	听说之前天主教堂是免费进的，现在是10元门票，觉得不值当，也没有什么好看的，在门口看了看，拍了几张照片，就走了。反正教堂前拍婚纱照的人特别多，应该是网红打卡地吧，所以我也就顺势拍几张照片，证明来过了。很高大，拍照还真不好拍呢
341	2019-05-13 21:55:05	圣弥厄尔教堂	5	青岛天主教堂本名圣弥厄尔教堂，由德国设计师毕娄哈依据哥德式和罗马式建筑风格而设计。拟建教堂应高百米，适逢二战爆发，希特勒严禁德国本土资金外流，该教堂不得不修改图纸，即建成现在规模。现在是好多拍婚纱照新人的首选！
342	2019-02-03 23:54:16	圣弥厄尔教堂	5	天主教堂即著名的“圣弥爱尔大教堂”，建于本世纪30 年代初，也是青岛较大的哥特式建筑。这是基督教建筑艺术的杰作，由德国设计师毕娄哈依据哥德式和罗马式建筑风格而设计，人们习惯称之为天主教堂。 【青岛天主教堂】 景点位置：山东省青岛市市南区浙江路15号 交通 乘2、5、301、305、320、6、25、316等路车都可抵达教堂；或乘1、367路在湖北路总站下车，距离也较近 门票；成人票10元；学生凭有效证件半票； 1.2米以下儿童、65岁以上老人凭有效证件免票；周日8:00-9:00主日弥撒时免费 开放时间 8:00-17:00； 每天6:00平日弥撒； 周日8:00-9:00主日弥撒
343	2018-05-20 20:49:09	圣弥厄尔教堂	5	[老參看靑島] ――青岛聖弥厄爾教堂⛪️ 文/李书勇 2018-5-18 青岛天主教堂本名圣弥厄尔教堂（亦称作：圣爱弥尔教堂，圣弥爱尔教堂），由德国设计师毕娄哈依据哥德式和罗马式建筑风格而设计。教堂始建于1932年，于1934年竣工。拟建教堂应高百米，但适逢二战爆发，希特勒严禁德国本土资金外流，该教堂不得不修改图纸，即建成现在规模。曾经青岛东部的最高建筑。该教堂也是中国唯一的祝圣教堂。 拍这张照片的时候，巧遇一对东北来的夫妻，他们是虔诚的天主教信徒。两人都已退休，皆“顶盔掼甲”。伟岸的丈夫骑着摩托带着娇小的妻子一路礼拜教堂。他们的上一站是张家口，下一站是青岛的即墨，一路只进天主教堂，不入其他教堂，夫唱妇随，爱行天下。男主人公虽已63岁，年逾花甲，但仍旧那么年轻俊朗，英姿勃发。老參祝福你们一路平安！[玫瑰]
344	2017-05-03 23:22:51	圣弥厄尔教堂	5	路过进去看了看，真美。比起基督教堂的简单，这里可以说是华丽，色彩斑斓，第一次进去还蛮有神圣感的。推荐不是做礼拜的时候去。
345	2016-02-14 04:28:39	圣弥厄尔教堂	4	青岛天主教堂建于本世纪30年代初，也称圣弥爱尔大教堂，它是青岛地区最大的哥特式建筑，同时也是基督教建筑艺术的杰作。中国最美的十个教堂之一。 教堂内部确实如描述般华丽，这也与雄伟的外观相得益彰。我静静地品读墙上的教义和故事，细细的感受。
346	2015-11-10 06:22:23	圣弥厄尔教堂	4	大教堂是个可去的地方，可惜进不去里面，景色很美，人多拍婚纱照的情侣，历史味道很浓
347	2018-11-06 23:19:04	圣弥厄尔教堂	4	是一中天主教堂。又称圣厄多尔教堂。从栈桥北沿浙江路就可以到这里，大概10分钟步程的一个小山坡上，是典型的哥特式教堂建筑，内外都非常简谱大方。极负德国教堂特色。
348	2017-01-09 07:56:05	圣弥厄尔教堂	4	很宏伟的建筑，配合周边的老屋和广场是很好看的，比较有情调，然后教堂内部也可以参观，哥特风格教堂在中国不多见，门票也才十元钱，如果时间充裕，很建议在附近转转。
349	2016-10-31 15:39:09	圣弥厄尔教堂	4	中国唯一的祝圣天主教堂，由德国人建造，哥特式风格，黄墙红瓦，两座塔楼高耸，使人心生敬畏，堂内宽敞，可容千人同时礼拜，整个教堂与周边景致协调，扬溢着欧陆风情。
350	2020-05-06 07:33:29	圣弥厄尔教堂	4	青岛市内的著名景点，游玩必打卡之处
351	2019-08-17 10:15:30	圣弥厄尔教堂	4	圣弥厄尔大教堂又称浙江路天主教堂本身教堂，就不用多说了，有很多介绍，今天我要介绍的是对面来一个清新的小书店。请看图片，还是很有腔调的。
352	2018-06-09 22:35:17	圣弥厄尔教堂	5	天主教是德国的大教，在里面外面拍婚纱照的人特别多。在里面走了一圈，不大但是值得看。不进去，在外面照照相是不用门票的，进去里面才要门票。
353	2018-05-12 06:57:04	圣弥厄尔教堂	4	进入教堂需要购买门票，欣赏建筑的华美，感受庄严的氛围。它是青岛地区最大的哥特式建筑，同时也是基督教建筑艺术的杰作。特别喜欢圣母的塑像，驻足好久，沉静内心。
354	2017-07-21 17:53:02	圣弥厄尔教堂	5	很漂亮的建筑，只能在外面看进不去的。非常有特色，到青岛一定要去看看这些当年的老建筑，里栈桥也很近，步行就可以到的。
355	2016-04-09 11:39:11	圣弥厄尔教堂	5	很美很有气氛你可以见到很多虔诚的教徒去台东玩怎么能不去这看看不过请保持安静
356	2021-01-08 23:47:11	圣弥厄尔教堂	4	多是婚纱照拍摄地，很吸引人的吧。
357	2019-08-28 15:37:22	圣弥厄尔教堂	4	天主教堂在高德地图上显示的圣弥厄尓大教堂，在中山路商业街，周边景点特别多，很多人在此拍婚纱照，进教堂10元一人，许多人都是在外面拍，的确很有国外的感觉～
358	2015-12-03 07:26:38	圣弥厄尔教堂	5	值得一看的景点，很美，尤其比较适合新结婚或者将要结婚的小两口两个人可以拍一些照片，因为这里的广场上有很多人在拍婚纱照你可以去教堂坐一会儿感受心灵的宁静～
359	2020-12-24 07:45:06	圣弥厄尔教堂	4	漂亮急的教堂和环境融为一体很好
360	2020-07-27 10:28:38	圣弥厄尔教堂	4	【景色】教堂很大，有自己的风格
361	2019-06-27 11:41:59	圣弥厄尔教堂	5	据说是亚洲最大的天主教堂，离栈桥很近，风景很美，地面铺的砖都是石头，很多很多拍婚纱照的，周围是青岛的老城区。非常值得去看看的地方。
362	2016-10-06 21:35:39	圣弥厄尔教堂	5	在蓝天白云的衬托下，很美很壮观，怎样拍照都很美，难怪那么多人在拍婚纱照
363	2019-05-29 18:21:13	圣弥厄尔教堂	5	老青岛的标志性景观之一，一座巴洛克风格的天主教堂，花岗岩的立面，历经百年风雨洗礼依然矗立如新，现在是当地最热门的婚纱照摄影地。
364	2019-05-16 21:22:33	圣弥厄尔教堂	5	青岛天主教堂本名天主教青岛教区浙江路圣弥厄尔教堂。由德国设计师毕娄哈依据哥德式和罗马式建筑风格而设计，教堂装饰系采用意大利文艺复兴时期形式。。
365	2017-05-30 08:10:58	圣弥厄尔教堂	5	天主教堂离中山路很近，又叫“圣弥爱尔大教堂”，哥特式建筑，入内参观需要买门票，10元一人，在内不能拍照，虽然不是信徒，走在教堂内也有种敬畏感。
366	2016-09-19 06:10:02	圣弥厄尔教堂	4	可能是有教堂情节吧，每到一个地方都喜欢去教堂，就静静的看美丽的哥特建筑，，青岛的教堂每个都感觉有无数的新人在拍照，然后一不小心，你就闯镜头了。
367	2016-09-03 19:04:49	圣弥厄尔教堂	5	天主教堂，哥特式建筑，我们是傍晚去的，所以没有进去参观，只是在外面照了几张照片，真的很美，引来很多新人照婚纱照，也能看到学生画画儿，挺有意思的
368	2018-08-30 09:46:38	圣弥厄尔教堂	4	离火车站不远的浙江路和中山路上。在九龙餐厅等位期间，我们顺便去看看。教堂的建筑不仅宏伟，也是一个城市的地标。 从一个小坡下仰望教堂，钟楼的塔尖直插入蓝天，真是最“接近”上帝。 好多人在这里拍婚纱。有意思的是，当地人有穿黑婚纱的习俗，看见不少女孩子穿的是黑婚纱，不知道从何说起。 教堂进门居然要收门票，令人大跌眼镜，实在违和。
369	2017-08-11 18:30:56	圣弥厄尔教堂	5	圣弥厄尔教堂⛪是上世纪30年代建成，是哥德式和罗马式建筑风格
370	2017-08-17 09:52:34	圣弥厄尔教堂	5	第一次感受天主教堂的建筑，感觉蛮不错，只是对文化不甚了解。
371	2019-04-12 20:31:44	圣弥厄尔教堂	5	青岛浙江路天主教堂，现在有许多拍婚纱照的新人，非常浪漫，也是非常不错的，风景特别优美，天主教堂，是中国唯一的祝圣教堂，见证了青岛的历史！
372	2016-05-16 09:39:20	圣弥厄尔教堂	4	走进教堂，里面的氛围就令人肃然，坐在祷告椅上，看着四周的画像和陈设，感觉自己的灵魂也受到了涤荡。
373	2019-04-16 00:36:51	圣弥厄尔教堂	5	虽然不是天主教徒，但从远处看到高耸的教堂屹立在市中心时候总想去观摩一番。进去后才发现竟如此之大，空旷的教堂塑造了独特的氛围，值得一去。
374	2018-01-03 10:28:03	圣弥厄尔教堂	5	浙江路天主教堂不错，一起下面那条路
375	2016-07-18 19:16:46	圣弥厄尔教堂	5	因为拖鞋不让进又不想换里面随意穿的拖鞋就在门口默默的坐了好一会儿，看着蛮好的，好多拍婚纱照的。
376	2019-08-19 22:02:29	圣弥厄尔教堂	5	#青岛天主教堂# 早上和挠沙发的发呆打打闹闹 在德式建筑的街头看到的浙江路 天主大教堂里的玫瑰花窗 在海边吃糖醋风味的鲁菜 谢谢发发一家的招待
377	2018-08-08 12:26:17	圣弥厄尔教堂	5	教堂很好看～里面的雕塑和窗户都很有feel 啊，很喜欢
378	2018-06-12 09:21:46	圣弥厄尔教堂	5	青岛天主教堂位于老市区浙江路，是典型的哥特式建筑，从正面看二座塔尖高耸，中午时分到达这里，很晒，仍有许多人在拍婚纱照，真佩服其精神！
379	2019-04-07 20:52:14	圣弥厄尔教堂	5	位于，青岛浙江路上的，天主教堂是中国唯一的，祝圣教堂，这个叫它在外形上看，非常宏伟，庄重，现在有许多新人在这里拍婚纱照，非常浪漫！
380	2018-08-23 18:25:37	圣弥厄尔教堂	5	很多人在拍结婚照，广场很大，参观经典不多，停车可以在旁边的商场地下停车场，每小时4元，非常划算，步行去栈桥也很近，大概十分钟就到了
381	2019-07-14 21:27:57	圣弥厄尔教堂	4	Key words: cathedral,seafood, beach, TV tower Summary: Just the beginning
382	2019-04-05 22:23:51	圣弥厄尔教堂	5	好多在这里拍婚纱照的新人，很唯美的风景，，青岛天主教堂，在青岛浙江路上，非常的美，门票20如果有礼拜日的话，教堂有活动是免费的！
383	2016-05-09 17:47:08	圣弥厄尔教堂	5	第二次来青岛住在劈柴院那边离得近就又来看两眼教堂
384	2018-09-21 12:01:38	圣弥厄尔教堂	5	这个教堂实在是太美了，好多结婚的过来拍婚纱照，进教堂要花钱，我们之前如果好多教堂，不收费的，所以就没进去看看，就在广场上逛了逛
385	2015-10-19 23:15:55	圣弥厄尔教堂	5	教堂风格很好~圣母像端庄圣洁~教堂内部装饰很棒
386	2015-10-25 02:49:33	圣弥厄尔教堂	5	教堂的建筑很好，很特别，不错很美丽的天主教堂
387	2019-08-02 14:28:22	圣弥厄尔教堂	5	很美，婚纱摄影圣地，建议大家有时间区看一看
388	2018-08-19 08:31:17	圣弥厄尔教堂	5	行程最后一天，最后一个行程，离火车站很近，走走就到了，门票大人10元，一进门就看到一尊圣母玛利亚，很很庄严肃穆，涤荡心灵。
389	2015-12-22 21:19:17	圣弥厄尔教堂	5	青岛最有名的外国建筑，天主教堂宏伟大气，双塔造型很显眼，很远就可以看见，值得一去！
390	2015-12-19 15:20:07	圣弥厄尔教堂	5	神圣的地方！是一个自我反思的好地方！我喜欢
391	2020-01-24 13:11:15	圣弥厄尔教堂	4	青岛天主教堂本名圣弥厄尔教堂，为哥德式和罗马式建筑风格。教堂始建于1932年，教堂平面呈拉丁“十”字形，两侧有对称的钟塔，塔顶各有耸立的十字架，大门上方有一扇巨大的玫瑰窗。教堂以钢筋混凝土与花岗石结合而成，是青岛最大的哥特式建筑，也是中国唯一的祝圣教堂，是基督教建筑艺术的杰作。
392	2019-10-13 13:10:11	圣弥厄尔教堂	4	天主教堂也是青岛一个地标性建筑，外观宏伟漂亮，多是外地游客来比拍照打卡，更多的是拍婚纱照的，可以进去参观，门票10元，学生票半价，不过个人觉得没必要进去，里面也并没有什么可看的，来这要爬一段石头路长坡，这里倒是有点国外的感觉
393	2019-09-15 01:07:26	圣弥厄尔教堂	5	教堂不进去就不要门票，在外面拍照完全美翻了了啊，特别是晴天的时候，蓝天白云映衬。
394	2019-08-30 11:46:20	圣弥厄尔教堂	4	站在青岛市中心就能看见这座天主教堂， 高高地耸立在高坡上，显得特别巍峨。 教堂名为：St.Michael&amp;#39;&amp;#39;s Cathedral,Qingdao ， 有人译音为圣弥厄尔教堂， 是德国设计师毕娄哈依设计， 具有哥德式和罗马式建筑风格。 哈，青岛很多建筑就是德国风格， 这是历史由来而成。 据称，教堂始建于1932年，于1934年竣工。 塔身高56米，是建国前山东省最高的建筑， 也是中国唯一的祝圣教堂。 唯一！这就是特色，难得。 风和日丽的好天气， 常常看见新人们来此拍婚纱照。 无论任何天气， 这里也是人们的打卡地。 俺就左拍右拍，不亦乐乎。 从未留意过教堂是否开放， 现在想起来，经过这里不知多少次了， 奇怪自己咋就没想过进去张望一下。 大概是缘分不到吧。 有资料表明， 这里是对外开放滴， 每天8:00-17:00， 而且，卖门票，成人票10元，学生票5元。
395	2019-08-24 13:27:18	圣弥厄尔教堂	5	浙江路天主教堂是青岛老城区的标志性建筑，去的时候不骗人在外面拍婚纱照，挺不错的地方，挺有历史感，有时间的话可以去看一下。
396	2019-06-16 19:54:06	圣弥厄尔教堂	5	关门实在太早，四点去的时候已经关门了。不过不影响从外面欣赏。教堂前有个大广场，上面有很多人都在拍照，周围还有一些饮食摊。
397	2018-05-06 07:13:29	圣弥厄尔教堂	4	青岛非常不错的知名景点之一，天主教堂，景色不错，建筑有特色，进教堂看看，肃静，趣味性强，性价比超高的，还可以周边逛逛街。
398	2017-08-20 00:51:53	圣弥厄尔教堂	5	位于青岛市南区浙江路的天主教堂，是山东省重点文物保护单位，1932年始建，1934年建成，占地2470平方米，建筑主体长80米，原名“圣爱弥尔教堂”，是中国唯一的祝圣教堂。它是青岛地区最大的哥特式建筑，其结构是以钢筋混凝土与花岗石结合而成，大门两侧各耸立一座钟塔，塔身高56米，顶尖各竖4.5米高的巨大十字架，钟楼内悬大钟4个。配属楼房皆罗马式建筑，堂内大厅高18米，可容千余人，后方设有两个大祭台，左、右下方对称各有两个小祭台，配以上方穹顶的圣像壁画，格局独特，庄严美观。
399	2017-05-30 21:51:08	圣弥厄尔教堂	4	确实值得去看看，最好不要穿太短的裙子或者短裤噢，门卫检票会说的，门票是十块钱，门口有一大堆拍婚纱照的
400	2017-02-13 10:22:04	圣弥厄尔教堂	5	典型的西方文化，据说是当年德国建的，有独特的历史性。现在，这里成了拍婚纱和办典礼的圣地，和圣索非亚大教堂不同的是，这里依然有信徒们的礼拜，不只是收个门票供参观。
401	2017-01-01 15:30:26	圣弥厄尔教堂	5	青岛天主教堂本名圣弥厄尔教堂，由德国设计师毕娄哈依据哥德式和罗马式建筑风格而设计。拟建教堂应高百米，适逢二战爆发，希特勒严禁德国本土资金外流，该教堂不得不修改图纸，即建成现在规模。教堂始建于1932年，于1934年竣工。塔身高56米，是建国前山东省最高的建筑。是中国唯一的祝圣教堂。
402	2016-10-04 15:36:35	圣弥厄尔教堂	5	绝对值得一去，有很多新人在这里拍婚纱照，教堂的气势宏伟，造型古朴，在湛蓝的天空下更是好看。进去参观一下，感受教堂的肃穆氛围，是个不错的选择。
403	2016-04-16 12:41:40	圣弥厄尔教堂	4	我们去时正有十来对新人在此拍照。和前不久去过的新加坡圣安德烈教堂是两种风格，国外教堂都是免费的，这里门票10元，可能国内教堂少，怕人太多吧。因为是跟团的缘故（停留时间短），就没进教堂内参观了。后来看其他游友拍摄的教堂内部也很有特色，教堂大厅宽敞明亮，特别是彩绘玻璃窗很漂亮，给自己留了点小遗憾。
404	2016-03-04 10:38:28	圣弥厄尔教堂	4	非常漂亮的一个地方，好多拍婚纱照，四五个，进去教堂10元，学生半价，不过没进去，10几分钟就看完了，在外面看看就挺好的了
405	2017-05-31 00:07:57	圣弥厄尔教堂	5	拍婚纱的好地方，里面的内容其实也不错。
406	2017-01-31 20:35:50	圣弥厄尔教堂	5	挺不错的一个小教堂过年门票10元也不贵
407	2019-06-16 14:37:41	圣弥厄尔教堂	4	【景色】青岛这座城市里面异域风味的古建筑，只保留了部分教堂的功能已经成为了一个旅游景点。 【趣味】建筑本身挺有设计感，缺少了些国外教堂每日有人祷告，维护等真正教堂的氛围 【性价比】教堂要收费，蛮遗憾的
408	2017-05-09 19:02:31	圣弥厄尔教堂	4	傍晚时分，在吃王姐烧烤时看到它就在附近，于是决定去看看，粉色的顶很是浪漫，好多对拍婚纱的新人，因为是时间接近晚上，只能在外面看看，拍拍照片还是不错的选择地。
409	2016-12-12 12:14:14	圣弥厄尔教堂	5	去青岛的时候天气超好，拍到了教堂和蓝天，从酒店出发有公交车直接可以到，感觉青岛的旅游业真的很发达啦，哪里基本上公交车都可以到，没有进到里面，只在外面看了看。
410	2016-09-27 20:28:00	圣弥厄尔教堂	5	来青岛旅游这个地方必须要去，浙江路天主教堂，门口有许多新婚朋友在这里拍婚纱照
411	2019-07-30 06:12:21	圣弥厄尔教堂	4	在一条坡道的尽头，青岛天主教堂哥德式和罗马式建筑风格 ，教堂以黄色花岗岩和钢筋混凝土砌成， 窗户为半圆拱形， 显得庄重而朴素。教堂前的广场上有很多新人拍婚纱照。
412	2017-09-27 13:55:58	圣弥厄尔教堂	5	于9月26到达青岛，此时连绵不断的小雨已经下了一天了。
413	2016-05-12 22:52:45	圣弥厄尔教堂	5	教堂很安静 外面拍婚纱照的很多 很好看
414	2020-01-21 17:33:10	圣弥厄尔教堂	3	她是中国惟一的祝圣教堂，据说原来从海上看青岛，第一个可以被看到的，就是这天主堂的两个尖顶。在历史的纷扰变迁中，她静静的站着，承载着，没有反抗或谄媚，只是客观的完成着自己的角色，永远的没有偏向。
415	2016-04-30 00:38:15	圣弥厄尔教堂	4	天主教堂前的广场仿佛是婚纱摄影胜地。天主教堂，基督教堂在外观、内饰上有挺大的区别，不知信徒在心态上是否有所不同？
416	2019-05-06 09:34:39	圣弥厄尔教堂	4	全青岛最高颜值的教堂就是在这里，哥特式的建筑进去，里面要收费十块钱，在外面看一下蓝天白云下映衬的教堂很漂亮，平常过来的人是十分的多，拍婚纱照的也多。
417	2017-06-16 22:32:00	圣弥厄尔教堂	4	浙江路教堂果然名不虚传，高大雄伟，配楼凸显了主楼，搭配的如此匀称，广场上人太多，宗教特色建筑，是青岛异国建筑的标准，值得一去！
418	2016-09-24 12:49:26	圣弥厄尔教堂	4	中午的火车，离火车站很近。建议游览时间三十分钟。进教堂需购票10元，教堂内禁止拍照。
419	2017-10-23 15:54:17	圣弥厄尔教堂	4	这个其实建在一个小山上的教堂，又因为比较建筑物又比较高，很是明显的扎眼。这里已经成为各种婚纱摄影的室外背景墙拍摄地点。其实教堂里面更值得看看。
420	2017-08-28 15:04:29	圣弥厄尔教堂	5	很多人并不信基督教，但洁白的婚纱总是新娘新郎的首选。 越来越多的人喜欢在漂亮的教堂举办浪漫西式婚礼，更因为其简约、庄重，推崇真实、真诚。没有世俗的婚闹，也不用精疲力尽的准备。精美的教堂，神圣的宣誓，呼吸中都透出甜蜜和浪漫。
421	2017-07-10 00:07:31	圣弥厄尔教堂	5	我们选择上午去的教堂⛪，是个周日，还下了雨，别有一番滋味。教堂只能从外面看即便下雨也有情侣在拍婚纱。因为带孩子来，孩子不喜欢所以没有停留很久，再说一下我们是住在火车站附近走路（个人觉得有点点远）或者打车（大约10元）都可以。
422	2016-08-06 13:32:40	圣弥厄尔教堂	4	吃完饭下午下起了雨，正好赶到教堂里避雨。门票10块不算贵，有好多人在里面避雨。因为下雨阴天的缘故，教堂里面很黑很阴暗没有灯，但是窗户显得更亮了，各种颜色的玻璃透出多彩的光，很漂亮。
423	2018-08-06 16:29:04	圣弥厄尔教堂	4	十元门票，很容易就逛完了，随手拍一张就是油画里的样子。很多人再拍婚纱照，祝福！
424	2020-09-22 19:44:19	圣弥厄尔教堂	3	天主教堂！设计典雅大方，效果不错！
425	2016-10-13 21:48:43	圣弥厄尔教堂	5	德国建筑，很多人拍婚纱照，很美，很有感觉，内部也很美。
426	2016-05-16 06:37:46	圣弥厄尔教堂	4	五一人很多，但是仍然有很多拍婚纱照的情侣。摄影师趴在地上拍，很辛苦啊~~教堂里面不准拍照，没有看见祷告的人，还收门票，商业性质太浓了。
427	2017-05-06 22:34:39	圣弥厄尔教堂	5	很多拍婚纱照的都在拍，要是想进教堂里面10元的门票，不贵，但是教堂毕竟是个庄严的地方比较神圣
428	2016-11-01 13:48:57	圣弥厄尔教堂	5	去的时候还没开门，没进去看挺遗憾的，在教堂外的广场拍婚纱照的特别特别多，形成一道靓丽的风景，教堂对面是一栋别墅改造的书店，可以去看看
429	2016-06-07 14:29:04	圣弥厄尔教堂	5	下午去的教堂，很好看，刚好碰上彩虹跟晚霞相应，很美。
430	2017-08-20 06:38:02	圣弥厄尔教堂	5	青岛拍婚纱首选的取景地，我们去的时候就有七八对新人在拍婚纱照，整座建筑富有浓浓的异域风情，想进去参观的话门票也非常便宜，每人10元
431	2017-06-19 15:36:55	圣弥厄尔教堂	4	感觉天主教堂只是一般，没什么好看的，而且进去还得交钱，感觉在外面看看就行了，没必要再进去。
432	2016-10-09 14:05:02	圣弥厄尔教堂	5	教堂前拍婚纱照的人好多，只能找个侧面看过去，这么一拍是不是看过去没什么人了呢。哈。青岛这个城市有着自己独特的味道，颜色丰富的城市。
433	2016-10-02 10:45:50	圣弥厄尔教堂	5	从中山路过去一个斜坡走上去会有很多拍结婚照的新人周日早上8点到9点有天主教弥撒非天主教徒也可以进入观看期间注意不要大声喧哗不许拍照
434	2015-10-24 22:06:08	圣弥厄尔教堂	5	非常的漂亮，也有很多人呢，周围也有很多小店，特别好
435	2015-12-04 11:25:24	圣弥厄尔教堂	5	造型很吸引人，地段也很好。就是进去里面要门票，不过也是因为参观的人太多了。没基督堂清静。
436	2019-05-14 21:05:32	圣弥厄尔教堂	4	又是一个青岛的标志性景点，节假日人很多，有游客也有婚纱摄影的！进入教堂需要买门票，节假日买票的队伍排的很长，不想排队的可以在广场拍拍照片，打个卡！
437	2018-11-18 22:30:51	圣弥厄尔教堂	4	教堂右侧的小门有个售票处，门票10元，可以进入教堂内部参观。这座典型的哥特式教堂有着浓郁的德国风格，里面也是中规中矩。白墙和彩色玻璃窗。格局很新，不知是否最近装修过。
438	2017-11-28 05:16:36	圣弥厄尔教堂	4	浙江路天主教堂始建于1934年，位于浙江路的端头，一个小山包上。这个教堂是青岛年轻人拍婚纱照的好地方。10元的参观门票也不贵。
439	2016-09-19 22:40:04	圣弥厄尔教堂	4	在一个小坡上，很好找，好多新人拍婚纱照，非常好看的景点，结合日出和日落更漂亮，只可惜不能进去参观，位置在栈桥附近，可以去看看
440	2016-08-06 19:39:46	圣弥厄尔教堂	5	离栈桥比较近，这两个点可以串一下，教堂里那种肃穆的感觉不错，教堂建筑的风格我特别喜欢，由于里面不让拍照，我就没有拍了，如果有些游客穿衣比较暴露，工作人员会给你一块大丝巾，批在身上再进去
441	2017-08-18 18:38:57	圣弥厄尔教堂	5	天主教堂要走过一长段石板铺起来的上坡路才到，路旁有明信片店，门口专门布置起来供游客拍照，还有刷上彩漆画着画的墙，当走到教堂门口会看见许多拍婚纱照的新人，教堂很宏伟
442	2017-02-01 09:14:59	圣弥厄尔教堂	4	浙江路15号的天主教堂是比较庄严肃穆的大教堂，整体环境都很不错，星期日有活动时更值得前往参观并与之静静感受其气氛更是一佳。
443	2016-10-10 19:07:47	圣弥厄尔教堂	5	离栈桥很近，沿着浙江路走上十来分钟就到了。虽然我去过很多西方国家，也见过很多教堂，但在蓝天白云的映衬下，还是觉得非常漂亮。
444	2019-08-10 20:16:43	圣弥厄尔教堂	4	在国外看了很多的教堂，相比下浙江路这天主教堂感觉真的很一般，而且这还要收门票入内。外围拍照是免费的，外观也没有华丽之色。
445	2019-05-17 05:50:13	圣弥厄尔教堂	5	青岛天主教堂本名天主教青岛教区浙江路圣弥厄尔教堂。（部分报道称：圣爱弥尔教堂），由德国设计师毕娄哈依据哥德式和罗马式建筑风格而设计。拟建教堂应高百米，适逢二战爆发，德国禁止本土资金外流，该教堂不得不修改图纸，即建成现在规模。教堂始建于1932年，于1934年竣工。塔身高56米，是建国前山东省最高的建筑。
446	2018-04-16 21:30:58	圣弥厄尔教堂	5	建筑很有特色，这么冷的天气，很多结婚的新人在这里排婚纱照，推荐可以参观一下教堂。
447	2017-08-24 23:02:57	圣弥厄尔教堂	5	教堂外边有携程的活动，8块钱就能买张门票，教堂毕竟是严肃场所，进去感觉非常安静，适合去放松和思考，里边墙上多是跟基督教有关的人物雕像和壁画，我觉得琉璃窗很漂亮，是一大亮点，可以手机像素渣，总体上里边呆个10来分钟就出来了
448	2017-07-08 16:02:32	圣弥厄尔教堂	5	建于1932年的青岛天主教堂，亦称“圣弥爱尔大教堂”，是我国唯一的祝圣教堂。来到这里时刚好八点，主日弥撒即将开始，笼罩在一片浓雾下的教堂庄重神圣。 ps：在天主教里，祝圣是一种神圣的仪式，祝圣教堂即主教用圣油祝圣过的教堂。 大批教徒从四面八方汇聚，前来参加今日的主日弥撒。进入教堂找到位置坐好，我们才得知今天是教堂主教接任15周年的日子，第一次观礼主日弥撒的我们着实有点紧张，只能在周边虔诚的教徒的引导下参与其中。 在经历了漫长而又繁复的仪式后，主日弥撒终于结束，走出教堂，意外地发现浓雾已经散去。在蓝天白云的映衬下，天主教堂越发显得巍峨。据说当年修建教堂的时候本来打算加盖高度达到百米的，结果30年代积极备战的希特勒严禁资本外流，最终天主教堂的修建高度为54米，但这也是建国前青岛最高的建筑了。
449	2017-07-07 21:33:10	圣弥厄尔教堂	4	无信仰不称为完美人生。我是一名基督徒，每到一个陌生城市，最爱寻找的就是教堂，无论是基督教堂还是天主教堂，总想入内参观，甚至参加当地的基督教聚会。浙江路天主教堂有个好听的名字--圣弥厄尔教堂，始建于1932年，气势宏伟，地理位置优越，美中不足的是参观收费。教堂门前有大把的新人拍婚纱照，不失为一道靓丽的风景线。
450	2017-04-12 03:02:40	圣弥厄尔教堂	5	位于浙江路上的天主教堂建成于1934年，它拥有宏伟的尖塔，是青岛著名的西洋建筑。教堂表面雕有简洁优美的纹案，加上淡黄色的墙体，带一点粉色的红屋顶，色彩丰富而又甜美，吸引了无数拍婚纱照的新人。 真正到了教堂跟前，想要拍全教堂的两座尖塔不太容易，最好是从教堂西侧的中山路过来，中山路的岔道肥城路通向教堂，是一条上坡路，在那条路上能拍全尖塔，视觉效果也好，石头铺垫的坡路最高处就是教堂，更显庄严。
451	2017-02-19 10:27:06	圣弥厄尔教堂	5	位于浙江路上的天主教堂建成于1934年，它拥有宏伟的尖塔，是青岛著名的西洋建筑。教堂表面雕有简洁优美的纹案，加上淡黄色的墙体，带一点粉色的红屋顶，色彩丰富而又甜美，吸引了无数拍婚纱照的新人。 真正到了教堂跟前，想要拍全教堂的两座尖塔不太容易，最好是从教堂西侧的中山路过来，中山路的岔道肥城路通向教堂，是一条上坡路，在那条路上能拍全尖塔，视觉效果也好，石头铺垫的坡路最高处就是教堂，更显庄严。 走进教堂，首先给人的感觉是宽敞明亮，大厅高18米，中间是过道，两旁有一排排座位，再两旁是走廊，每一条走廊上立着两个供神甫接待信徒忏悔告解用的告解亭。过道和走廊的尽头是祭台，祭台上方的穹顶绘着精美的壁画。而教堂中最漂亮的要属一扇扇彩绘玻璃窗，透射出柔和的光线。 每逢周日的8:00-9:00教堂会做主日弥撒，非教徒也可以参与，不过弥撒时间不可以在教堂里跑来跑去到处参观，静静地坐在后排，不能大声喧哗，不要拍照…
452	2016-12-02 15:36:45	圣弥厄尔教堂	4	环顾海滨沿线与临海的山坡，只见建有众多风格各异的欧式建筑，矗立着或红或绿或蓝的三角型的尖尖房顶，仿佛一座浪漫、迷人的欧洲海滨小城，但是一定要在天气暖和的时候来，这么冷漫步沙滩根本就浪漫不起来呀！青岛的海滨徒步区长达20多公里，足够“驴友”们闲逛了。
453	2016-09-18 10:19:28	圣弥厄尔教堂	5	位于青岛市市南区浙江路北端高岗上的天主教堂，是山东省重点文物保护单位，1932年始建，1934年建成，占地2470平方米，建筑主体长80米，原名“圣爱弥尔教堂”，是中国唯一的祝圣教堂。它是青岛地区最大的哥特式建筑,其结构是以钢筋混凝土与花岗石结合而成，大门两侧各耸立一座钟塔，塔身高56米，顶尖各竖4.5米高的巨大十字架，钟楼内悬大钟4个。配属楼房皆罗马式建筑，堂内大厅高18米，可容千余人，后方设有两个大祭台，左、右下方对称各有两个小祭台，配以上方穹顶的圣像壁画，格局独特，庄严美观。1980年青岛市投资修复，1982年4月复活节重新开放。这是基督教建筑艺术的杰作，由德国设计师毕娄哈依据哥德式和罗马式建筑风格而设计，人们习惯称之为天主教堂。由总督府向西沿德县路漫游就能看到，蔚蓝天空下，教堂平面呈拉丁“十”字形，两侧有两座对称而又高耸的钟塔，塔内上部悬有4个巨大铜钟，钟声悠扬和谐。大门上方有一…
454	2016-07-22 15:31:11	圣弥厄尔教堂	4	如果没有宗教信仰，就不建议进去了。我傻傻地买了张门票进来，看了一下教堂的内部结构及摆设，楼顶的钟是看不到的，除了进出的门其它门都锁着，为了对得起自己的钱:，在教堂的椅子上座了一会。比室外凉快好多！在教堂外的阴凉处看新人拍婚妙照还有趣些！
455	2018-10-08 22:49:26	圣弥厄尔教堂	5	远观的气势和近观的震撼不消多说，和国内建筑的不同风情，从下边路上铺就的路面就可以看出了，很有年代感，附近都是德式建筑
456	2019-03-25 20:23:54	圣弥厄尔教堂	5	浙江路天主教堂是中国唯一一座祝圣教堂！从外形上看，非常美，也是附近特别好看的景点之一。教堂平时门票是20，学生证会便宜，平时有礼拜的时候是可以免费参观的！
457	2019-08-23 02:20:45	圣弥厄尔教堂	4	天主教堂应该是青岛旅游必去的一个打卡点了，门票10元，游览时常大约半个小时。天气好的时候广场上很多拍婚纱照的。
458	2019-03-03 22:13:18	圣弥厄尔教堂	5	外面看看就行，里边就不用去了，个人感觉已经商业化了。不过这是个拍照的好地方，外面拍婚纱照的一大堆，整体来说还是很壮观的，也就比济南洪家楼教堂差一点点。
459	2017-07-16 20:12:52	圣弥厄尔教堂	4	天主教堂是由德国设置计师按哥德式和罗马式建筑风格设计的，是青岛最大的哥特式建筑。也是中国唯一的祝圣教堂，参观教堂门票10元，不能穿短裙、短裤、吊带衫、拖鞋入内，教堂门前广场有很多新人拍婚纱照
460	2017-01-05 09:34:29	圣弥厄尔教堂	5	风景太美，去过无数次，看过太多人在那拍婚纱照。我的婚纱照也去了这里拍。
461	2016-12-17 14:44:54	圣弥厄尔教堂	5	可以看出岁月的痕迹，值得去看看，周日教徒做礼拜，免门票的，但是貌似很早的，起的来的可以去哦
462	2015-10-25 01:16:08	圣弥厄尔教堂	5	天主教堂今天可是派上用场了，这里不仅是新人们拍摄婚纱照的外场地，还被大片导演所看重，这不拍上了。不知是啥片子哦
463	2016-12-15 15:48:35	圣弥厄尔教堂	4	比基督教堂好看多了，外面有很多人拍婚纱照，我数了数十二对新人拍照，里面建筑很有特色，德国人还是为青岛做了好事
464	2016-04-26 13:54:28	圣弥厄尔教堂	5	学生票5块 虔诚的信徒建议参观 拍婚纱的比较多 相对于基督教堂更华丽
465	2016-12-14 18:02:07	圣弥厄尔教堂	4	早上去的，正好赶上唱诗，免费享受了悦耳的歌声。教堂管理好像比较严格，着装不整不允许进去，进去之后戴的帽子和墨镜都会有人提醒你摘下来，也不能大声喧哗和拍照，毕竟我们只是过客，而人家是信仰。
466	2016-06-10 21:56:27	圣弥厄尔教堂	5	好多新人拍照，洋溢幸福的地方，教堂建筑很别致，门票也不贵，值得去！
467	2016-04-18 08:20:47	圣弥厄尔教堂	4	德式建筑，只能说被翻新过度了，还是我的想象德式不是我看到的色系？粉刷过新的墙壁，我已经在我的眼里自带了变色镜。 对，还有！德式建筑比我想象中大胆！
468	2017-11-04 08:25:02	圣弥厄尔教堂	5	那叫一个宏伟壮观，无论蓝天白云下，还是雾霭迷蒙中，哪怕是落日夕阳里，教堂矗立在地平线的那边，安静的辉煌，内外都好看。门前广场上数不清的新人们各种拍照，各种好看，堪称此行打卡必经之地。
469	2017-10-12 23:14:24	圣弥厄尔教堂	5	天主教堂外观很漂亮 广场上很多对新人在拍婚纱照和写真 附近不好停车
470	2017-08-25 21:14:03	圣弥厄尔教堂	5	教堂门前是个大广场，有五六对新人在拍婚纱照。领略一下人家的建筑风格就好了，没有进去。其实漫步在青岛的街道，经常会有种穿越的感觉，那么的不真实。
471	2017-07-30 09:16:39	圣弥厄尔教堂	5	青岛天主教堂本名圣弥厄尔教堂，由德国设计师毕娄哈依据哥德式和罗马式建筑风格而设计。教堂以黄色花岗岩和钢筋混凝土砌成，表面雕以简洁优美的纹案。窗户为半圆拱形，线条流畅，显得庄重而朴素。
472	2016-03-06 08:13:59	圣弥厄尔教堂	5	真的好棒，历史遗留下来的见证，特别是春秋，天高气爽的时候真的美
473	2016-12-31 21:27:24	圣弥厄尔教堂	4	青岛的天主教堂很美，，门票不贵，是建国前山东省最高的建筑。是中国唯一的祝圣教堂。教堂以黄色花岗岩和钢筋混凝土砌成，表面雕以简洁优美的纹案。窗户为半圆拱形，线条流畅，显得庄重而朴素。
474	2016-08-19 23:59:17	圣弥厄尔教堂	5	去的太晚，没能进里面参观，门口感受气氛不错，拍婚纱照的特别多
475	2017-01-01 11:31:50	圣弥厄尔教堂	5	教堂神圣气派，是结婚取景拍照的好地方。
476	2015-10-21 11:14:10	圣弥厄尔教堂	5	很有赶脚的地方，很多新娘美美褡！路面石头也是有年代感的
477	2017-09-20 22:43:20	圣弥厄尔教堂	5	很漂亮，教堂里面很肃静，墙上的绘画和彩色玻璃都很漂亮
478	2016-05-14 11:03:24	圣弥厄尔教堂	4	从景观上看，这是一个非常美丽的建筑，非常值得来看一下
479	2015-12-21 08:55:32	圣弥厄尔教堂	5	去的时候有人在这拍婚纱照，新娘很美。也是标志性建筑了，一定要来看看，需要门票的，没有选择进去
480	2018-10-29 14:01:22	圣弥厄尔教堂	4	目前这里已经是全国重点文物保护单位，教堂虽然不算特别的华丽，但是也是非常的壮观漂亮，透过岁月的沧桑，留给我们许多历史的印记，周边环境还是不错，有时间闲逛一下，很好的选择。
481	2018-09-19 09:57:51	圣弥厄尔教堂	4	也是青岛标志性建筑物了，好多本地居民拍婚纱照。晚上没有灯，原以为有夜景可以看。在上海路十字路口就可以看到教堂，路口还有机场大巴站呢
482	2017-10-14 06:39:55	圣弥厄尔教堂	5	沿着海边走 过了邮电博物馆就是天主教堂 这里拍婚纱照的人很多 一走一过基本上都是 古代的建筑么的确很有美感 周边的饭店也比较多 出行也比较方便
483	2017-05-18 13:15:20	圣弥厄尔教堂	4	正式的名称叫作圣弥厄尔教堂，非常漂亮的哥特式建筑。教堂前的广场也很有情调，是拍摄婚纱照的圣地，适合在夕阳西下的时候坐在台阶上发呆。
484	2018-06-24 14:10:24	圣弥厄尔教堂	4	教堂很美的，如果去了可以赶到他们做礼拜 但是一定要注意要穿长裤长裙，不然是不让进的。 教堂里面很好看，但是不可以拍照的（做礼拜的时候），如果要从侧门进到院子里是要收门票的，（去做礼拜不掏钱的）
485	2019-09-18 11:48:03	圣弥厄尔教堂	4	大教堂還是有一些歷史感的～前方有好多人在拍婚紗照～如果天氣好的話拍起來感覺還是蠻美的～跟國外的教堂相比的話感覺就是小教堂一個～
486	2019-06-10 15:59:55	圣弥厄尔教堂	4	这个教堂在青岛很有名气，网红打卡地，很多拍婚纱照的。我来的时候正在整修，但是周边环境很不错，有点远在澳门的感觉，特别欧式风情！
487	2016-10-05 20:00:27	圣弥厄尔教堂	4	需要一种安静去平复心情 需要一种信仰来支持未来
488	2019-10-22 16:51:26	圣弥厄尔教堂	4	教堂在距离栈桥不远的地方，去的时候没有入内参观，就拍了下外观。教堂门口有很大一片空地，有很多小孩排排坐着在写生，画面很美好。
489	2017-05-07 00:18:00	圣弥厄尔教堂	5	风景秀丽，仿佛置身于外国一样，充满异国风情！
490	2016-06-20 16:47:26	圣弥厄尔教堂	5	拍婚纱照的人很多，我很喜欢教堂这类建筑的风格
491	2016-05-02 10:41:35	圣弥厄尔教堂	5	可能是中國最好的婚紗照景點，彌漫著歐洲情調。
492	2015-11-21 10:11:09	圣弥厄尔教堂	5	两次来此均未遇到蓝天。是一个适合冥想的好去处，可以安静地坐在长凳上发呆或者思考人生。
493	2017-05-29 07:39:54	圣弥厄尔教堂	5	旁晚去的，门票免费。好多人在祷告，不是教徒的不让走到前面的。外观建筑很歌德式，里面的感觉就这样，没有之前去的其他地方的教堂漂亮，尤其是窗玻璃。
494	2017-03-02 11:27:07	圣弥厄尔教堂	4	二月份去的，天气刚刚有点转暖，不过还是有好多情侣在拍婚纱照，这里的确是取景的好地方，周边离劈柴院也很近，适合在这里走走逛逛
495	2016-09-28 00:58:15	圣弥厄尔教堂	5	第一次和女朋友一起旅游选择了青岛，那么这个地方就不得不去了，本来准备周日早上去的，结果逛中山路步行街的时候突然就到了，前面的小广场许多拍婚纱照的，看的我俩都心动了
496	2016-05-31 16:53:48	圣弥厄尔教堂	5	情侣拍照必去之地，非常美，拍照的人太多啦！
497	2017-03-18 22:03:36	圣弥厄尔教堂	3	清政府把青岛租借给德国后德国人在青岛建造的最早的建筑，完工于上世纪三十年代初。青岛天主教堂为为一典型的古典罗马式建筑，沉稳厚重、庄严肃穆。可惜去的时候是一大早，教堂尚未开门，无缘进内部一观。对宗教、文化、建筑感兴趣的朋友可以来看看。
498	2016-10-03 15:33:15	圣弥厄尔教堂	5	很后悔当初婚纱照没在这里拍，满满的虔诚与神圣。再次带着老婆孩子来此，心境迥然不同，那么结婚十周年再来拍一次婚纱照吧！！！
499	2016-09-23 08:33:58	圣弥厄尔教堂	5	总体来说这里环境还是不错的，很复古，而且年代感很强，在周边可以看得出德国的建筑风格，拍婚纱照的特别多，比较适合情侣游玩！
500	2016-08-19 18:12:21	圣弥厄尔教堂	3	教堂由德国设计师毕娄哈依据哥德式和罗马式建筑风格而设计，教堂平面呈十字形，正面高30米处设有平台。两侧有两座对称而又高耸的钟塔，高度60米，塔内上部悬有4个巨大铜钟，钟声悠扬和谐，教堂以钢筋混凝土与花岗石结合而成，屋顶覆盖舌头红瓦，气势庞大，且又古朴典雅。
501	2016-07-17 13:31:08	圣弥厄尔教堂	3	青岛天主教堂本名圣弥厄尔教堂，由德国设计师毕娄哈依据哥德式和罗马式建筑风格而设计。拟建教堂应高百米，适逢二战爆发，希特勒严禁德国本土资金外流，该教堂不得不修改图纸，即建成现在规模。教堂始建于1932年，于1934年竣工。塔身高56米，是建国前山东省最高的建筑。是中国唯一的祝圣教堂。门票10元，65岁以上老人免票。附近有购物广场，可以停车，但是收费。
502	2016-06-03 20:30:08	圣弥厄尔教堂	5	德国人建的，门票从2013年开始涨到十元
503	2019-06-05 22:25:54	圣弥厄尔教堂	5	去的时候有点晚了 教堂已经不对外开放了 教堂门口好多拍婚纱照的准夫妻 教堂门前的广场也不小 小孩子在那玩的不亦乐乎 教堂本身的建筑很有特色 从外面一看 肃穆庄重 感觉就是圣堂
504	2016-06-08 14:59:33	圣弥厄尔教堂	5	在栈桥附近吃饭。无意间看过天主教堂，虽然我不信教但还是去拍了拍照片，哇塞塞，十多队情人在拍婚纱照。很美很美。正好衬景。
505	2017-03-18 06:20:24	圣弥厄尔教堂	5	虽然收费但值得去看 五一去的人很多 门口有好多卖花环的地方 特别适合情侣一起去 教堂里很大 设施齐全 特别好 之后再去栈桥路线很好
506	2017-06-14 18:53:17	圣弥厄尔教堂	5	景色挺好的，还不明白为什么要收费。
507	2016-06-07 09:15:45	圣弥厄尔教堂	4	浙江人怎么也得去个浙江路吧，哈哈。教堂就在浙江路上，有好多情侣在那拍婚纱照
508	2019-11-16 20:17:03	圣弥厄尔教堂	4	外边比里面好看(｡･ω･｡)ﾉ♡
509	2016-10-07 13:33:56	圣弥厄尔教堂	5	很多人拍婚纱照的，去的时候得注意开放时间，我们去迟了，没进去里面，很遗憾
510	2017-08-28 23:07:43	圣弥厄尔教堂	5	有图有真相，确实不错哦，我喜欢
511	2017-07-16 05:55:48	圣弥厄尔教堂	5	很经典的教堂⛪️，保留了当年的建筑特色，外景拍摄的经典标志性建筑，你来过，留个影。婚纱照拍摄绝佳背景，庄严而又见证爱情的不老誓言，
512	2017-07-06 07:44:58	圣弥厄尔教堂	5	值得去，十块钱门票，感觉很值哦
513	2016-12-27 07:53:25	圣弥厄尔教堂	4	天主教信奉者可以去，很多人在这里做礼拜。其他人主要就是看风景，内部不让拍照，当然也是免费的，挺漂亮的建筑，十分钟基本可以游览完毕。
514	2016-06-18 14:35:05	圣弥厄尔教堂	5	算是比较有特色的青岛必去景点之一吧！也很容易找哦！离栈桥不算远～就是青岛的路几乎条条是斜的，走起来并不容易啊！
515	2015-11-04 10:18:05	圣弥厄尔教堂	5	这次去发现好多写生画油画的，感觉小资好多，和他们聊了一小会，挺有意思的
516	2017-08-28 13:35:48	圣弥厄尔教堂	5	晚上看最漂亮特点是以现代高科技手段全新演绎古老的中华文化，以高科技互动体验营造梦幻的感受。采用国际一流的理念和技术精心打造，可与西方最先进的主题乐。
517	2016-08-14 22:45:38	圣弥厄尔教堂	5	漂亮的建筑，室内的彩色玻璃绚丽多彩很值得去看看。
518	2016-02-21 18:37:50	圣弥厄尔教堂	5	宗教场所，所以必须去，这个不仅仅是历史，更是一个城市居民的信仰的基石
519	2015-11-05 15:48:06	圣弥厄尔教堂	5	青岛的标准性建筑，很多人在那拍婚纱照。不仅教堂漂亮，教堂周围也很美。
520	2018-04-05 20:11:52	圣弥厄尔教堂	4	很多拍婚纱照的看到的不下二十多对，文革时期遭到破坏，但修复的可以说是很好了，教堂玻璃是真的造价很高的蒂芙尼玻璃，门外人看热闹，但是修复的比较用心了
521	2017-10-19 11:16:49	圣弥厄尔教堂	5	青岛除了八大关以外，另一个婚纱照圣地。国内很少有这么雄伟的教堂，特别是有些年岁的教堂。挑一个阳光明媚的秋日来天主教堂，天高云淡与庄严肃穆相得益彰。
522	2019-10-13 19:35:25	圣弥厄尔教堂	5	适合拍照，进教堂里面一个人10元，我没进去，就在教堂广场转转。
523	2017-03-17 22:59:33	圣弥厄尔教堂	5	教堂被婚纱大军包围了哦，下面有个青岛书房，进去一看居然是卖吃的
524	2017-05-11 23:21:18	圣弥厄尔教堂	4	不需要进去。外面拍照就行了。可是总有学生在附近写生，还有婚纱摄影公司团队。所以比较难拍照。都是人人人人人....。。。。。。所以找好角度拍吧
525	2016-09-30 15:29:31	圣弥厄尔教堂	5	典型的哥特式建筑。广场两侧的建筑相映成趣。但教堂收门票在国外没见过。巴黎圣母院，米兰大教堂都不收费。
526	2017-08-20 17:14:19	圣弥厄尔教堂	5	有特色，黄昏去时有4对新人拍婚纱照，广场和教堂有气势。卫生状态不够好，乱扔的垃圾多。不和谐。去时教堂维修没开放，遗憾！
527	2015-11-12 14:21:40	圣弥厄尔教堂	5	欧式建筑 很美 很多拍婚纱照的 高大上的地方 拍出来的照片很美很美
528	2017-08-21 10:26:55	圣弥厄尔教堂	4	还是比较宏伟的，但是里面没有什么太多观赏的东西，信教的可以买门票看看，不然在外面广场拍个照就好了
529	2019-12-30 20:06:03	圣弥厄尔教堂	5	青岛必到的打卡地，比较有特色的建筑，很多人在这里拍婚纱
530	2019-08-05 11:04:03	圣弥厄尔教堂	5	古代建筑、拍摄婚纱照的地方，拍拍照、看看景还是不错的。
531	2019-01-09 15:58:42	圣弥厄尔教堂	4	由德国设计师毕娄哈，依据哥德式和罗马式建筑风格设计而成。是青岛市区最大的罗马式建筑，也是中国唯一的祝圣教堂。教堂中有一架从德国进口价值不菲的管风琴，只有在主日弥撒时才会奏响。
532	2017-08-07 20:18:57	圣弥厄尔教堂	5	去玩的人挺多的，拍婚纱照的很多，附近的几个小店也很火。
533	2015-11-02 22:33:10	圣弥厄尔教堂	5	很大气 好多人都在拍婚纱照 挺不错的喜欢浪漫的可以考虑考虑
534	2016-10-27 17:07:41	圣弥厄尔教堂	5	非常漂亮的建筑，已经成为婚纱拍摄必选地，夕阳西下，前面大广场上的人们笼罩在太阳的余晖下，一切看上去都那么平静祥和。很漂亮，值得一去。
535	2016-05-06 17:31:37	圣弥厄尔教堂	5	好多拍婚纱照的，适合拍照，里面收费十元， 这个教堂以前受过迫害，现在里面都是翻新的，很漂亮，但是感觉没有之前去过的天津的天主教堂精致。
536	2018-04-12 06:31:33	圣弥厄尔教堂	3	这里是免费参观的，女士如果穿短裙子进去，还需要领一块长围裙把腿遮挡起来。这坐基督教堂是以前德国人修建的，到现在已经有段年头了。教堂外面则成为许多年轻人选择拍婚纱照的场地
537	2017-10-08 03:37:14	圣弥厄尔教堂	5	非常漂亮的建筑。是拍婚纱照的绝佳之地方。孩子看到后就喊，爸爸快看，好漂亮的城堡。是见证爱情的地方 。每天有好多新人来留下美好的记忆
538	2017-05-14 10:30:02	圣弥厄尔教堂	5	很美的建筑，心情很好，天气也很好，一切都是刚刚好
539	2016-04-28 13:25:57	圣弥厄尔教堂	5	天主教堂，是当年德国人留下的店形式欧洲哥特式建筑，现在每周日都还有做礼拜的。现在已经成为拍婚纱照的天堂，成为青岛市注明的标志之一
540	2019-06-25 17:03:38	圣弥厄尔教堂	5	因为在上海去过教堂了 就在外面拍了照没有进去。外观还是很好看哒。附近的青岛书房我觉得很棒
541	2016-08-28 12:46:49	圣弥厄尔教堂	5	去的时候穿短裤，门口提供裹裙，感觉建筑很雄伟。
542	2015-10-21 07:36:37	圣弥厄尔教堂	5	天主教堂是青岛最喜欢的景点没有之一慢慢去感受吧
543	2018-07-18 20:08:29	圣弥厄尔教堂	5	很不错的景点，就是人也很多，拍结婚照的很多。街边有很多适合拍照的地方。很不错的。教堂里面没去看，好像需要门票，但也不是很贵。
544	2017-06-27 23:54:10	圣弥厄尔教堂	5	很喜欢的一个青岛地标，每次来都很有感觉，看着那么多拍结婚照的，心里也痒痒，还是会默默地祝福每一对新婚的人
545	2016-08-15 21:49:12	圣弥厄尔教堂	5	值得一遊的景點，也是當地婚紗業者的重要指標。
546	2020-02-02 23:22:10	圣弥厄尔教堂	5	多次住中山路附近，转身即是浙江路天主教堂。
547	2018-09-16 10:51:17	圣弥厄尔教堂	5	就在中山路旁边，距离栈桥也不远，下午的时候景色最好，有好多拍结婚照的，对面有个大广场，可以坐着边休息边欣赏教堂的美丽景色。
548	2017-07-27 19:20:11	圣弥厄尔教堂	3	看来携程上信息的及时性不够，36度大热天带着老人孩子跑去，到了门口才发现，因为内部装修，2017年7月8号起就不开放了，提醒大家，不要白跑了！
549	2017-03-28 06:19:57	圣弥厄尔教堂	5	近百年的欧风建筑，成了一个不错的观赏景点。
550	2016-10-30 19:26:24	圣弥厄尔教堂	5	就住在这附近走路不到5分钟的地方，每天去任何地方基本都能经过这里，也基本每天都有人在拍婚纱照，应该是一个神圣又幸福的地方吧
551	2016-09-26 17:12:13	圣弥厄尔教堂	5	离火车站很近，交通方便，很多人在那里拍婚纱照，10元入内，不可穿拖鞋吊带，有披肩租
552	2016-07-02 23:26:04	圣弥厄尔教堂	4	位于青岛市中心区域，这里都是德国建筑区，红瓦白墙，绿树蓝天。浙江路天主教堂是一座哥特式建筑，非常的高大宏伟，也比较有气势。
553	2020-01-01 15:56:53	圣弥厄尔教堂	5	每次有过这件大教堂，我都悄悄放缓了脚步。
554	2019-01-27 16:18:12	圣弥厄尔教堂	4	我不信教，但作为一个参观者，我始终认为佛寺教堂不应收费。现场十元买票进去，作为景点看却发现远远比不上济南的洪家楼天主堂，那里免费，而且无论是外观还是教堂里面景观都比这个要好看的多。
555	2017-04-07 11:12:44	圣弥厄尔教堂	5	哈哈 门口一堆拍婚纱照的 足见其魅力了 周边有黄渤都去过的 青岛苍蝇馆子 九龙餐厅老店 哈哈
556	2016-07-19 21:50:18	圣弥厄尔教堂	4	照片在相机所以口述！位置离栈桥不远。。。我从中联自由港湾公寓式酒店出发，坐6路或8路能到（具体参考高德地图）去的时候广场可能有准备晚上结婚或者是什么活动的，广场上都是椅子，比较失望。。。而且仅有的广场上全是照婚纱照的，教堂⛪对面就是一个什么婚庆酒楼什么的。。。比较商业，走在通往教堂的路上的左手边有小店，类似北京南锣的一些特色小店。。。买了鳗鱼丝和鱿鱼丝回家。。。教堂里面没有参观，主要是因为不是教徒，而且进入教堂，必须衣冠整齐，不得穿的太过暴露，还有拖鞋禁止入内！我是因为从浴场出来，没换回运动鞋，所以也没进去！
557	2016-03-12 23:12:57	圣弥厄尔教堂	4	在栈桥就看见远处的圣弥厄尔天主教堂，这是青岛的地标建筑，上百年的地标建筑，好牛的说。天主教堂很是华丽，正面七片花瓣窗灰常漂亮，画龙点睛之笔。在背面仰视天主教堂，恰好挡住正面的两座钟楼，仅露出两个十字架，宛如屋顶上直接立着三个十字架，庄严又美好。
558	2016-03-12 01:23:41	圣弥厄尔教堂	4	青岛圣弥爱尔天主教堂的神圣与静谧，在这里追寻青岛历史的枝与叶，触摸城市文化的脉络。 蔚蓝天空下，教堂平面呈拉丁“十”字形，两侧有两座对称而又高耸的钟塔，塔内上部悬有4个巨大铜钟，钟声悠扬和谐。大门上方有一巨大的玫瑰窗，两侧各耸立起十字架。教堂耸立于千楼万宇之间，郁郁葱葱的绿叶繁华掩映，也无法掩盖那份庄严与肃穆。 这里，总少不了牵手漾开幸福笑脸的新人。
559	2016-02-12 13:27:44	圣弥厄尔教堂	5	整个景点都在青岛老商业区，周边有超市，购物商场，小吃，可以逛的地方很多，不过注意不要被宰，毕竟是老城区，距离火车站很近，
560	2016-02-04 23:06:49	圣弥厄尔教堂	4	浙江路天主教堂，有很多新人在这里拍婚纱照。第一次见这种教堂，唯美壮观，像是电视剧里的画面。白少爷看到新人拍婚纱照，心痛了我颇有一种看热闹的感觉。这是中山路繁华区，顺着中山路，我们走到了劈柴院。 吃完没事做，走到浙江路教堂看婚纱摄影，将自虐进行到底。这边有好多咖啡馆，随便选了一家，不过价格倒是够贵了，快赶上星巴克了，跟少爷小资一把，就这样耗了一下午。旅程结束18:00的车，凌晨4:00到达石家庄，然后上课上班，累残。。。
561	2016-01-16 22:02:12	圣弥厄尔教堂	5	挺有气势的教堂，很能体现青岛的历史底蕴。
562	2019-02-11 21:17:14	圣弥厄尔教堂	5	喜欢教堂建筑风格，它也见证很多人的幸福
563	2017-10-11 15:02:46	圣弥厄尔教堂	3	建筑比较有特色 去拍拍照还是不错的 很多婚照也在这里拍 附近有很多文青小店 调性十足 时间闲暇的话可以去逛逛
564	2016-09-19 16:51:30	圣弥厄尔教堂	4	安静，在教堂玻璃映射下，心都是平静的。
565	2017-07-18 07:29:57	圣弥厄尔教堂	5	天主教堂外很多人拍婚纱，里面确实值得一进，可以感受一下天主教的氛围，我觉得里面的玻璃她别值得一看。可以顺道去劈柴院
566	2016-10-26 20:12:12	圣弥厄尔教堂	5	在外面就能感觉到它的唯美，太多人都来这里拍婚纱照，纪念照，特别是夕阳在顶尖的时候就更美，很遗憾，现在不让人进去了，
567	2017-05-26 09:59:11	圣弥厄尔教堂	5	值，我看值，非常不错的选择。耶！
568	2016-08-31 16:50:24	圣弥厄尔教堂	5	充分体会那份虔诚，接受心灵的洗礼
569	2016-08-24 07:23:30	圣弥厄尔教堂	5	这里是一处非常有特点的欧式建筑，黄墙红瓦，雕梁画柱，精美的窗格，华丽的壁画，无不投射出其昔日的奢华和历史的屈辱。
570	2016-02-21 11:48:17	圣弥厄尔教堂	3	买门票进去就去就不必了，(除非你是教徒那另当别论)外观略显旧，但胜在够大气，交通便利，拍婚纱照的人多。可以一看。
571	2016-02-02 21:31:58	圣弥厄尔教堂	5	推荐大家去，一定要周日，周日礼拜是免费的。教堂文化很有特点，精华一下心灵
572	2017-05-16 06:49:06	圣弥厄尔教堂	5	粉红色的教堂，浪漫，美好，很多拍婚纱照的，浙江路边上中山路有很多可玩的去处。漂亮的教堂。美好的向往。值得一起。
573	2016-08-14 08:23:21	圣弥厄尔教堂	5	真心不错哦很棒啊建议大家来看看
574	2016-04-25 10:56:52	圣弥厄尔教堂	4	教堂不错。最大的缺点还是人多。
575	2017-08-09 23:52:07	圣弥厄尔教堂	4	壮观有气势，好多情侣在拍摄婚纱照，门票10元/人，学生半票优惠。
576	2017-08-07 10:17:31	圣弥厄尔教堂	4	因为教堂不对外开放，所以只是在门口看了眼，还行吧！去教堂路上有很多工艺品店比较不错，可以免费拍照～～～有些比较搞怪的图板，，好多都在那拍婚纱照呢
577	2017-10-25 11:05:38	圣弥厄尔教堂	5	高耸入云的尖塔庄严宏伟，曾经是解放前青岛的最高建筑，教堂里的彩色玻璃很漂亮，管风琴的乐声穿透力十足。
578	2017-08-28 08:08:00	圣弥厄尔教堂	4	教堂很漂亮，离周围景点也比较近，有很多拍婚纱的。如果要进教堂里面的话是门票旺季十块，里面很大。不过还是从外面看比较雄伟和漂亮。教堂两侧也是很漂亮的建筑，还不错。
579	2017-05-29 13:35:30	圣弥厄尔教堂	4	这座天主教堂建成于1934年，它拥有宏伟的尖塔，是青岛著名的西洋建筑。教堂表面雕有简洁优美的纹案，加上淡黄色的墙体，带一点粉色的红屋顶，色彩丰富而又甜美，吸引了无数拍婚纱照的新人。
580	2017-04-15 09:33:59	圣弥厄尔教堂	5	在青岛市北区离栈桥很近适合去逛一逛欣赏一下很适合拍照片当然也会看到很多的情侣拍婚纱照！可惜我是单身狗
581	2016-09-18 12:31:50	圣弥厄尔教堂	5	这是来青岛必须去的一个地方，很美很有感觉，很多电视剧都在这里取景哦，有幸看到一次现场拍摄哦，游学之地
582	2016-07-07 14:13:50	圣弥厄尔教堂	5	很神圣很喜欢 ❤ 好多新人在这里见证幸福，在幻想自已也能拥有幸福
583	2017-07-27 09:45:14	圣弥厄尔教堂	3	教堂气势宏大，但是没有对外开放，只能从栅栏的缝隙中去窥探内部的结构和风格，很是让人遗憾！教堂周边有很多对拍摄婚纱的新人，想来效果应该很棒！
584	2016-06-29 13:56:04	圣弥厄尔教堂	5	教堂是很正式的地方，衣装不整，没敢进入，只好在外远观，不错
585	2019-09-29 15:56:48	圣弥厄尔教堂	4	不是很喜欢的地方，门口都在拍婚纱照，发现青岛的新人爱穿黑礼服，也不知道对伐。教堂的颜色很淡，一点也不吸人眼球，附近倒是有很多海产品商店。
586	2019-06-23 22:56:40	圣弥厄尔教堂	4	内部的东西在动乱年代被毁 外部打卡拍照很漂亮 很多拍婚纱照的
587	2016-01-21 17:59:58	圣弥厄尔教堂	5	因为是晚上去的，所以只在外面看了下，特别漂亮，落日的余晖洒落，好美而且周围有许多小摊贩在卖纪念品
588	2017-07-20 17:46:54	圣弥厄尔教堂	5	广场很美丽，但是单身狗总是受到伤害
589	2016-07-12 14:50:13	圣弥厄尔教堂	5	真的很美，外面都是拍婚纱照的，石板路也很有欧式的感觉。
590	2017-06-24 18:50:12	圣弥厄尔教堂	5	门票很便宜，可以进入参观一下，感受一下那个氛围。建筑也挺漂亮！靠近栈桥。
591	2017-04-26 22:25:38	圣弥厄尔教堂	4	位于青岛市浙江路的天主教堂始建于1932年，哥德式和罗马式建筑风格。塔身高56米，是中国唯一的祝圣教堂。现为全国重点文物保护单位。
592	2016-10-16 20:18:47	圣弥厄尔教堂	5	哥特式的建筑，非常的大气，我们的婚纱照就是这里拍的，很有感觉，周末的时候去还能碰到做弥撒的
593	2016-09-29 20:49:40	圣弥厄尔教堂	5	美美的有好多新人在这儿拍婚纱照教堂要买门票进去里面的壁画和百叶窗很漂亮
594	2015-11-05 13:38:48	圣弥厄尔教堂	4	里面很漂亮，外面很多人在拍婚纱，不过是要门票的哦。
595	2017-05-10 22:59:52	圣弥厄尔教堂	5	在周日早上八点去的，刚好赶上弥撒。歌声涤荡人心，似乎具有净化的力量。
596	2015-10-22 13:23:10	圣弥厄尔教堂	3	基督徒可以去，内部挺大的，外面一般，门票15元。
597	2019-10-13 02:21:31	圣弥厄尔教堂	5	非常不错不错，有个婚纱摄影基地，拍婚纱的人很多
598	2017-06-02 07:16:41	圣弥厄尔教堂	5	远远的看过去，在道路的尽头耸立着教堂，一路坡路爬上去，教堂前广场开阔，很多拍婚纱照的。
599	2017-04-21 10:26:25	圣弥厄尔教堂	5	漂亮…会看到很多拍婚纱的哦
600	2017-02-24 12:57:29	圣弥厄尔教堂	5	非常值得大家参观，这是华北地区为数不多的大教堂，大家可以近距离的观察教堂的内部，外部，
601	2017-01-05 18:56:32	圣弥厄尔教堂	4	个人觉得很有特色，作为青岛的标志性景点，还是应该去看一下的，在第一海水浴场，火车站和栈桥都很近。周围有很多景点可以作为一日游。
602	2016-10-24 08:41:02	圣弥厄尔教堂	5	10元票价，景色很美，商场附近，机场大巴就近。
603	2019-04-25 20:10:06	圣弥厄尔教堂	5	晚上去的，人不算多，拍了张夜景，别有一番韵味
604	2017-03-11 13:49:50	圣弥厄尔教堂	4	离住的酒店很近，溜达溜达就过来看看，其实没什么就是一座教堂⛪️，外面有好多新人在拍婚纱照，没进里面，离得近过来外面拍拍照还好
605	2016-08-05 17:38:10	圣弥厄尔教堂	5	教堂位于中山路，外面宏伟壮观，适合拍照留念！
606	2016-03-14 19:43:24	圣弥厄尔教堂	4	这次过来好多人过来拍婚纱，非常浪漫的一个地方，休息了一会就走了。周边也有不少好玩的
607	2019-06-07 22:22:58	圣弥厄尔教堂	3	酒店住在中山路附近，走过来大约十分钟时间。到的时候已经是晚上九点多了，所以已经关门了。很多人在这里的广场上拍照，乘凉等等
608	2018-09-19 11:44:43	圣弥厄尔教堂	5	去了拍了几张照片，周围拍婚纱照的特别多。
609	2018-08-01 17:38:43	圣弥厄尔教堂	5	教堂白天要收费的，这个很不好，我都是早上六点去，因为六点可以望弥撒，而且不收门票
610	2018-07-28 05:10:47	圣弥厄尔教堂	4	教堂离住的酒店挺近的 第一站就选这儿来 打卡 这里环境还是挺不错的
611	2017-06-14 05:15:10	圣弥厄尔教堂	5	青岛标志性建筑之一，拍摄婚纱照的好地方。
612	2017-05-27 14:07:42	圣弥厄尔教堂	5	天主教堂前面照婚纱的人很多，外观很漂亮。
613	2016-12-04 11:35:14	圣弥厄尔教堂	5	教堂始建于1932年，于1934年竣工。塔身高56米，是建国前山东省最高的建筑。
614	2016-10-06 18:20:41	圣弥厄尔教堂	4	外观气派美观，但进去就没意思了，不允许拍照，也没啥可看的，也就坐一会儿，可以从吊灯窗户上领略宗教气息
615	2018-08-23 01:01:36	圣弥厄尔教堂	5	很漂亮的教堂，是青岛之行看的最漂亮的建筑，适合拍照，蓝蓝的天和教堂混为一体，美
616	2017-11-27 16:43:18	圣弥厄尔教堂	5	青岛地标之一，一年四季都有拍婚纱照的，很浪漫的，历史悠久！很美！很神圣的感觉！
617	2017-07-24 00:01:46	圣弥厄尔教堂	5	虽然就在外面看了看，但景色不错，很美。
618	2017-06-25 19:30:05	圣弥厄尔教堂	4	天主教堂就在中山路边上，我们去的时候有很多对新人在拍婚纱照。但教堂里面如果不是信耶稣的，其实不怎么建议进去，没什么太大看点。10元钱一张票个人觉得不是太值得。
619	2017-06-03 11:44:31	圣弥厄尔教堂	5	神圣的地方，有好多拍婚纱的，很有感觉
620	2016-11-07 19:21:34	圣弥厄尔教堂	5	很好我很喜欢。特别美丽动人，去看看吧
621	2016-06-12 12:02:10	圣弥厄尔教堂	5	如果能在那举行婚礼，哈哈，我会美死的
622	2017-08-07 10:20:15	圣弥厄尔教堂	5	不错真的是特别的好还好吧 可以卖鞋了
623	2016-12-21 18:46:02	圣弥厄尔教堂	5	进入教堂，使人感到一种神秘及神圣之感。另外也是很多年轻人拍摄婚纱照的地点。
624	2016-12-18 12:57:23	圣弥厄尔教堂	5	离青岛站很近，没兴趣的合个影走人即可，有兴趣的可以进去参观，我建议进去看看
625	2016-10-09 23:20:22	圣弥厄尔教堂	5	不太懂宗教，非常多拍婚纱和写真的…
626	2016-02-04 19:02:41	圣弥厄尔教堂	5	很多新人在这里拍照呢，很宏伟的教堂
627	2015-11-18 15:51:25	圣弥厄尔教堂	5	就住在教堂旁边，赶上周日还有礼拜，就进去看看，很有意思。而且里面人还蛮多。
628	2019-05-16 20:47:47	圣弥厄尔教堂	4	可以拍照，白天和晚上景色都不一样
629	2018-05-09 22:00:30	圣弥厄尔教堂	5	教堂规模宏大，青岛非常著名的历史风貌建筑，太值得来。
630	2017-02-25 07:43:51	圣弥厄尔教堂	5	昨天去的，看见洋妞拍写真（口水）
631	2017-01-29 12:14:41	圣弥厄尔教堂	4	信徒肯定是要虔诚到来的～不是信徒也可以来感受一下，当年德国人在这里建的建筑群～挺有年代感的～
632	2018-03-25 14:51:34	圣弥厄尔教堂	5	保留的相对来说比较完整。值得一去！拍婚纱照的有很多
633	2017-07-19 06:13:03	圣弥厄尔教堂	5	是青岛旅游必去的景点之一，也是青岛最大的教堂，建筑历史悠久，气是宏伟！
634	2017-07-17 05:45:30	圣弥厄尔教堂	5	教堂很壮观，门前广场还算比较大，特别方便拍照～～
635	2017-02-09 11:07:42	圣弥厄尔教堂	5	哥德式与罗马式建筑风格教堂，中国唯一祝圣教堂，来青岛一定要去的地方！
636	2016-05-11 22:14:39	圣弥厄尔教堂	5	建筑美，很多拍婚纱照的，里面很安静，教堂的玻璃很漂亮，门票有点小贵。
637	2017-08-14 21:31:47	圣弥厄尔教堂	4	遇到几对拍婚纱照的，景色可以！周围没别的景点
638	2017-07-26 21:23:32	圣弥厄尔教堂	5	值得一去。信仰不同，但是可以感受到异国风情。
639	2017-05-31 18:04:16	圣弥厄尔教堂	5	全是拍婚纱照的，哎哟，单身狗就别去了，太压抑。周边吃喝玩乐巨多。
640	2017-05-24 19:54:12	圣弥厄尔教堂	5	天主教堂是值得一看的地方，欧式建筑恢鸿高大。
641	2016-11-09 05:53:16	圣弥厄尔教堂	4	宏伟的尖塔，是青岛著名的西洋建筑。教堂表面雕有简洁优美的纹案，加上淡黄色的墙体，带一点粉色的红屋顶，色彩丰富而又甜美，吸引了无数拍婚纱照的新人。
642	2016-02-12 17:30:56	圣弥厄尔教堂	4	只是看看外观拍拍建筑物，谈不上趣味。照片作为手机桌面倒是很美的。
643	2019-08-18 09:09:58	圣弥厄尔教堂	5	方便实用，内容略微有点少，但此方式值得在其它任何旅游景点堆广。
644	2018-05-05 21:48:58	圣弥厄尔教堂	4	建筑风格简单但气势恢宏，喜欢彩色玻璃。以及，五月的青岛是不是进入结婚季了？天主教堂和基督教堂都有七八对新人在排婚纱照。。。
645	2017-09-25 08:11:25	圣弥厄尔教堂	5	多么神圣的地方，天主保佑天下的人平平安安！
646	2017-08-02 20:51:21	圣弥厄尔教堂	5	青岛的地标建筑之一，现在是年轻人求婚的地方
647	2016-11-20 18:25:07	圣弥厄尔教堂	5	这里是婚纱摄影的天堂，每天都有人拍摄婚纱照，教堂很美，很恢宏。
648	2016-07-28 22:06:17	圣弥厄尔教堂	5	就是一座古典的建筑。就住在附近的公寓，步行几分钟就到了。一般。
649	2018-04-29 12:00:43	圣弥厄尔教堂	5	青岛最美的教堂，经常在门口看到拍婚照的。
650	2017-08-21 08:55:28	圣弥厄尔教堂	5	傍晚去的，艺术气息很浓，很多画家在此写生，还是婚纱照的取景地
651	2017-08-20 10:20:23	圣弥厄尔教堂	3	与网上看到的评论有差距。特别是售票处11点过就没人售票了，要想进去就必须等到2点才能买，要不在门外扫去哪儿的官网才能进。去哪儿的工作人员态度还不好，说不愿意扫就自己等到2点！！我可以说是捆绑吗？？门口的工作人员也很奇葩，问他钟楼在哪，他说他很忙，让我去售票处问。明明就没有忙，在跟别人聊天！！对于这些种种，为什么网上评论都是一片好评？？？？难道我走错教堂了？？？还是只要是差评就无法通过审核？？
652	2017-06-14 23:12:44	圣弥厄尔教堂	5	很幽静也很热闹的地方，有时有时吧。照婚纱照的情侣在这特别的多
653	2017-02-04 20:07:55	圣弥厄尔教堂	5	圣弥厄尔大教堂，极具特色的宗教建筑，门口有很多拍婚纱照的人。
654	2019-12-09 23:41:27	圣弥厄尔教堂	4	这个教堂还是很不错的，唯一有个小遗憾，就是要收十块钱的门票
655	2018-07-02 20:10:07	圣弥厄尔教堂	5	拍婚纱的很多，晚上去会很有感觉哦，周日早上是可以免费进去的
656	2017-11-29 10:50:26	圣弥厄尔教堂	5	教堂很漂亮，正好遇到了，一对新人结婚，心情都跟着美丽起来啦
657	2017-07-21 12:51:15	圣弥厄尔教堂	5	很多人在那边拍婚纱照，女朋友很喜欢那边
658	2016-12-05 14:11:22	圣弥厄尔教堂	5	只在外面看就很美了，好多拍婚纱照的，周边的小咖啡馆很有调调
659	2017-03-31 20:50:31	圣弥厄尔教堂	5	教堂平面呈拉丁“十”字形。教堂内大厅高18米，可容千人。
660	2017-03-22 22:12:52	圣弥厄尔教堂	5	本名为圣弥厄尔教堂，是青岛最大的哥特式建筑，著名的景点。
661	2016-10-13 19:23:39	圣弥厄尔教堂	5	很古老的建筑，环境很好，适合拍婚纱照
662	2019-08-20 07:57:22	圣弥厄尔教堂	5	很喜欢的教堂 让人内心平静教堂对面就是我的母校 满满的回忆
663	2018-10-04 13:56:54	圣弥厄尔教堂	5	在中山路上逛一会就能找到，拍照必去，算是个地标性的建筑
664	2017-11-15 14:27:00	圣弥厄尔教堂	5	朋友是天主教徒，去哪个旅游城市必去教堂，还不错的地方！
665	2017-11-14 06:05:37	圣弥厄尔教堂	5	外观就是普通的双塔式教堂，里面的彩绘玻璃和画像很漂亮。
666	2017-08-02 09:28:23	圣弥厄尔教堂	5	德国哥特式建筑，很宏伟，很壮观，婚纱照必去的景点之一。
667	2016-10-04 10:57:49	圣弥厄尔教堂	5	净化心灵的好去处！建筑也很有特色！
668	2016-08-04 22:21:59	圣弥厄尔教堂	5	外观很漂亮，里面并不大，广场上同时有7对新人在拍婚纱照
669	2015-12-05 22:37:59	圣弥厄尔教堂	4	可以说是青岛最漂亮的建筑之一，而且处于一个广场中，可以说是全方位无死角的美。可以买票入内参观。
670	2018-01-06 15:00:49	圣弥厄尔教堂	4	天主教的教堂好像都是哥特风格。拍婚纱照胜地，据说很多影视作品也在这取景。不进教堂的话就免费。
671	2017-08-20 18:25:16	圣弥厄尔教堂	5	气势恢宏，星期日早上10点前去，可以参加礼拜，唱诗！
672	2017-04-25 13:20:13	圣弥厄尔教堂	5	很漂亮，特别的喜欢（｡&amp;#242; ∀ &amp;#243;｡）
673	2016-10-24 20:27:52	圣弥厄尔教堂	5	很唯美的建筑，许多新婚夫妇来这拍婚纱照，仿佛身处欧洲
674	2017-10-02 06:13:24	圣弥厄尔教堂	5	广场挺大，教堂里需要买门票进入
675	2017-07-13 22:23:15	圣弥厄尔教堂	5	还可以了，拍拍照片。随处看看。
676	2017-05-13 09:56:34	圣弥厄尔教堂	5	青岛最大的哥特式建筑 也是中国唯一的祝圣教堂 气势壮观
677	2017-03-26 16:00:33	圣弥厄尔教堂	5	是中国唯一的祝圣教堂，是青岛地区最大的哥特式建筑。
678	2016-11-15 18:51:59	圣弥厄尔教堂	5	非常好的景点，纯外国人建的，门口的石条路也很欧洲。
679	2019-03-17 21:17:52	圣弥厄尔教堂	5	神圣，庄严下德国建筑的遗址，一点都没损坏，完美。
680	2017-06-13 14:34:30	圣弥厄尔教堂	4	拍照拍照拍照假装在欧洲系列 时间充分的话可以在附近溜达 好吃的很多噢
681	2017-02-26 08:26:20	圣弥厄尔教堂	4	门票很是便宜，外观很漂亮，很多人选择在这拍婚纱照，内部就是天主教堂的典型人物们，很高大上
682	2017-08-08 22:26:27	圣弥厄尔教堂	5	建筑规模宏大，典型的欧洲风格，非常值得来参观。
683	2016-09-16 09:06:11	圣弥厄尔教堂	5	浙江路的天主教堂出差的时候经过看到过，据说很有
684	2016-07-28 22:56:15	圣弥厄尔教堂	5	去了栈桥，去了中山路，怎么可以少了它，绝对要去
685	2019-08-28 23:20:33	圣弥厄尔教堂	5	去青岛必须要的一个景点，人很多，照相很漂亮。
686	2017-11-23 20:19:02	圣弥厄尔教堂	4	一个人去了天主教堂，比较好奇教堂里面的样子，感觉整体还是挺漂亮的
687	2017-09-21 18:09:58	圣弥厄尔教堂	5	建筑很好看，去的时候外面几八九对拍婚纱照的。
688	2017-01-15 00:26:36	圣弥厄尔教堂	5	天主教堂⛪️拍照很美，去的时候还有拍婚纱照的
689	2016-05-07 20:00:27	圣弥厄尔教堂	5	教堂是德国殖民时期留下的，哥特式建筑，很漂亮
690	2017-08-17 19:58:40	圣弥厄尔教堂	5	不错，神圣的地方，值得一看，收费不应该哦！
691	2017-07-01 23:53:54	圣弥厄尔教堂	5	很大，很好看，很多在那边拍婚纱照的，美极了
692	2017-03-13 21:22:52	圣弥厄尔教堂	5	在青岛很有名的老景点了，众多新人的外景地。
693	2017-01-25 10:33:44	圣弥厄尔教堂	5	建筑豪华气派，内部宽敞明亮，非常值得来参观
694	2017-01-19 18:19:11	圣弥厄尔教堂	5	精致的建筑和彩绘，很有异国风情，值得参观！
695	2016-10-28 12:49:38	圣弥厄尔教堂	3	离中山路上的机场线巴士站很近，一条小路到底就是双尖顶的教堂。门前和小路台阶上好的摄影点都是当地人在拍婚纱照哦。看着幸福的新人，左一张右一张，一会抱一会转圈挺有趣。
696	2016-10-07 14:20:01	圣弥厄尔教堂	5	拍婚纱的必经地，几乎每天都能看到拍婚纱照的
697	2017-11-30 19:42:25	圣弥厄尔教堂	5	在栈桥附近，有很多拍婚纱照的，天主教教堂
698	2017-05-31 01:48:07	圣弥厄尔教堂	5	就是个广场，需要爬坡，很多人在这拍婚纱照
699	2017-05-21 18:48:02	圣弥厄尔教堂	5	教堂太棒了，建筑保存很好，十分有游览价值
700	2016-11-28 15:17:06	圣弥厄尔教堂	5	天主教堂很气派，里面很大！经常有人做礼拜
701	2016-07-21 23:55:04	圣弥厄尔教堂	5	很美，好多拍婚纱照的情侣，是拍照的好地方
702	2019-09-13 18:04:14	圣弥厄尔教堂	5	天主教圣地，地标青岛市中心，值得去参观
703	2019-06-01 17:50:19	圣弥厄尔教堂	5	想看新娘子的，请到这里。哈哈。聚集地。
704	2017-07-20 00:31:46	圣弥厄尔教堂	5	感受下宗教氛围，了解些宗师知识。值得去
705	2016-11-19 23:53:45	圣弥厄尔教堂	5	火车站附近的老建筑 经常有很多新人在拍照
706	2016-10-10 09:08:04	圣弥厄尔教堂	5	拍婚纱照的必去之地，随便一照很有味道，
707	2019-03-06 15:45:51	圣弥厄尔教堂	5	很漂亮的，去的时候正好有拍婚纱照的。
708	2017-10-27 12:35:27	圣弥厄尔教堂	5	环境比较好，旅游者必到之处，拍照圣地
709	2017-09-24 13:27:58	圣弥厄尔教堂	5	很喜欢这个地方，很多拍婚纱照的，很美
710	2017-07-16 16:32:51	圣弥厄尔教堂	5	附近有很多情侣或准新人在拍照，不错！
711	2016-09-02 20:45:32	圣弥厄尔教堂	5	青岛的标志性建筑，必来之地。非常好。
712	2016-07-30 06:32:45	圣弥厄尔教堂	5	外头拍婚纱挺多的，是一个休息的好去处
713	2016-06-30 17:15:22	圣弥厄尔教堂	5	很漂亮！全是拍婚纱的！还做了弥撒哈哈
714	2019-06-11 18:56:34	圣弥厄尔教堂	5	天主教堂简直就是中山路一带的灵魂。
715	2017-08-23 16:37:43	圣弥厄尔教堂	5	在中山路上往上拍照效果好，很有特色
716	2017-08-12 07:45:03	圣弥厄尔教堂	5	非常好的一个地方，建筑风格我很喜欢
717	2017-07-08 00:57:53	圣弥厄尔教堂	4	大教堂也算青岛标志性的旅游景点，门票便宜。值得一说的就是夏天去教堂里面不仅可以参观，还可以避暑哟一般人我不告诉他！
718	2017-06-10 16:48:21	圣弥厄尔教堂	5	适合拍婚纱照的地方 拍出来都是美美的
719	2017-02-02 06:58:53	圣弥厄尔教堂	5	漂亮的建筑，有文化底蕴和历史印记。
720	2016-11-24 13:57:32	圣弥厄尔教堂	5	很多拍婚纱照的，夕阳下拍照特别好看
721	2016-10-17 09:32:36	圣弥厄尔教堂	4	在外面拍了夜景，很有感觉的一栋建筑，可惜没能进去看看，下次有机会再去哈哈！
722	2016-08-07 05:28:24	圣弥厄尔教堂	5	休闲度假好去处，交通便利，值得推荐
723	2016-07-15 13:07:34	圣弥厄尔教堂	5	建筑风格很漂亮，忠臣的天主教信徒！
724	2016-05-16 07:42:41	圣弥厄尔教堂	5	青岛必去的，拍婚纱照的挺多，很漂亮
725	2019-10-05 06:56:56	圣弥厄尔教堂	5	青岛知名旅游景点之一，德式建筑。
726	2017-08-18 06:14:22	圣弥厄尔教堂	5	还会再来，慢慢走，细细品，静静想
727	2017-08-12 21:55:53	圣弥厄尔教堂	5	建筑很壮观，很多人在那拍婚纱照呢
728	2017-07-17 12:55:42	圣弥厄尔教堂	3	如果要拍婚纱照请来这里，拍闺蜜照请来这里，拍纪念照请来这里，这里不仅适合拍照也适合感受时光的美好，青岛步步皆景。
729	2017-02-08 08:38:17	圣弥厄尔教堂	5	是青岛特色旅游景点，很有异国风情
730	2017-02-03 08:28:28	圣弥厄尔教堂	5	真的是非常有特点的地方，值得一去
731	2017-01-10 11:00:07	圣弥厄尔教堂	5	青岛的历史遗留建筑真的很有味道。
732	2017-01-04 10:56:09	圣弥厄尔教堂	5	极具特色的去处，欧洲风格的建筑群
733	2016-08-13 09:25:12	圣弥厄尔教堂	5	教堂很壮观，景色很美，青岛天好蓝
734	2016-05-29 21:40:03	圣弥厄尔教堂	5	建筑风格很有特色，只是经常不开门
735	2016-04-19 21:01:03	圣弥厄尔教堂	4	还行，很多外面拍婚纱照的，挺好的
736	2020-01-26 21:41:11	圣弥厄尔教堂	4	很有气势，很有异国风情的建筑！
737	2019-08-04 02:15:38	圣弥厄尔教堂	5	很有年代感，好美呀。 【性价比】
738	2019-06-04 09:30:16	圣弥厄尔教堂	5	很漂亮的教堂，很多人在这里拍照
739	2019-04-19 19:54:31	圣弥厄尔教堂	5	青岛的特色建筑之一，值得逛逛。
740	2018-10-31 10:24:59	圣弥厄尔教堂	5	著名的地标性景点，建的非常漂亮
741	2017-05-05 08:19:06	圣弥厄尔教堂	5	很美的地方，好多拍婚纱照的新人
742	2017-01-10 19:25:30	圣弥厄尔教堂	5	地方太美了，真是个好地方！！！
743	2017-01-10 10:17:49	圣弥厄尔教堂	5	很有异域风情，只可惜是殖民遗迹
744	2017-01-06 15:16:47	圣弥厄尔教堂	5	欧域风情，很多婚纱照在此拍摄。
745	2016-10-06 14:09:35	圣弥厄尔教堂	5	建筑风格很漂亮，可以参观一下。
746	2016-08-15 14:50:12	圣弥厄尔教堂	5	庄严肃穆(⊙o⊙)(⊙o⊙)啊
747	2016-09-10 00:49:37	圣弥厄尔教堂	4	青岛明信片上的代表画面，非常的唯美，每天周边络绎不绝的就是拍婚纱照的新人男女，他们是幸福的，在这个美丽的城市
748	2016-07-09 23:51:12	圣弥厄尔教堂	4	没有进去看 外面拍婚纱照的人特别多 附近有早餐 这里做行程第一站挺不错的
749	2017-08-23 01:14:51	圣弥厄尔教堂	4	离栈桥不远，可顺路参观，但景区台阶上游人扔下的垃圾具多，很不雅。
750	2016-10-14 12:58:35	圣弥厄尔教堂	4	到处都是拍婚纱照的新人，建筑非常有韵味，伴着夕阳看，会更有感觉。
751	2017-01-27 23:59:40	圣弥厄尔教堂	3	一座教堂 非常漂亮 去的时候人很少天气很好啊可以春节前后去 非常不错
752	2018-07-19 22:44:35	圣弥厄尔教堂	4	好多拍婚纱照的人，还不错哦，没进去里面，在外面玩了一会就走了
753	2017-08-26 21:29:52	圣弥厄尔教堂	3	这是相对于青岛来说外围环境比较整洁的一个地段，很多人拍婚纱照
754	2017-09-01 22:23:03	圣弥厄尔教堂	4	一楼看看，可以买明信片邮寄，二楼需要门票30元，没进去
755	2016-09-27 22:51:45	圣弥厄尔教堂	4	拍结婚照的听到，看到6对，据说周末人更多，拍照留念吧
756	2017-08-16 05:16:49	圣弥厄尔教堂	4	老建筑，离栈桥劈柴院都很近，可以一路游览，门票也不贵，有很多婚纱摄影的
757	2017-08-03 22:07:44	圣弥厄尔教堂	3	只能说去不去都可以的一个景点，除了周日上午开门，其他时间都不开门，白跑了一趟。外观很庄严，都是大石头砌起来的。当天去的时候3对新人冒雨拍摄婚纱照，祝福他们长长久久吧！
758	2016-07-22 00:29:46	圣弥厄尔教堂	4	门口有很多结婚的人，其实就是教堂，是一种信仰
759	2016-08-30 00:37:25	圣弥厄尔教堂	4	建筑迷人，景色优美，历经百年依然挺拔壮丽。
760	2016-02-29 13:02:47	圣弥厄尔教堂	4	拍婚纱的地方，不过总体还是挺舒服的，高高的教堂，确认拍照片的好去处。女孩子的最爱了
761	2016-10-28 08:43:06	圣弥厄尔教堂	3	十九世纪欧洲列强入侵中国，同时带来了大量的宗教文化。中国的很多城市出现了大量宗教建筑物，流传至今反而成了著名的风景名胜。
762	2017-08-21 21:31:32	圣弥厄尔教堂	4	挺好的，不错不错可以随意的参观一下 ，
763	2019-06-16 19:57:24	圣弥厄尔教堂	4	9年前去过，后来又去了广州的石室圣心，哥特式建筑深得我心
764	2017-08-31 09:25:04	圣弥厄尔教堂	4	一个很漂亮的教堂，据说是德国人建的，有很多人在这里拍婚纱照。在一个大坡上面。
765	2016-09-10 00:03:08	圣弥厄尔教堂	3	教堂外观还不错，很多新人在这里拍婚纱，场面还是很漂亮的！里面管的也不怎么严谨，我生怕声音大了，结果好多小孩在里面吵闹
766	2019-07-22 22:33:41	圣弥厄尔教堂	4	没有进到里面参观但是外面看着很不错，人比较多，好多拍婚纱照的都在这边取景
767	2019-06-30 10:00:50	圣弥厄尔教堂	4	有西域风情的那种感觉，有时代感。
768	2018-05-07 12:49:07	圣弥厄尔教堂	4	宏伟壮观，是我见过的最美的教堂建筑，广场有很多新人在拍婚纱照，值得一去。
769	2016-07-03 15:39:37	圣弥厄尔教堂	4	没有信仰，去那纯粹是因为住在附近，天天要路过，选择傍晚去的，没什么人
770	2015-12-12 18:19:29	圣弥厄尔教堂	3	晚上无事走过去，结果发现广场上全是车，没有客了变成停车场了，，，，，
771	2018-11-13 15:04:06	圣弥厄尔教堂	4	很独特的教堂，在青岛的地标性的建筑。可以说是拍婚纱照的集中的地方。
772	2017-04-27 12:00:19	圣弥厄尔教堂	4	门票十元，里面人不多，外面拍婚纱照的挺多，在哪里听摄影师拍照乐半天
773	2017-10-08 07:05:26	圣弥厄尔教堂	4	因为之前去过基督教堂所以没有进去，广场上有很多拍婚纱照的，人很多
774	2017-07-24 12:44:04	圣弥厄尔教堂	4	挺值得看的，去的时候看到有人拍婚纱照，还遇见了来时同车的老乡，
775	2016-10-05 19:08:12	圣弥厄尔教堂	4	信奉人的好去处，景色也特别好，很多拍婚纱照的，没有赶上活动！
776	2016-08-11 22:55:08	圣弥厄尔教堂	4	价钱不贵，其实不用进去看看，宗教场所，保持敬畏之心，外观不错
777	2016-08-06 21:17:26	圣弥厄尔教堂	4	如果单纯景点来说。我感觉不值那门票价格。
778	2017-03-31 08:10:23	圣弥厄尔教堂	4	青岛著名景点之一，经常有在教堂前拍婚纱照的新人，景色优美！
779	2019-10-06 16:33:40	圣弥厄尔教堂	4	外表比里面精彩～～～教堂里面和其他教堂相比，差别不大～～
780	2017-08-31 18:37:00	圣弥厄尔教堂	4	无意中路过，以为那个坡上去是险道，原来庞大的建筑物是⛪️
781	2016-12-25 21:40:49	圣弥厄尔教堂	4	结构完美，教堂的里面修缮的很不错，看了介绍，维修有点改变
782	2016-10-08 18:09:27	圣弥厄尔教堂	4	外面很大很壮观，第一次进这么大的教堂
783	2017-05-28 07:33:51	圣弥厄尔教堂	4	环境，卫生，设备都很好，值得一试
784	2016-10-09 11:06:47	圣弥厄尔教堂	4	拍婚纱照的地方，现在看看很怀念啊
785	2018-07-25 22:23:18	圣弥厄尔教堂	4	不用花钱 拍照效果不错 很多拍婚纱照的 遗憾的是不能进去
786	2017-11-21 10:14:55	圣弥厄尔教堂	4	这应该是我见过比较漂亮的教堂了，有很多拍婚纱照的人
787	2017-09-07 18:33:43	圣弥厄尔教堂	4	虽然建设在青岛，非常有欧洲范。
788	2017-07-18 16:17:49	圣弥厄尔教堂	4	不得不承认德国人眼光与智慧呵呵
789	2017-07-10 14:42:30	圣弥厄尔教堂	4	7月8号去的，从7月8号起开始整修，这个寸劲儿。
790	2016-09-20 16:26:52	圣弥厄尔教堂	4	不错不错不错不错不错不错不错不错不错不错不错不错
791	2016-09-17 22:03:07	圣弥厄尔教堂	4	进到里面人很多，都很安静的坐着，里面的装修很精致
792	2016-06-13 23:02:00	圣弥厄尔教堂	4	还好，很多人在拍婚纱照，没有见过教堂的可以去看看
793	2017-05-07 14:59:23	圣弥厄尔教堂	4	教堂很秀丽又不失庄重，拍婚纱照才是真正的虐狗啊
794	2016-11-27 06:51:53	圣弥厄尔教堂	4	青岛地标之一，哥特式建筑，让你感受到异国风情！
795	2017-06-26 07:08:45	圣弥厄尔教堂	4	门票十元 门口好多拍婚纱的新人 青岛必游景点之一
796	2019-11-15 22:04:32	圣弥厄尔教堂	4	这里是青岛的一个有名的景点，一定要去打卡。
797	2016-12-19 07:17:42	圣弥厄尔教堂	4	建筑风格很漂亮，青岛德式建筑为主，很独特。
798	2016-08-25 08:37:11	圣弥厄尔教堂	4	这个教堂位置好，环境优美。没事的时候去吧
799	2018-03-04 19:01:35	圣弥厄尔教堂	4	青岛的景色，还可以，拍婚纱照的特别多！
800	2017-08-09 19:39:24	圣弥厄尔教堂	4	教堂很大，很神圣，在门口拍结婚照的很多
801	2017-07-11 23:21:36	圣弥厄尔教堂	4	青岛的浙江路天主教堂很气派，也很庄严。
802	2019-07-30 17:27:13	圣弥厄尔教堂	4	很漂亮的教堂，好多拍婚纱照的，浪漫。
803	2017-07-18 22:38:23	圣弥厄尔教堂	4	外观漂亮，浓浓的欧风，好多照婚纱照的
804	2016-09-15 08:48:16	圣弥厄尔教堂	4	拍婚纱照的人很多，典型的西方建筑风格
805	2017-09-21 07:48:11	圣弥厄尔教堂	4	还没有去过，很想去看看，感受一下。
806	2017-07-13 15:13:01	圣弥厄尔教堂	4	很漂亮的一个教堂，感觉环境也不错。
807	2017-06-29 20:57:12	圣弥厄尔教堂	4	有好多照婚纱照的 真好 门票也不贵～
808	2017-04-07 22:27:46	圣弥厄尔教堂	4	很多人拍婚纱的地方。外面看看就好
809	2016-09-25 07:33:10	圣弥厄尔教堂	4	建筑物设计风格很别致，环境也还好
810	2016-09-22 00:38:27	圣弥厄尔教堂	4	还算不错，但是自己更喜欢外面逛逛
811	2017-03-24 12:47:09	圣弥厄尔教堂	4	为数不多的早期传教士的传教地。
812	2016-12-22 20:29:04	圣弥厄尔教堂	3	只开放一楼还要门票行程紧的小伙伴在外边拍整体照片就可以转战下一个景点了嘿嘿
813	2016-06-09 23:18:06	圣弥厄尔教堂	3	没啥意思，就是拍照的地方那里每天有很多的人拍结婚照
814	2016-07-24 09:57:37	圣弥厄尔教堂	3	就在浙江路与中山路的交汇口的位置，很显眼的，可是不怎么对外开放。
815	2018-03-20 07:39:53	圣弥厄尔教堂	3	这个天主教堂在青岛已经有一百多年历史了，属于一个历史景观。
816	2016-03-15 20:27:59	圣弥厄尔教堂	3	在外面拍照效果很好。但进去要买门票，不赞同这样。
817	2017-11-21 08:23:09	圣弥厄尔教堂	3	这是青岛为数不多的天主教堂之一，挺不错的。
818	2017-06-17 18:54:21	圣弥厄尔教堂	3	感觉一般！里面比较气派！门票价格每人十元！
819	2019-09-04 00:29:51	圣弥厄尔教堂	3	如果不是有这个信仰的，去看真没啥意思
820	2016-09-13 23:06:05	圣弥厄尔教堂	3	很神圣的一个地方在这边感到了一种不同
821	2018-08-06 06:19:37	圣弥厄尔教堂	3	非常感谢好！祈祷吧！让我愿望成真！
822	2017-09-04 10:28:58	圣弥厄尔教堂	3	相当一般，10块钱门票基本是浪费的
823	2016-09-13 23:14:17	圣弥厄尔教堂	3	最近边有一种很厚重很尊重的一种感觉
824	2019-11-11 18:22:55	圣弥厄尔教堂	3	教堂庄严肃穆，给人一种安静的感觉
825	2019-03-13 07:38:40	圣弥厄尔教堂	3	在这个教堂门口有很多拍婚纱照的。
826	2017-12-04 19:49:08	圣弥厄尔教堂	3	路过，随意拍了几张相片而已～～
827	2016-10-04 09:19:36	圣弥厄尔教堂	3	在商业街边上，很多人在拍婚纱照
828	2020-07-08 06:21:11	圣弥厄尔教堂	2	建筑物风格独特，这条街都很有意思，适合拍照，不建议开车去，停车不方便
829	2018-06-03 22:56:14	圣弥厄尔教堂	2	作为青岛两个教堂之一，我本人是非常不推荐这个教堂的，我个人比较推荐的是，江苏路的小教堂，为什么说不推荐浙江路的教堂，因为它的整体风格，保存的情况，都没有江湖路的小教堂完整，所以说我个人非常推荐江苏路的小教堂。
830	2017-05-28 06:05:28	圣弥厄尔教堂	2	人多，人多，就是人多，算是拍婚纱照的，别的没有了
831	2018-10-29 09:11:56	圣弥厄尔教堂	2	只能说外面看起来特别美，真的到里面是没得转也没得看，坑，
832	2016-09-06 16:06:12	圣弥厄尔教堂	2	把一个教堂当做摇钱树，我觉得不合适
833	2019-06-24 13:38:16	圣弥厄尔教堂	1	花钱本没什么...本来很漂亮的建筑.但是最大疑问是，这是世界上唯一收门票的教堂吧！！！！？？？
834	2016-08-24 20:54:49	圣弥厄尔教堂	1	不值得进去看，里面的哀悼基督复制品看得我都要吐了
835	2019-10-04 15:44:25	圣弥厄尔教堂	1	只能说不值得10块钱，还有学生票的5块钱
