# Supplementary material for: The influence of perceived landscape value on tourists’ behavioral intentions in historical and cultural blocks
Source: PLoS One. 2025 Jan 9;20(1):e0312491. doi: 10.1371/journal.pone.0312491 (PMC11717279; doi:10.1371/journal.pone.0312491)
Supplement: S1 File — (ZIP) [file pone.0312491.s001.zip › 网络数据/大学路网红路数据.xlsx]

## Sheet: Sheet1
	评论时间	景点	用户评分	评论内容
0	2023-03-25 11:17:23	大学路网红路	5	青岛最文艺、最小资、最网红的一条路，无疑非大学路莫属，尤其是这个“网红转角”，在年轻一代人的心目中，都快要取代栈桥，而成为青岛的标志了。 即使是淡季，每天也有许多人聚集在这里，纷纷留影拍照，特别是一些直播大咖们早早的就会来占位。 其实除了红墙，这里最吸引人的是宁静与平和，旁边随便找个小街巷中的小咖啡店、小酒馆，发个呆再发个圈，才是大学路最原汁原味的魅力所在。
1	2023-04-12 08:11:36	大学路网红路	4	网络火爆一时的大学路，天天游人如织，照相需要排队，不过看上去也没啥特别的。倒是红墙内的青岛美术馆很值得看看，这里离老舍故居非常近。
2	2023-02-05 09:39:38	大学路网红路	5	一条文艺小清新的路，很多拍照打卡地
3	2023-05-03 07:16:46	大学路网红路	4	这条路火的有些莫名其妙，没有啥可看的，附近的青岛美术馆，老舍故居倒是值得转转
4	2022-10-27 14:45:45	大学路网红路	4	去大学路逛逛逛了面包店，还去玩了个狼人杀，好久没玩狼人杀了感觉有点回来了，就是发言还不好，看到这边好多的大神逻辑清晰发言语言清楚，让人听的很清楚，蛮好的
5	2022-11-24 15:20:03	大学路网红路	4	峰会前夕，在青岛待了一周。这个季节的岛城总会多雾，有时候一整天的浓雾弥漫。今天要去的是岛城据说最有文化范围的大学路
6	2022-05-28 23:54:39	大学路网红路	5	🌸春天的青岛属于樱桃花，初夏的青岛属于五颜六色的花海。 💛初夏的大学路、黄县路一代，真的太浪漫了！从4月初的玉兰开始，老旧的墙就被各种鲜花覆盖。带着青岛的文艺和热忱，赶走了这座岛城疫情的阴霾，明媚的向过往的游客绽放。 💛我是为大家发的紫丁香瀑布而来。但是来的太迟，绿荫已全然没了紫色的点缀。不过惊喜的发现了四面花墙。 💖黄县路的小屋咖啡馆，粉色的蔷薇爬了满墙。跟粉红色的砖墙全然融合在一起，给巫女的世界添了一分鲜活。 💖龙江路的白色蔷薇顺着路牌倾泻而下，成了一条宽宽的鲜花瀑布。 💖鱼山陶艺也有一面不大的蔷薇花墙。从小楼的栅栏里挤了出来，给小小的木椅添了一片绿和白色的阴凉。 💖还有一扇有点残缺的绿色大铁门，具体在哪里我不太记得了。被花点缀的铁门，不再有萧条和落寞，只有穿暖花开。 💛另外，黄县路上又增了一面宠物小精灵的墙，画工超级棒，特别好看。还有老网红的龙猫墙、长颈鹿墙、不舍昼夜咖啡馆。这里应…
7	2017-07-16 17:29:47	大学路网红路	5	据说是青岛最早的现代化道路，被称为青岛第一路，也在很多文章中被称为‘‘青岛最早的街道’’。大学路上有很多浓荫蔽日的百年法国梧桐，配合路边红瓦屋顶，简直不要太美。周边咖啡馆林立，一个挨一个的咖啡吧临街而立或隐藏在庭院里，小资情调浓厚，文艺范十足 。在逛累了之后，到咖啡馆看看书、喝喝咖啡，聊聊天，感受一下青岛的“慢生活”的节奏。大学路周围分布有海洋大学、美术馆、老舍故居、康有为故居等多个景点，不过这些故居都不是太好找，要注意查看门牌号，还有可以用百度地图或者高德地图辅助查找，建议拿出一天的时间漫步大学路，邂逅一场青岛的烂漫，因为这里的美景实在是太多了。
8	2022-02-18 19:59:31	大学路网红路	5	青岛老城区的文艺感在大学路、黄县路、龙江路的周边最为浓郁。 漫步在老街道，市井的烟火气和动漫般丰富的色彩交织在一起，浪漫又生动。 强烈推荐两个机位： 1.龙华路与龙井路交叉口拍到图1，生活和艺术遥相呼应。 2.大学路小学附近有个路口，拍到图2，层次感很好。 还有大家推荐最多的宫崎骏墙和不舍昼夜咖啡厅，都比较好拍～ 所以不要每次都去排队打卡网红墙啦！ Tips：如果来这附近逛，网红墙对面有一个很大的停车场，淡季5元、旺季10元一小时，可以把车停在那边。
9	2021-04-21 23:12:11	大学路网红路	5	吃完晚饭后到大学路走走，一路的欧式建筑，感觉很好，晚上很幽静，没多少店铺开门，也没什么灯光，但也不影响心情，漫步其中，有在厦门鼓浪屿上的感觉，这里还住着很多本地居民，很多带有小花园的洋房，感觉真不错…
10	2021-03-04 01:35:50	大学路网红路	5	小时候很喜欢热闹，害怕孤独，可是越长大越觉得其实独处是很宝贵的时间啊，我们现在的独处时间已经不多了，要工作，工作之余要充电或者要应付领导客户。回家不能有很丧的心情，因为要面对家人。可有的时候，真的是很想一个人独处，一个人放空，我会选择一个人去街上走走，逛逛大学路是个不错的选择。
11	2022-02-26 16:18:25	大学路网红路	5	其实虹桥里面不是大学是青岛美术馆，就是这个转角，现在变成网红景点，大家都想在这边留下合影呢。拍照的时候大家还会排队，按照持续也蛮给力的。
12	2021-03-21 21:08:00	大学路网红路	5	近期非常火的网红打卡点，附近一带有很多适合拍照的背景卡通墙、小资咖啡馆等。最有名的是一处红墙转角点，想要拍张照片不容易，差多人排队，建议下午太阳快落山时来打卡。
13	2021-11-13 19:04:06	大学路网红路	5	来青岛必打卡之处，大学路网红墙。来的人非常多，很有文艺的感觉，附近有网红龙猫手绘墙，可以进店喝奶茶，往上走还有很多手绘，很有特色
14	2019-07-12 16:16:44	大学路网红路	5	大学路是青岛的一条网红路，这条路两边是红色的墙，颇有古风的感觉，所以是拍照的绝佳打卡地。漫步在大学路，绿树成荫，走在老旧的路上，会立刻让你静下心你来，体会身在其中所带来的宁静，这主要是因为这条路可是青岛一条历史相当悠久的路。大学路上有很多吃饭的小店，这里的店铺的特点就是面积都不是很大，但是格调都特别好，不管是面馆还是日韩料理，都很有艺术气息。也许你随便走进一家店，老板却十分热爱音乐，梳着摇滚歌手的小辫儿，摆满了唱片和书籍，让你感觉到生活不仅是只有金钱，还有自己的追求和热爱。 如果想买些特产的话，或者想买其他的东西的话，一定得去台东了。台东有很多商铺，涵盖方方面面。而且据我对台东的了解，“青岛某人特产铺子”是一家比较地道的特产店了。从大学路到这里也很方便，可以在大学路公交车站，坐367/307/1路，在延安二路车站下车，走几步就到了，具体地址是在市北区台东三路118号，地图导航很容易就能找…
15	2022-02-12 00:01:35	大学路网红路	3	十一假期因为疫情原因不能出省，济南的只能去青岛溜达溜达了，网上有个网红打卡地，那么咱也来凑凑热闹，拍拍照打打卡吧，留个纪念算是来过
16	2020-07-22 08:05:06	大学路网红路	5	值得一去，自驾游的可以把车停在黄县支路附近停车场，往北看完总督府，可以往南转一圈，老舍故居，网红墙，一路景色不错，好多德国的老建筑依然在使用，老舍故居出口有家书店不错，买书可以盖章，给孩子挺有意义。
17	2022-04-16 15:49:18	大学路网红路	4	这里有众多的名人故居，开了不少咖啡馆，很有情调
18	2020-09-08 11:59:31	大学路网红路	5	大学路，青岛市的网红路，除了与鱼山路交界的地方有网红墙外，整条路及其支路有大量的小咖啡厅，西餐厅等等适合文艺青年打卡的地方。
19	2021-06-16 22:26:40	大学路网红路	4	人很多，但是拍照也可以，基本上只能拍照
20	2020-09-11 05:49:48	大学路网红路	5	青岛市的大学路离青岛海底世界很近，海底世界有一个汽车出口穿小巷去大学路也就几百米。大学路现在是一个网红打卡地，这里有一面红色的围墙。附近还有好多名人故居。
21	2021-04-15 14:16:27	大学路网红路	5	网红墙，网红路，美得很。总是很多人在那里拍照。
22	2020-07-05 18:36:49	大学路网红路	5	青岛最文艺的一条马路没有之一。这条街上有很多的小咖啡店，还有一些服饰店。都是布置的，很文艺很清新的。而且大学路上还有中国著名的海洋大学和青岛美术馆呢。
23	2020-06-08 18:41:04	大学路网红路	5	青岛很文艺的一条路，包括附近的鱼山路，从中国海洋大学走到网红墙，有青岛艺术博物馆，附近名人故居也有不少，梁实秋故居，老舍故居。
24	2020-03-27 10:23:43	大学路网红路	5	青岛大学路是一条网红路，来这里拍照的人有好多，需要拍队拍照，太受人欢迎了，这条路也是文艺青年路，周围有很多青岛好玩的景点
25	2020-09-18 23:01:02	大学路网红路	4	感觉除了这个没啥了 爱拍照的集美们可以拍个留纪念 但是要挨个排队 走几百米就是信号山公园 走好累结果进不去要预约 心累坡太多了 但是路边的建筑风格不错的 很好看
26	2022-10-11 09:30:36	大学路网红路	1	不值一去，都不能算个景点，就几面墙和涂鸦。不知道哪个网红随便拍了几个照片引的都去那。附近停车困难还死贵。
27	2020-11-04 09:30:26	大学路网红路	4	大学路是“青岛最早的街道”，煌煌百年，他见证了青岛的整个近代史，因为在身边一直坐着一所大学，他随和地变成了我们口中的大学路，也逐渐成为了青岛游客们的打卡圣地。
28	2021-03-01 02:07:55	大学路网红路	4	夜晚的大学路灯光开的很美，过年前还有大学路夜市可以去逛逛的，过年期间没有了，大家都专心走亲访友过大牛🐮年了。附近白天拍拍照是个不错的选择，也能找地方吃饭。
29	2020-07-22 09:04:10	大学路网红路	4	大学路最吸引人的就是网红路口，拍照的人真的非常多，在大学路和黄县路交叉口发现路标挺有意思，于是拍了下来，黄县路是一条小路，不宽，最头上一家小店超有情调，再往前是老舍故居，可惜当时不让进
30	2020-06-26 19:05:18	大学路网红路	4	网红打卡地，路过一观。这里还有许多名人故居。
31	2018-04-03 11:26:02	大学路网红路	5	由于中国海洋大学就在附近，大学路实至名归！大学路具有文艺气息，路边咖啡馆众多，一边红色的墙是摄影的绝佳选择。这里不断有新人拍摄婚纱照。个人喜欢，以后青岛旅游，还回来走走逛逛！
32	2020-12-02 15:40:25	大学路网红路	5	真的不错，打卡地，中国海洋大学鱼山校区附近，景色优美
33	2018-01-06 22:56:50	大学路网红路	5	青岛最文艺的一条路。风景甚是优美。有好多小咖啡店，服装店。一路走来。走走停停。拍照。逛一逛路边的小店。走到头。就可以看到大海。和栈桥。然后可以去逛一逛栈桥。好多游客会在大学路的网红拐角。拍照留念。很不错。一路上会看到好多咖啡店的小标志。很有意思。如果在秋天。有落叶。踩在落叶上面。更有感觉。离得不远，就是青岛信号山。海洋大学鱼山校区。都在这一带。还有青岛美术馆啊。可以逛的地方真的是太多了。
34	2017-07-23 20:22:08	大学路网红路	5	16年去青岛，现在来写点评，似乎有点晚了，但对于这里来说，不晚。 图1海大，图2大学路，图3老舍故居 青岛那么多景点，留给我印象最深的，也就是大学路了。从中海大出来，就是这条林荫小路。也不多说，还是自己感受最好。唯一的遗憾可能就是恰逢周一，老舍故居闭馆，未能拜访。
35	2019-10-12 07:31:29	大学路网红路	5	大学路，青岛著名的网红一条路，很多人在这里拍照打卡，这里砖红色的墙非常有特点。同时，老舍博物馆也在附近。1936年，老舍先生就是在这栋房子里创作了长篇小说《骆驼祥子》。老舍先生一定想不到，80多年后，他家附近的大学路变成了全国有名的网红路。青岛人真的超爱无花果，家家都有无花果阔大的叶子和滚圆的果实探到路边来。
36	2020-09-15 22:27:41	大学路网红路	3	这面虹墙古色古香的，路线也挺长的呀，像故宫的红墙一样，其实这个红墙是青岛美术馆的。转角的地方特别人多，都在排队拍照呢。大家还是挺有礼貌的。
37	2017-10-15 10:18:37	大学路网红路	4	很小清新的一条路吧，也是从网上查到的然后慕名而来，大概是7月份的缘故，大学路上几乎没有什么人，也没有什么车，两边基本上都是装修风格很小清新或者很个性的咖啡馆和一些卖饰品的小店，找三五个朋友，或者自己一个人，找一间咖啡馆，拍拍照，聊聊天，都会很惬意的
38	2018-04-19 22:00:21	大学路网红路	5	大学路的风景优美，道路两边都是高大的法国梧桐树，有很多新人在拍婚纱照，我们慢慢走着，欣赏两边的美景，小咖啡馆比较多，貌似我们也文艺了一回。
39	2019-09-15 01:28:55	大学路网红路	5	大学路是一条有红墙的主路，附近有很多小路，叫着各式各样的名字，小路上不满了各种文艺小店。附近还有老舍故居，可以参观老舍先生生前的住址了解其生平事迹。就是大学路和鱼山路的那个网红拐角太多人排队拍照了
40	2020-04-18 13:51:33	大学路网红路	5	大学路的风景很美，空气也很好，环境也好，值得一去
41	2018-03-23 13:09:02	大学路网红路	5	很安静的小路，离大学和美术馆很近。附近的小鱼山历史名人景区很棒。很多咖啡馆和小茶馆，艺术氛围和文学氛围浓厚。上次去是夏天，很多新人在这里拍婚纱照。
42	2019-10-23 14:19:37	大学路网红路	4	青岛的老城区适合步行来体会，惊艳之处可能就在下一个拐角处，大学路、鱼山路、龙江路、黄县路附近就是这样的一片区域。故宫般的红墙、名人的故居、涂鸦的街道、小清新的文艺店铺、拍写真的年轻一族......附近有信号山公园、青岛迎宾馆，可以一起游览。地铁站人民会堂站下车。
43	2020-09-26 21:11:01	大学路网红路	5	网红打卡地，各种拍婚纱照的，拍摄效果不错
44	2020-07-17 09:44:41	大学路网红路	4	网红转角，适合情侣来玩。很有文艺气息。离海大鱼山校区也很近。
45	2020-07-13 08:59:54	大学路网红路	5	网红打卡地，琉璃瓦，绿荫路，湛蓝天！
46	2017-06-15 13:57:00	大学路网红路	5	文艺小青必去之地，提醒，千万别提着行李箱去。因为路是在不方便提着走。 会偶遇很多拍照的地方，每一拍都是大片儿
47	2020-06-25 15:44:09	大学路网红路	3	网红墙引来很多打卡的年轻人，拍照文艺好看，鱼山路上有个美术馆，梁实秋故居但不开放参观
48	2019-05-11 13:42:47	大学路网红路	5	大学路始建于德国侵占青岛以后，沿青岛河铺设了一条现代马路，并在今黄县路口建了一座石桥，使马路向北延伸，名叫奥斯帕斯街。但青岛老百姓叫它东关街。现在的大学路可以说是青岛最文艺的一条马路了，有各种服饰店，饰品店以及各种咖啡店等等
49	2016-10-07 18:20:14	大学路网红路	5	红瓦绿树，青岛有很名的一条路，很有文化的一条街，随意走走，拍照的人很多，很有意境
50	2019-08-05 07:46:37	大学路网红路	5	文艺小清新，不错的，拍出来的照片还是挺好看的。色彩也比较分明，周边的小吃也比较多，就是拍照要看准时机，人实在太多了。
51	2019-11-08 18:32:36	大学路网红路	5	大学路是青岛市历史上最早的现代化道路，也被称为“青岛第一路”。 这里位于青岛老城区，距离海边不远，车辆不多，环境优美，路边是高大的法国梧桐树，掩映在绿树丛中的是德国风格的红瓦黄墙小房子。这里有众多的名人故居，开了不少咖啡馆，很有情调。 踏上这条小街，你会感受到厚重的历史沧桑感和浓烈的文艺气息，让你不知不觉中放缓了脚步。
52	2018-03-20 19:49:55	大学路网红路	5	这里简直就是女生的天堂，可以随心所欲地拍照，各种的壁画各类的咖啡店，随便一拍都很好看，还有很多新人在这里拍结婚照，非常热闹。
53	2019-04-30 15:22:58	大学路网红路	4	青岛的大学路很值得一看，大学路与鱼山路的交汇处已经成了网红拍照地，黄琉璃瓦红墙的确有味道。不过拍一张满意的照片得耐心的排队等待了。据说周围有很多特色创意小店，这次时间紧没有去寻找，留待下次慢慢逛吧！青岛是一个值得多次光顾的城市。
54	2016-10-09 14:08:32	大学路网红路	5	这条大学路是我走过最舒服的大学路，虽然我拖着重重的行李箱，走了挺久的，路上没什么人，感觉超棒，语文学的不好，只有超棒超好这些词，见谅。。
55	2016-10-04 14:12:44	大学路网红路	3	听了介绍去的，但是去了以后感觉比较一般，旁边有两家三家小店蛮有趣的，整条路上感觉建筑没有那么出挑，闲逛可以，真的要有看点也说不出来。
56	2020-04-04 14:16:29	大学路网红路	4	适合拍照，其他也就没啥好看的了
57	2017-10-07 12:08:18	大学路网红路	5	值得拍照的好地方，很独特，还有好多很有情调的咖啡店，掩映在郁郁葱葱的树下，明暗交接，非常有感觉。
58	2019-02-27 20:36:50	大学路网红路	4	信号山公园出来直奔鱼山路大学路，其实我并不知道为什么这个地方就是网红拍照景点了，上海也有大学路，似乎更有看头吧，普通的道路而已，斜对过的海更好看，八大关更有看头吧！
59	2017-01-17 23:27:46	大学路网红路	4	那边有青岛大剧院，开放了地铁，交通比较方便，还有大学路风景很不错，可以感受一下书香气息！秋天去会很美，适合情侣约会的地方！
60	2019-08-15 22:56:53	大学路网红路	4	大学路是青岛的一条网红路，这条路两边是红色的墙，颇有古风的感觉，所以是拍照的绝佳打卡地。漫步在大学路，绿树成荫，走在老旧的路上，会立刻让你静下心你来，体会身在其中所带来的宁静，这主要是因为这条路可是青岛一条历史相当悠久的路。
61	2016-09-18 10:37:46	大学路网红路	4	大学路挺短的，话说传说中的挤满了咖啡厅等等，我怎么只看到几家，不过挺安静的，随便走进一家坐坐看看
62	2019-09-05 15:24:13	大学路网红路	5	拍照超好看，拍婚纱照的人更多。不建议去公主楼，没意思，还要门票
63	2016-10-21 07:21:10	大学路网红路	5	青岛数一数二的文艺道路，紧靠着海洋大学鱼山校区。百年参天大树，红色瓷砖红墙，青石幽静小路，文艺咖啡馆到处都是。适合拍婚纱，且春夏秋冬都各有特色。推荐去溜达溜达。
64	2018-11-20 01:26:39	大学路网红路	4	是一条代表青岛文艺清晰的一条马路 有咖啡管 餐厅 茶室 服装店 很多人在拍照
65	2017-03-15 12:22:31	大学路网红路	5	青岛大学路，浓荫蔽日的百年法国梧桐，红瓦屋顶的浪漫。大学路上的人切似乎是单纯为了浪漫而生，一个挨一个的咖啡吧临街而立或隐藏在庭院里，显得别有情趣。
66	2019-04-10 12:37:55	大学路网红路	5	红墙绿树，休闲与拍照的好去处，很多人婚纱照选择在这里。周围的名人故居，休闲咖啡屋。历史与现代的融合，景观与文化的融合，赞。
67	2018-09-19 11:39:28	大学路网红路	5	大学路，靠近老舍故居，附近有很多小的咖啡馆，小店铺，很文艺的一条街，我去的时候看到了很多拍婚纱照的，整条街的氛围都不错。
68	2019-06-25 17:01:12	大学路网红路	5	网红打卡地 红墙也很容易出片 大学路上的小店也很值得一逛
69	2017-08-18 18:35:18	大学路网红路	5	大学路一边是红墙琉璃瓦，一边是西洋建筑，与鱼山路相连，无门票，路旁有很小资的咖啡店，适合旅途中慢下来坐坐
70	2019-08-28 15:41:23	大学路网红路	3	【景色】我们下午3.00左右到大学路的时候，很多人在我拍照的那个角拍照打卡，后来我才发现，这条路也就这个角可拍啦可看啦哈哈哈哈哈，其他的我是没找到，加上我弟弟一直催觉得累，我就放弃了寻找，往前走一小会就是骆驼祥子博物馆。
71	2018-03-05 16:04:06	大学路网红路	5	青岛特别文艺的一条路，好多咖啡小店，服装店。
72	2018-02-22 11:18:10	大学路网红路	5	很文艺范的一条路 各种小酒吧小餐馆 都很有特色
73	2018-03-15 21:56:21	大学路网红路	4	青岛的大学路很美！特别是秋天更好。两侧红墙绿树，一头是碧海蓝天，一头是顶尖的小学名校，中间还连着重点知名大学(中国海洋大学校本部)，啥是漂亮！
74	2018-03-14 21:38:10	大学路网红路	4	夏秋季节的大学路很美丽！这里也是能够代表老青岛形象的地标之一，两边的红墙绿树甚是漂亮。可惜的是中国海洋大学基本搬走后，这里显得萧条了些。
75	2018-05-14 16:34:42	大学路网红路	5	它代表一段充满文化气息的历史，也代表一种悠闲惬意的情怀
76	2018-02-02 07:55:09	大学路网红路	5	漫步之间，可以品味历史的遗痕，可以徜徉文化的时光。
77	2021-07-25 17:55:10	大学路网红路	2	一小段矮墙… 好多人拍照 无语
78	2018-02-18 13:47:46	大学路网红路	5	大学路，很不错，幽静优雅，很多小店，超文艺。
79	2018-02-17 19:17:18	大学路网红路	5	适合小情侣拍照，红墙~特别想念附近的娇儿馄饨
80	2018-01-09 13:50:15	大学路网红路	5	哪个地方都会有自己独特的魅力，喜欢这里！
81	2018-01-09 22:10:39	大学路网红路	5	路，上坡，小商店，可供行人的路不多，
82	2019-10-04 00:25:02	大学路网红路	5	青岛最美的老街之一，网红打卡地。
83	2016-10-05 20:03:39	大学路网红路	4	邂逅大学 邂逅属于你的咖啡厅。
84	2017-08-27 10:55:43	大学路网红路	4	比较文艺的路，有很多咖啡馆，美术学院里面还有展览可以看，挨着信号山公园，值得走走拍照
85	2017-05-16 08:59:16	大学路网红路	3	其实也就是那样吧……到处都是拍婚纱照的。
86	2016-10-24 18:09:52	大学路网红路	4	没感觉有什么看的，不过咖啡店很多，味道还可以。
87	2017-08-12 15:59:46	大学路网红路	4	夏天去蚊子贼多，不推荐，也没有介绍的那么文艺，只是周边有很多大学而已
88	2021-03-26 13:26:49	大学路网红路	1	虽然不花钱。但是就是看墙去了。实在是无聊到家！
89	2017-12-05 20:02:23	大学路网红路	3	绿化很好，到处都能见到美丽的树木和灌木什么的。
90	2018-02-01 08:15:59	大学路网红路	3	大学路是著名的风景名胜一条街，这边有很多咖啡馆。
91	2019-06-15 23:56:25	大学路网红路	2	非常非常非常非常无聊。去了以后会发现有一群人在围着一个红色的墙角照相，然后除了这个墙角以外，基本上就没有别的东西可玩了（性价比还是很高的毕竟看一眼就可以走人了，也不需要花钱）。自拍狂热爱好者可以去打一个卡，不然的话还是不要去了。我选择了一处最僻静的角落拍照，我真是一个奇女子
92	2019-08-20 16:35:57	大学路网红路	1	人太多了，排不上号！大约就这一个角
