# Supplementary material for: The influence of perceived landscape value on tourists’ behavioral intentions in historical and cultural blocks
Source: PLoS One. 2025 Jan 9;20(1):e0312491. doi: 10.1371/journal.pone.0312491 (PMC11717279; doi:10.1371/journal.pone.0312491)
Supplement: S1 File — (ZIP) [file pone.0312491.s001.zip › 网络数据/小青岛数据.xlsx]

## Sheet: Sheet1
	评论时间	景点	用户评分	评论内容
0	2023-02-10 10:20:16	小青岛	5	就是那种不加滤镜就很好看 加个滤镜绝绝子的神仙地方 石头缝里会有小螃蟹 女儿和老公抓的乐不思蜀 我拍照拍的流连忘返 怎么说呢 到了地方 就是各忙各的 各取所需 皆大欢喜吧哈哈哈哈哈哈 我去的那天并不是个好天气 图片也没有加任何滤镜 原相机直给 将就看看吧
1	2023-02-21 18:34:31	小青岛	5	今年青岛的海鸥特别多，成片成片的在岸边，在海面飞舞。许多游客都买来零食喂海鸥，人与大自然的和谐相处在这里体现的特别明显。好美的一幅幅画面。
2	2022-12-06 20:53:35	小青岛	5	小青岛公园是青岛市标志性建筑，位于胶州湾入海口的青岛湾内，因岛上林木长青，遂称青岛；岛形如琴，水如弦，风吹波涛如琴声，又称琴岛。岛上建有18米高灯塔，是船只进出青岛湾的重要航标。
3	2023-03-11 20:48:14	小青岛	5	大海能给人广阔的胸怀，现在在青岛游玩除了看看辽阔的大海外，还能欣赏到众多海鸥天空翱翔的雄壮场面，数以千计的海鸥在海面上飞来飞去。场面宏大。
4	2023-05-17 19:54:54	小青岛	5	我认为这里是青岛最美的地方之一，面积不大，半小时就能围着小岛转个圈，不过风景很美，特别是坐在半山腰眺望无边无际的大海非常惬意~
5	2023-05-14 18:50:04	小青岛	5	小青岛很漂亮，风景优美，特别是通往小青岛那条路，路上各种网红咖啡吧，岛距东侧海岸370余米，有长长的海堤与陆地相接。此岛原是陆地的一部分，在海浪长年累月的冲蚀雕凿下，渐与陆地分离，始成今日之形状。四十年代初东面筑起初具规模的“防波堤”与陆地相接，后有人视其形如琴，又名琴岛。
6	2023-01-20 19:07:07	小青岛	5	小青岛位于山东省青岛市市南区琴屿路23号，小青岛最显眼的景致是最高处矗立的一座洁白的锥形灯塔，这是海上过往船只进出胶州湾的重要航标。灯塔系1900年由德国人建造，1915年启用，解放后进行了大规模修建。塔身高15．5米，八角形，通体用白色大理石构筑，分上下两层，塔顶部装有水晶棱镜镶成的反射镜，并以牛眼形旋转式造镜电力发光。射程12海里，为来往船只导航。每当夜幕低垂，灯影波光形成青岛—景——“琴屿飘灯”。
7	2023-02-01 19:19:25	小青岛	5	海边的青岛，充满浪漫气息，红墙黛瓦。
8	2023-03-18 21:26:17	小青岛	4	小青岛高空看外形酷似一把古琴，所以也被称为琴岛，本来是预约了想去看日落的，奈何天气不给力，所以就改道去了海军博物馆，只是远远的拍了几张图
9	2023-03-01 15:44:15	小青岛	5	小青岛风景名胜区是青岛市重点文物保护单位。原名青岛，德占时期被称之为“阿克那岛”。因其形状如同一把古琴，故亦称“琴岛”。位于青岛湾内，距岸720米，面积0.012平方公里！
10	2022-12-04 21:11:33	小青岛	5	大自然最美的有西部雪山高原，还有就是海滨沙滩。我都非常喜欢。青岛是海滨游玩的理想景点，这里空气清新，温度宜人，海景广阔，海岸线优美。自由自在，心情舒畅。
11	2023-03-18 23:19:48	小青岛	5	琴屿路的海岸线太美啦，碧水军舰，蓝天白云，海风有点儿大，景美，很值
12	2023-05-04 12:49:39	小青岛	5	小青岛是青岛的标志，直得一去。景色也很好。
13	2023-03-20 04:26:43	小青岛	5	从鲁迅公园西侧的小道进入，走过一段环海公路，会看到一条长长的堤坝，大坝南侧的石墙足足有半人多高，这段长377米、宽8米的堤坝最初是由日本人修建，后来被海浪冲毁，1954年重新修筑，正是这条堤坝，让原本被孤掷海上的小青岛成为人工陆连岛。
14	2023-03-14 11:14:26	小青岛	5	青岛是一个美丽的海滨城市，冬暖夏凉，有很多名胜古迹，自然风光一年四季各有不同，济南到青岛很方便，高铁两个多小时就到了，以后会经常去玩。
15	2023-02-13 20:55:04	小青岛	5	最爱黄海之美，天蓝水清，美美哒。
16	2023-02-17 07:42:01	小青岛	5	果真不错哦…空气清新没有污染。
17	2023-05-04 13:04:53	小青岛	5	小青岛是青岛的标。
18	2023-03-17 11:33:48	小青岛	5	选个好天吧，美丽翻倍翻倍翻倍♥️♥️
19	2022-10-17 13:03:23	小青岛	5	流萤入梦，朝晚看云，听涛观海，归山入水，在青岛感受感受夏末秋初的美好。 小青岛与黄岛遥遥相对，彼黄此青而得名，又因其“山如琴，水如弦，清风徐来，波音铮铮如琴声”，又名&quot;琴岛”，从它的名字就能看出它的轻灵风雅。从这 里既能&quot;上岛&quot;，又能沿途欣赏海滨风光，同时还可以远眺到颇具现代感的青岛城市景观，让人心驰神往。
20	2023-03-20 04:29:24	小青岛	5	小青岛上的灯塔由德国人在1900年建造，塔高12米，通体雪白，至今仍在正常使用。每当夜色降临，塔顶的主灯闪烁起红光，塔底灯柱也亮起绿光。
21	2022-11-29 10:45:25	小青岛	5	小青岛是青岛市重点文物保护单位。原名青岛，德占时期被称之为“阿克那岛”。因其形状如同一把古琴，故亦称“琴岛”。位于青岛湾内，与栈桥一样，为青岛的象征。于1900年在岛上建立一座灯塔，为往来船只进出胶州湾导航。
22	2023-01-05 21:03:05	小青岛	5	世界的青岛，中国的青岛，山水有相逢。
23	2022-11-27 12:30:52	小青岛	5	北方城市的美，山河壮阔，海阔天空。
24	2022-12-21 20:51:44	小青岛	5	山水之地看青岛，天下仙山看崂山。
25	2023-03-04 15:04:13	小青岛	5	特别喜欢小青岛的落日，真的很美
26	2023-04-23 11:55:07	小青岛	5	不错不错风景特别好,非常适合周末在岛上休闲几个小时，赶赶海吹吹风。
27	2022-12-02 21:13:21	小青岛	5	小青岛公园是山东省青岛市的标志性建筑，位于胶州湾入海口的青岛湾内，占地面积2.47平方千米。因岛上林木长青，遂称青岛；岛形如琴，水如弦，风吹波涛如琴声，又称琴岛。景色很美，性价比超高
28	2023-05-19 15:20:31	小青岛	5	适合休闲游，岛本身不大，但景色的确不错。免费，合适带着爹妈来
29	2022-11-27 11:27:35	小青岛	5	最爱黄海之滨，岛城红瓦绿树，碧海蓝天。
30	2023-04-12 22:59:43	小青岛	5	【景色】 【趣味】 【趣味】 【性价比】 【景色】还行，很小的
31	2022-12-19 11:05:49	小青岛	5	黄海之滨的岛城之美，全天候之美。
32	2023-02-27 21:39:52	小青岛	5	青岛三景，各处风光不一样的美！
33	2023-02-03 07:26:48	小青岛	5	青岛里的小青岛，非常的好看。大家没事儿的时候去逛逛
34	2023-05-04 06:11:17	小青岛	5	小青岛就是人多了一点，通往岛上的栈道，一路上有餐厅，咖啡吧，坐下来一边欣赏海景，真的很好
35	2023-03-21 09:30:13	小青岛	5	这里的风景很美 很漂亮 很喜欢这个地方 我值得推荐一下
36	2023-03-05 19:48:48	小青岛	5	是一座景色超美的城市，从街道名字透漏着诗情画意
37	2023-03-10 05:41:07	小青岛	5	山东省青岛市市南区香港中路附近的小青岛景区。
38	2023-02-27 10:49:42	小青岛	5	各种风格的建筑，教堂，海岸线，民宿，值得推荐
39	2023-01-22 22:54:13	小青岛	5	必须打个满分💯服务真的超级好，又热情又细心
40	2023-03-07 07:10:29	小青岛	5	国际旅游岛，世界各地游客纷至沓来，值得一看
41	2023-03-09 19:38:31	小青岛	5	【景色】景色迷人 【性价比】非常高值得一去
42	2023-03-04 05:49:10	小青岛	5	山东省青岛市市南区的小青岛景点挺不错的！
43	2023-02-28 07:46:42	小青岛	5	地标性旅游景点，来这边的游客还是挺多的！
44	2023-02-12 15:51:27	小青岛	5	小青岛四面环海，只有一条栈道与陆地相连。
45	2023-05-17 09:46:23	小青岛	5	【景色】不错 【趣味】不错 【性价比】不错
46	2023-02-07 17:49:36	小青岛	5	小青岛，青岛地名的由来，值得游览一番！
47	2023-04-02 14:49:46	小青岛	5	风景大气优美，空气清新！知名打卡地！
48	2023-03-21 16:42:51	小青岛	5	小青岛上的灯塔，历史悠久，很有意义。
49	2023-03-18 21:20:41	小青岛	5	旅游度假可以来这里看看，还是可以的。
50	2023-03-11 10:22:41	小青岛	5	这里的风景好美好漂亮哦，很不错的地方
51	2023-03-02 00:01:15	小青岛	5	通往小青岛的沿海路，网红拍照打卡地。
52	2023-02-27 21:09:54	小青岛	5	小青岛四面环海，能开车上岛确实方便。
53	2023-02-24 23:18:03	小青岛	5	一座一下火车就可以看到海岸线的城市！
54	2023-02-15 09:09:49	小青岛	5	青岛小青岛四面环海，还可以开车上岛。
55	2023-02-09 05:59:32	小青岛	5	【景色】漂亮 【趣味】有趣 【性价比】高
56	2023-01-24 22:46:13	小青岛	5	青岛这座城市真的太美了！下午坐在海滨
57	2022-12-23 12:27:52	小青岛	5	青岛的美，全区域的美，每个角度都美。
58	2023-03-22 11:27:55	小青岛	5	海水干净，交通方便，周围景色不错。
59	2023-03-16 14:33:11	小青岛	5	一座出了火车站就可以看到海的城市？
60	2023-03-15 10:25:32	小青岛	5	一座出了车站就可以看到海边的城市！
61	2023-03-04 10:39:06	小青岛	5	青岛真的是我信心中特别推荐的城市！
62	2023-02-23 06:27:46	小青岛	5	山东省青岛市市南区的著名景点之一。
63	2023-02-11 16:02:37	小青岛	5	景色很美，属于地标性景点，很不错！
64	2023-02-02 20:41:07	小青岛	5	特别干净的城市，下午海边人超级多。
65	2022-12-07 10:05:36	小青岛	5	美丽黄海，美丽青岛，处处美景之新。
66	2023-03-21 22:30:11	小青岛	5	【景色】美 【趣味】强 【性价比】高
67	2023-03-19 21:37:47	小青岛	5	一座出了车站就可以看到海的城市，
68	2023-03-10 00:11:48	小青岛	5	安利一下青岛的美景，海边真的推荐
69	2023-03-01 23:12:13	小青岛	5	一个一出车站就可以看到海的城市！
70	2023-05-13 15:14:34	小青岛	5	小青岛公园景色大气，空气清新！
71	2023-04-23 11:56:57	小青岛	5	很好玩，去岛上赶赶海吹吹海风。
72	2023-03-20 22:43:25	小青岛	5	一座出了车站就可以看到海的城市
73	2023-03-19 22:15:58	小青岛	5	青岛小青岛位置优越，四面环海。
74	2023-03-17 10:43:07	小青岛	5	挺好玩的哈哈哈，值得一逛哦！！
75	2023-03-15 15:08:45	小青岛	5	小青岛位置优越，景色非常优美。
76	2023-01-01 16:37:53	小青岛	5	忆青岛之美，观黄海之魅力十足。
77	2023-04-29 20:29:34	小青岛	5	说走就走的旅程愉快
78	2022-09-28 18:04:11	小青岛	5	小青岛是青岛比较有名的景点，这里的大海辽阔，礁石很多，颜色赤红，与海水融合，非常醒目。这里空气非常清新，非常宜人。需要游览半天时间。
79	2022-09-30 19:59:06	小青岛	5	岛城之美景，海天一色美，夕照美，夜景美，蓝天白云美，让人心旷神怡之美，美轮美奂的美，多彩多姿之美，五颜六色之美，影视效果之美。
80	2022-12-24 09:10:36	小青岛	4	为青岛市的旅游景点。小青岛距海岸720米，海拔17.2米，面积1.2公顷。因其形状如同一把古琴，故又有“琴岛”之称。岛距东侧海岸370余米，有长长的海堤与陆地相接。此岛原是陆地的一部分，在海浪长年累月的冲蚀雕凿下，渐与陆地分离，始成今日之形状。
81	2023-02-12 09:06:04	小青岛	5	干净，值得一看，灯塔、鱼雷库，还能看到海军博物馆的战舰，琴屿路沿途风景漂亮
82	2023-01-26 07:08:04	小青岛	4	就是一个小岛，与琴屿路连接，旁边就是鲁迅公园，网上说的太多，个人感觉一般。
83	2022-12-06 22:13:31	小青岛	5	小青岛，信号山，栈桥，五四广场，大青岛，好几年不去了，机场都搬了，那么，安排个计划，明年去，小青岛，大青岛...
84	2022-10-07 17:48:16	小青岛	5	小青岛公园， 紧邻栈桥和海军博物馆， 栈桥区域最美的景点没有之一， 原来，晚上也是开放的！ 晚上开车登岛， 夜景别有洞天…
85	2023-02-27 13:33:17	小青岛	4	风景很好，夏天去再合适不过，海风吹过，海鸥自由翱翔，坐在海边吹吹风
86	2023-02-13 09:49:52	小青岛	5	有琴屿路拍照打卡，可以坐在石头上吹海风，环境很优美，拍照很出片
87	2023-01-02 13:17:18	小青岛	5	这会小青岛是青岛的标志性建筑，在海边非常醒目，如果来青岛，必须到这个地方看一看，要不就没有来过青岛。
88	2022-12-22 08:44:32	小青岛	5	这个小饭店非常不错，希望有机会过来再催一下，这里有上海菜出名的Uber虾，还有龙井虾仁。
89	2022-12-15 08:18:36	小青岛	5	这个地方是青岛的特色性景观建筑，是在海洋里的一座小岛，这里的景色非常优美，拍照非常好看。
90	2022-10-15 22:20:23	小青岛	5	世界上最宽广的是海洋，比海洋更宽广的是天空。。
91	2023-05-09 18:43:14	小青岛	5	很值得来，但是要记得提前预约呐，真滴很不错
92	2023-05-07 17:57:35	小青岛	5	值得一去的地方，景区不大，但一周都是美景。
93	2023-04-15 22:20:31	小青岛	4	小青岛第一次来的时候觉得很美，这一次反而觉得一般了，为什么呢？因为在蘑菇厅和贝壳厅前面广场成了停车场，根本没有办法拍照了。
94	2022-12-09 09:50:40	小青岛	5	这个地方是青岛的标志性建筑，有机会一定要过来看一看，这个地方特别好，很适合拍照。
95	2022-11-10 15:27:04	小青岛	5	青岛，一年四季都有美景，夏有凉风冬有雪。
96	2023-05-14 15:55:59	小青岛	5	风景很优美，但是很小适合打卡拍照很出片
97	2022-08-27 23:18:19	小青岛	5	吹着海风特别凉爽，就是塔上面还没开
98	2023-03-04 19:28:55	小青岛	4	喜欢山东喜欢青岛，有机会还想再去
99	2023-03-03 20:15:43	小青岛	4	青岛的环境还是非常的好的，很不错
100	2023-04-27 20:51:03	小青岛	5	票买了，没去成留点遗憾下次再来
101	2023-02-25 02:04:56	小青岛	5	就算是大雾天拍照也真的很好看！
102	2022-12-30 09:42:31	小青岛	5	小青岛是青岛的一个景观性建筑，她在沿海的一个景点，景区里面非常的不错。
103	2023-04-18 13:03:55	小青岛	5	吹吹海风，看看栈桥海鸥 还不错
104	2022-09-29 09:11:56	小青岛	5	小青岛在栈桥附近，海岸线挺长的，站在岸边望向大海，心旷神怡。沿着海边游逛，不仅游览海边的风景，还可以捡拾些被海水冲到海边的贝类。这里的交通便利，有多些线路在此有站点。是游览海边的好去处。
105	2023-01-07 15:37:14	小青岛	5	【景色】 【趣味】 【性价比】 【景色】 【趣味】 【性价比】挺好的，不大
106	2022-12-14 13:24:17	小青岛	5	青岛的著名旅游景点，俯视就像一把小提琴静卧于海面，非常好用美
107	2022-12-08 00:57:56	小青岛	5	岛370余米，有长长的海堤与陆地相接。此岛原是陆地的一部分。
108	2023-04-27 20:51:13	小青岛	5	就当减肥接地极
109	2023-04-18 13:03:27	小青岛	5	岛不大，还不错
110	2023-04-08 07:04:41	小青岛	5	整体很nice
111	2022-12-28 10:04:38	小青岛	5	这里的房间很美，很漂亮，很喜欢这个地方，我自己推荐一下
112	2023-04-18 13:02:53	小青岛	5	岛上环境很好
113	2023-01-07 18:39:45	小青岛	5	青岛是个好地方。 有漂亮的环境和大海。 还有优秀的历史。
114	2022-09-11 09:32:50	小青岛	4	风景不错，但是打车到了门口需要走好长时间才到，是一个环形公园，不可以下海到海边，下海可以在鲁迅公园下海，捉捉小螃蟹，就是一个四面环海的公园，没有特别之处
115	2023-01-19 17:26:09	小青岛	5	小青岛公园是老青岛人的一代记忆，附近还有海军博物馆
116	2023-01-13 10:54:10	小青岛	5	一出火车站就可以看到海的城市，空气里都是海洋的味道
117	2023-01-13 00:15:51	小青岛	5	这里的风景好美好 漂亮 很喜欢这个地方 或者的推荐一下
118	2022-12-19 10:27:42	小青岛	5	这里的风景好美好 漂亮 很喜欢这个地方哦 值得推荐一下
119	2023-01-20 19:37:15	小青岛	5	特别喜欢这个城市，一下火车就可以看到海边的城市
120	2022-12-03 22:54:13	小青岛	5	青岛真的非常美，房子，街道，一切都是那么喜欢！
121	2023-01-13 13:43:08	小青岛	5	迷人的海边城市是面朝大海春暖花开的季节来了！
122	2022-10-06 22:28:14	小青岛	5	面朝大海，春暖花开，青岛的美，在四季轮回中。
123	2023-01-09 14:53:36	小青岛	5	【景色】不错可以 【性价比】很高 【景色】可以
124	2022-12-27 14:06:13	小青岛	5	小青岛非常值得去，沿着海岸线吹着海风，惬意
125	2022-12-02 09:23:36	小青岛	5	这里的风景好美好漂亮哦！很喜欢这个地方啊！
126	2023-01-15 13:25:28	小青岛	5	到处都透漏着文字小情调，从广东路到山西路
127	2023-01-14 11:41:45	小青岛	5	这个城市真的到处都是风景！八大关，小青岛
128	2022-12-18 00:02:17	小青岛	5	山东省的青岛，青岛的标志，红瓦碧海蓝天！
129	2022-12-16 03:23:18	小青岛	5	是一座非常让人舒服的城市，各种风格的建筑
130	2022-11-26 08:55:24	小青岛	4	现在一文疫情的原因很多，新闻都已经关闭了，但是现在疫情控制得非常好，所以说这个特别知名的景点城市的标志性建筑已经开放了。
131	2023-01-16 16:17:19	小青岛	5	【景色】不错 【趣味】可以 【性价比】很高
132	2023-01-11 22:35:09	小青岛	5	青岛，一座下了火车就可以看到海的城市！
133	2022-12-15 12:12:54	小青岛	5	以前上学的时候会经常去的地方，非常喜欢
134	2022-11-29 05:39:26	小青岛	5	青岛的小青岛风景点非常的不错👍👍！
135	2023-01-08 12:18:43	小青岛	5	小青岛不错，景色非常宜人，值得一游。
136	2022-11-30 16:27:54	小青岛	5	青岛小青岛不大，但景色优美，可开车。
137	2022-10-21 19:06:28	小青岛	5	黄海美景，不只是海的美，全方位的美。
138	2023-01-18 21:28:30	小青岛	5	太推荐这个城市了！沿着海边走很惬意
139	2022-12-20 09:13:04	小青岛	5	哪里的景色很美，而且停车方便，不错
140	2022-12-17 18:06:44	小青岛	5	小青岛不大，岛上郁郁葱葱围海而建。
141	2022-12-07 12:05:14	小青岛	5	青岛一座特别舒服的城市，让人舒服！
142	2022-12-02 16:56:31	小青岛	5	小青岛是个看西部沿海景色的好地方。
143	2022-11-25 09:50:37	小青岛	5	小青岛不大，四周景色很美，纯海景。
144	2022-09-27 21:32:38	小青岛	5	夕照下岛城之美，让人心旷神怡之美。
145	2022-12-13 23:05:36	小青岛	5	海之滨，鱼之洋，鸥之翔，人之望。
146	2022-11-25 22:37:07	小青岛	5	这里真的非常惬意，海风吹着很舒服
147	2022-11-24 00:22:13	小青岛	5	青岛小青岛，岛屿不大与陆地相连。
148	2022-11-02 22:25:42	小青岛	5	海滨之美是多样之美，四季之美呀。
149	2022-10-02 11:38:11	小青岛	5	黄海之滨，海天一色，全方位之美。
150	2023-01-20 23:25:05	小青岛	5	小青岛，有味道，经常去，看不够
151	2023-01-17 14:16:58	小青岛	5	景色不错，海边的石头上全是生蚝
152	2023-01-06 16:01:13	小青岛	5	青岛小青岛四面环海，景色优美。
153	2022-12-27 11:10:45	小青岛	5	海上公园，到青岛来的话值得一看
154	2022-12-09 09:45:08	小青岛	5	特别干净的城市，海风吹着嗯舒服
155	2022-12-02 16:51:10	小青岛	5	小青岛四面环海，景色非常优美。
156	2022-11-01 20:49:47	小青岛	5	黄海之滨，美景无限，让人留恋。
157	2022-12-01 09:08:03	小青岛	4	小青岛的风景优美，景色宜人，希望在这里可以度过一个令人愉快的夏天，在这里还可以出海出浪，非常不错。
158	2022-10-31 08:06:09	小青岛	5	这个地方是青岛的标志性景观，来青岛你必须要在海岸线走一走，看一看就可以走到小青岛，小青岛是之前的一个灯塔，然后再往前走，就会走到奥帆中心。
159	2022-09-25 20:33:19	小青岛	5	最喜欢去的栈桥景点， 登小青岛，近可观海军博物馆， 远可观栈桥，海上皇宫， 是栈桥景区最佳的海上观光小岛， 淡季还可以直接开车上岛， 非常方便惬意！
160	2023-05-21 21:37:13	小青岛	3	其实没啥好看的，散散步吹吹风还好，最不能忍的是允许开车上岛，让本不宽敞的道路雪上加霜。
161	2022-12-19 13:30:26	小青岛	4	这是一个有中国特色的餐馆，在这里可以吃到正宗的墨西哥菜，特别是那个小薄饼，非常好吃。
162	2022-07-13 23:39:20	小青岛	5	小青岛是青岛这座城市名字的由来，这座天然小岛已经有一条防波堤路相连，在小青岛可以获得从海上看栈桥和青岛老城区的视角。海风清爽，环境宜人，门票便宜，快来一睹风采。
163	2022-12-07 21:43:48	小青岛	4	可以走走看看，去海军博物馆参观退役的海军舰艇。看看真实的海军官兵生活工作的场所
164	2023-01-05 08:37:19	小青岛	4	小青岛是生草的标志性建筑，它始建于100多年前，是德国人在这里的时候建的。
165	2022-10-13 15:22:09	小青岛	5	青岛的美在四季，春夏秋冬四季皆宜。
166	2022-09-30 09:52:13	小青岛	5	小青岛属于青岛的标志，有机会来青岛的时候可以看一看小青岛，但是和岛上走一走，看一看，瞧一瞧，感觉还是非常不错的。
167	2023-02-27 08:23:49	小青岛	4	环岛10分钟，拍照20分钟。
168	2022-09-28 07:57:12	小青岛	5	小青岛在青岛属于一个非常知名的建筑，属于这个城市的一张名片，过来体验体验，看一看挺不错的。
169	2022-11-02 08:40:35	小青岛	5	这个群关是青岛海边的一个小岛，在100多年前是德国人建的，上面有灯塔，还指导航运的。
170	2022-08-26 19:01:27	小青岛	5	因其形如琴，又名琴岛，有长长的海堤与陆地相连。岛上的灯塔是船只进出胶州湾的重要标志。
171	2022-12-16 20:30:59	小青岛	4	该景点景色宜人，趣味性强，性价比高。
172	2022-11-26 18:05:25	小青岛	4	景色不错，趣味性较强，性价比比较高。
173	2022-09-27 07:36:11	小青岛	5	这个地方是青岛，一个比较知名的旅游景点，在这里可以欣赏到大海，非常不错。
174	2022-12-29 09:06:19	小青岛	4	挺好的地方，美美哒，可以去看看
175	2022-12-10 22:09:27	小青岛	4	挺不错哦，美美的风景，挺好的呢
176	2022-10-19 05:54:33	小青岛	5	小青岛小青岛，这是青岛的一个著名景点之一，非常的不错👍👍！
177	2022-10-14 12:28:47	小青岛	5	这里的风景好美好漂亮哦！非常喜欢这个地方啊！值得推荐一下
178	2022-10-10 13:04:08	小青岛	5	小青岛又名琴岛，就像一把小提琴深入海水中，著名的景点之一
179	2022-10-18 07:39:47	小青岛	5	这里的风景好美，好漂亮，很喜欢这个地方，我值得推荐一下
180	2022-09-24 05:48:42	小青岛	5	这是青岛特别有名气的一个岛，位于青岛市南区的海边！
181	2022-10-07 05:39:50	小青岛	5	青岛的小青岛位于青岛市市南区的海边非常的美丽
182	2022-10-06 21:25:56	小青岛	5	【景色】不错 【趣味】可以 【性价比】很高。。。
183	2022-10-05 14:16:46	小青岛	5	好美好漂亮的地方 风景我很喜欢 这里值得推荐一下
184	2022-09-27 05:42:59	小青岛	5	青岛的小青岛真的是越来越好看的一个旅游景点！
185	2022-11-16 22:27:34	小青岛	5	青岛之外的小青岛，历经沧桑风雨，仍青春靓丽
186	2022-09-30 05:48:03	小青岛	5	小青岛位于青岛市市南区的海边，非常的喜欢！
187	2022-09-06 18:05:27	小青岛	5	哈哈哈哈哈哈哈哈哈哈哈哈哈哈哈哈哈哈哈哈哈哈哈哈哈哈哈哈哈哈哈哈哈哈哈哈哈哈哈哈哈哈哈哈哈哈哈哈哈哈哈哈哈哈哈哈哈哈哈哈
188	2022-10-07 19:34:40	小青岛	5	青岛是座非常美丽的城市，而是还是沿海。
189	2022-09-27 11:37:51	小青岛	5	小青岛和栈桥隔海相望，栈道和陆地相连。
190	2022-09-27 11:34:55	小青岛	5	青岛小青岛位于还中央，栈道与陆地相连。
191	2022-09-26 08:15:06	小青岛	5	小青岛原来是军事区域 ，现在是公共公园。
192	2022-10-21 14:27:16	小青岛	5	青岛的象征小青岛，红瓦绿树碧海蓝天。
193	2022-10-01 19:39:41	小青岛	5	通往小青岛的琴屿路，周围很多咖啡馆。
194	2022-09-23 21:31:42	小青岛	5	小青岛位置非常重要，岛上的灯塔很美。
195	2022-10-11 05:38:59	小青岛	5	青岛是个好地方，推荐大家一起去看看
196	2022-10-10 13:42:13	小青岛	5	小青岛顾名思义青岛的象征，很美。
197	2022-10-08 12:17:44	小青岛	5	小青岛公园，位置优越，四面环海。
198	2022-10-05 22:01:42	小青岛	5	【景色】 【趣味】 【性价比】挺好的
199	2022-11-08 21:34:26	小青岛	5	海风礁石美美哒，雕塑绿茵城市美
200	2022-10-11 13:11:43	小青岛	5	山青水绿，空气新鲜，风景优美。
201	2022-09-24 22:52:32	小青岛	5	小青岛上的灯塔已经很有历史了。
202	2022-10-01 19:36:43	小青岛	5	小青岛 景色很美，四周都是海。
203	2022-09-26 21:41:53	小青岛	5	景色宜人 风景如画 心情非常开心
204	2022-06-16 12:47:39	小青岛	5	小青岛位于青岛栈桥的对面，是一座沿海的小岛。这里可以看山，可以观海，这里树木郁郁葱葱，海风习习，夏季非常凉爽。趁现在不要门票，赶紧带孩子来玩啊！
205	2015-11-10 05:55:41	小青岛	5	小青岛是处相对不错的地方，地方不大但观看海景非常不错，海女的塑像和灯塔，灯塔远观可以，近处则无风景了，因为离鲁迅公园很近，所以建议大家先去鲁迅公园在来这里，走路也不过20分钟的路程，街边还有一些很有情调的小铺子，用手机随便拍了几张照片，给大家看一下
206	2022-10-01 21:42:13	小青岛	4	这个地方是青岛市标志性的建筑，感性到一定要找地方去走一走，看一看。拍拍照留念。
207	2023-01-12 06:01:55	小青岛	3	小青岛！景色自然优美，空气清新！
208	2022-11-05 11:14:05	小青岛	4	小心点，最大的景观就是在这个时候可以看到优美的夕阳跟日出，日落挺不错的。
209	2022-06-13 00:19:05	小青岛	5	小青岛，位于山东省青岛市市南区琴屿路23号。德国强占胶澳后，将其占领区定名为青岛，就是根据此岛而得名。此岛原是陆地的一部分，在海浪长年累月的冲蚀雕凿下，渐与陆地分离，始成今日之形状。
210	2022-05-31 18:20:23	小青岛	5	小青岛面积很小，随便晃晃就能在岛上转一圈把景点都看掉。岛上绿树成荫，岛的四周礁石环绕，海水清澈、蔚蓝，岛上常能见到来垂钓的游客。坐在礁石上吹吹海风，赤脚踩踩海水，看看四周青岛湾边林立的高楼和红顶的小洋房，仿佛置身于海上花园。每当夕阳西下时景色尤其美，阳光把整个海湾都镀成了金色。
211	2022-09-28 17:40:47	小青岛	4	环境优美自然，景色秀丽宜人，性价比超高，值得我们去看看。
212	2022-10-16 20:27:52	小青岛	3	现在的小青岛景区已经免费开放了，站在小青岛可以远看栈桥，天主教堂，信号山等景点。这里原是舰队的弹药仓库，紧邻海军博物馆，值得去看看。
213	2021-04-21 23:01:55	小青岛	5	从栈桥过来走路10多分钟，走过去的时候到大门才发现5点就关门了，不过从滨河路到大门这一届路很出片，有滨海路，有礁石，有老建筑，特别适合拍照，可惜今天天气一般，要不然肯定又是大片了，喜欢拍照的一定要来走走…
214	2022-10-05 22:48:49	小青岛	4	大青岛的小青岛还是很美的，看海看日出
215	2022-10-30 20:34:01	小青岛	4	海边的城市，空气特别，环境美观大方
216	2015-11-28 21:36:23	小青岛	5	小青岛上是没有太多风景的，我觉得此处的好处就是往远海更辽阔，对望栈桥别有风景，不经意间发现了一个日本人留下的鱼雷库。显示哪个年代此处的重要程度。价格比较便宜，冬季过来，性价比还是蛮高的。讨厌的是门口外一个好像是海军博物馆的在建建筑，真的是煞了整体的风景。
217	2022-09-06 08:48:32	小青岛	5	哈哈哈哈哈哈哈
218	2022-09-06 08:48:15	小青岛	5	哈哈哈哈哈哈哈
219	2022-08-12 16:11:44	小青岛	5	小青岛公园是山东省青岛市的标志性建筑，位于胶州湾入海口的青岛湾内，占地面积2.47平方千米。因岛上林木长青，遂称青岛；岛形如琴，水如弦，风吹波涛如琴声，又称琴岛。
220	2021-11-27 07:05:59	小青岛	5	小青岛形如琴，水如弦，风吹波涛如琴声，故又称琴岛，位于山东省青岛市市南区琴屿路26号，在海军博物馆西侧（后面），由长近4百米宽8米的堤坝进入，处于胶州湾入海口的青岛湾内，观辟为公园。公园占地2.5平方公里，1987年正式开放，建“琴女雕塑”、木质牌坊、茶亭、花圃、游艇码头等，被列为全国重点文物保护单位。
221	2022-09-24 19:55:30	小青岛	4	因为天气的原因， 景区关闭了， 只能在周围逛了一下，所以没有去成， 期待下次再去
222	2021-05-17 19:06:37	小青岛	4	相信有许多游客都去过青岛旅游，不知道大家有没有听说过这个景点，如果有兴趣去青岛旅游的话，一定不能错过这里。这个景区位于山东青岛境内，地处海湾的转角处，这里原本和陆地是相连的，风景秀丽。
223	2022-08-03 22:47:58	小青岛	5	市区最美小岛，小岛有道路相连，可自驾直通岛上，登岛可眺望栈桥，海军博物馆，和八大关景区，岛上有灯塔，抗战时期，日本人在岛上修了弹药库，目前库房还未开放，值得期待！
224	2022-06-19 17:48:31	小青岛	5	小青岛算是一个公园，需要走过一座长长的桥，走到海的那边上面的小岛就是小青岛公园了，绕一周大概十几分钟吧。免费的公园旁边还可以看到军舰。
225	2021-09-08 23:08:01	小青岛	5	小青岛公园 从航拍上看，小青岛真的像是一把琴，所以还有个名字“琴岛”。实际上这座岛屿上的灯塔，才是它的重要所在。据说这座白色如锥般的灯塔还是1900年德国人所建，是往来胶州湾上的船只的指路明灯，夜晚与旁边的栈桥遥相辉映，固有“琴屿飘灯”的美称。 票价5元，可以在小岛上遥望海湾的美景，性价比超高。 夏天记着带把遮阳伞啊，太阳有点猛😄
226	2017-07-15 07:31:46	小青岛	4	和栈桥隔海相望，因其形状像一把古琴，因此也有琴岛之称，坐公交到鲁迅公园站下车，沿着琴岛路向西步行约800米即到，青岛很多公交车都到鲁迅公园站，门票10元，可以近距离看到海军博物馆里面的武器和军舰，这样可以免了海军博物馆的门票，当然军事爱好者除外，整个公园面积不大，不用一个小时就能逛完，而且这里还是看日落的好地方。
227	2022-10-18 09:09:37	小青岛	3	不值得去，不值得去，不值得去。。。
228	2022-09-27 08:36:34	小青岛	3	谁去谁知道，谁亏谁明白，呵呵。。。
229	2022-01-21 22:51:38	小青岛	5	小青岛面积仅为0.024平方公里，因其形状如同一把古琴，故又有“琴岛”之称。岛距东侧海岸370余米，有长长的海堤与陆地相接。此岛原是陆地的一部分，在海浪长年累月的冲蚀雕凿下，渐渐与陆地分离，始成今日之形状
230	2021-09-18 09:14:07	小青岛	5	小青岛公园，门票五块钱，绝对是几个公园之首了，有机会一定要去，因其形状如同一把古琴，故又有“琴岛”之称。临近海军博物馆，通往小青岛的路上能看到能看到军舰，1898年，德国租占胶州后，在岛上建起灯塔。解放后，该岛一直为中国海军快艇支队沿用，并对灯塔进行了大规模修建，现塔高15.5米，塔身白色，呈八角形，是国内外船只进出胶州湾的重要标志。每当夜幕降临以后，塔上的红灯与栈桥上的灯光在碧波上浮动，构成了一幅美妙图画，故“琴屿飘灯”被誉为青岛十大景观之一，被作为青岛市的标志之一
231	2022-04-23 21:13:14	小青岛	4	疫情期间 只能深度挖掘青岛市内景点。小青岛 不大的小岛 景色比较秀丽 可以带着小朋友在礁石上走走 挖挖小洞 看看有没有海货的收获。在岛上回看海边的景色 不同的感受。周末享受慢生活 不错的选择
232	2022-06-22 16:50:00	小青岛	5	挺好的休闲之处，岛是不太大，外围海景不错，能看到对面的海军博物馆，也能看到栈桥，走走逛逛也不累，上岛检票都很方便的，车也有地方停
233	2022-08-12 16:13:29	小青岛	5	小青岛公园是山东省青岛市的标志性建筑，位于胶州湾入海口的青岛湾内，占地面积2.47平方千米。因岛上林木长青，遂称青岛；岛形如琴，水如弦，风吹波涛如琴声，又称琴岛。
234	2021-10-14 23:12:21	小青岛	5	小青岛面积仅为0.024平方公里，因其形状如同一把古琴，故又有“琴岛”之称。岛距东侧海岸370余米，有长长的海堤与陆地相接。此岛原是陆地的一部分，在海浪长年累月的冲蚀雕凿下，渐渐与陆地分离，始成今日之形状。
235	2021-03-05 15:21:32	小青岛	5	里面很大，能逛上一下午，空气好海水蓝，在里面拍照片原片直出！门票只要十块钱，学生票半价奥。注意⚠️公园是五点关门，如果想来逛逛的朋友一定要早一点，因为拍照会花掉大部分时间！还有小青岛的黄昏超好看，非常建议来青岛的朋友们过来看看，性价比超高！
236	2017-07-04 09:36:47	小青岛	4	小青岛又称“琴岛”，位于青岛湾内，号称是青岛市最美丽的公园。我和大姐清晨漫步在海边木栈道上，一路环海行至小青岛公园。首先映入眼帘的是岛内一条长长的堤坝，堤坝的南侧是一望无际的大海，堤坝的北侧是海军博物馆，沿堤坝西行，来到岛内的“琴女雕塑”前，面朝大海，遥望栈桥，风光无限。岛内还有德国人建筑的白色灯塔、日本人建的鱼雷库等，历史痕迹浓厚。
237	2022-06-08 06:43:57	小青岛	5	个人认为老市区最好的旅游景点，没有之一，自驾可直接登岛，门票非常便宜，停车也很优惠，小岛面积不大，绕岛一周可远观栈桥，海上皇宫，海军博物馆等景点，坐在连椅上，呆呆的看大海也别有一番风景！
238	2021-07-18 13:11:07	小青岛	5	小青岛公园位于鲁迅公园附近，可以近距离接触大海，岛上有很多红色礁石，另外还有德国建筑群，我们到达了小青岛灯塔，该塔建于1900年，主要作用是为进出胶州湾和青岛的船舶提供助航服务。岛上绿植很多，在树下很凉爽。
239	2022-02-18 06:36:37	小青岛	5	小青岛在青岛不是最著名的旅游景点，但是却是我青岛游最喜欢的地方，这里幽静自然，风景秀丽，一个人安静的坐在海边欣赏波澜壮阔的大海很惬意~
240	2022-01-25 14:41:08	小青岛	4	小青岛公园的海边都是礁石没有沙滩，沿途没有通行的旅人，攀上路旁的大堤，听着浪拍打岸边的声音。 绕着小青岛公园转一圈发现小青岛的堤坝刚好与栈桥遥相呼应。
241	2021-09-11 17:10:51	小青岛	5	青岛城里的小青岛！ 小青岛因形状如同一把古琴，故又有“琴岛”之称！这里更是青岛市的标志性建筑之一。在这里还有人玩儿飞行、拍婚纱照，看起来很浪漫又美～
242	2022-06-18 18:47:54	小青岛	5	青岛最爱去的旅游景点，没有之一，家庭周末游的必选之地，可以直接开车上岛，特别喜欢阴雨连绵的时候，开车上岛，面朝大海停好车，对着大海发呆……
243	2021-11-13 18:57:17	小青岛	5	离栈桥不远，附近是鲁迅公园和海军博物馆，门票5元，绕岛走一圈大概15分钟，人不多，可以看到对面的栈桥，眺望大海，风景不错
244	2020-08-04 00:20:56	小青岛	5	小青岛，德国强占胶州后，将其占领区定名为&quot;青岛&quot;，就是根据此岛而得名。这海中孤屿被德人称其为“阿克那岛”，派兵驻守，日占青岛后，称为“加藤岛”，当地居民习称“小青岛”。因其形状如同一把古琴，故又有“琴岛”之称。岛距东侧海岸有长长的海堤与陆地相接。此岛原是陆地的一部分，在海浪长年累月的冲蚀雕凿下，渐与陆地分离，始成今日之形状。 德国租占胶州后，在岛上建起灯塔。解放后，该岛一直为中国海军快艇支队沿用，并对灯塔进行了大规模修建，塔身白色，呈八角形，是国内外船只进出胶州湾的重要标志。
245	2022-05-21 16:57:07	小青岛	5	情侣旅游打卡圣地 交通便利 风景优美 到了青岛你就会舍不得离开
246	2022-02-24 21:51:24	小青岛	5	玩的很开心。虽然地方小，但是比较精致，海水很清澈透明，海浪很大。
247	2021-05-08 20:38:11	小青岛	4	小青岛故称为“琴岛”，是青岛湾内的一座小岛，青岛这个城市的名称就来源于它。小青岛与陆地之间有长长的海堤相接，岛上矗立着德国人建于1898年的灯塔，是青岛的地标之一。 小青岛面积很小，半个多小时就能在岛上转一圈。在小青岛可以看到海军博物馆停靠在港湾的军舰，与陆地相连的琴屿路通向鲁迅公园，岛的北侧则与栈桥相望。 栈桥、海军博物馆、鲁迅公园、小青岛等都与青岛火车站离得很近，可以一并游览。
248	2021-06-25 17:24:37	小青岛	5	不错的地方，吹吹海风，看看海景，很舒适。跟喜欢的人在一起，是最浪漫的事。
249	2021-06-25 17:21:25	小青岛	5	不错的地方，吹吹海风，看看海景，很舒适。跟喜欢的人在一起，是最浪漫的事。
250	2021-06-29 14:51:18	小青岛	5	青岛地标之一，门票五元，环岛走十分钟吧
251	2022-04-11 09:30:16	小青岛	5	一个伸向海中的小岛，吹海风，品茗茶，无限风光尽收眼底！
252	2021-06-27 14:46:15	小青岛	5	真值得去，在堤坝上一边是大海一边是海军博物馆的展品，到了岛上还能远眺栈桥，吹吹海风，真的不错
253	2021-06-27 15:39:28	小青岛	5	夏天了，想躲进海盐冰淇淋里，或者和晚风一起溜出窗去
254	2022-06-21 22:33:28	小青岛	5	【景色】 【趣味】 【性价比】挺漂亮的，海很蓝
255	2022-06-22 16:46:07	小青岛	5	挺好的，刷票方便，风景也不错，能开车上岛
256	2020-10-11 06:11:55	小青岛	5	一般都是溜达散步过去，疫情期间，没有夜景或者晨练时段，只在正常时间内开放，感觉还是蛮不方便的。 琴屿路，一条紧靠海边，蜿蜒进去的路，路的尽头就是小青岛公园，小景区其实景色还是很美的。 岛上有一个灯塔，还是在工作状态的
257	2020-03-28 15:42:51	小青岛	5	🏞️小青岛最显眼的景致是最高处矗立的一座洁白的锥形灯塔，这是海上过往船只进出胶州湾的重要航标，因小青岛形似一把琴，又因这里海浪抚岸，有琴瑟之声，故称琴岛。著名作家郑振铎称“琴屿飘灯”一景的妙处在：“海面上时明时暗的红灯，如同乘舟于海上。” 🏞️小青岛每当夜幕降临以后，塔上的红灯与栈桥上的灯光在碧波上浮动，构成了一幅美妙图画，故“琴屿飘灯”被誉为青岛十大景观之一，被作为青岛市的标志之一
258	2022-06-29 22:00:08	小青岛	5	小青岛，来青岛必打卡之地，景色极佳
259	2022-05-18 04:52:40	小青岛	5	小青岛景色优美，环境卫生干净整洁。
260	2022-05-18 04:55:56	小青岛	5	小青岛的环境非常好，值得一看。
261	2022-05-07 17:15:48	小青岛	5	又名琴岛，青岛海边的一颗明珠！
262	2022-05-06 08:27:11	小青岛	5	真的很美值得一去的旅行好去处。
263	2022-03-20 23:17:19	小青岛	5	【景色】挺好的，不大，3面环海
264	2022-04-16 14:56:03	小青岛	4	常常都说最美的不是目的地，是去目的地的途中，从前面那段路开始，就是一路的好风景，一边是辽阔无际的海洋
265	2021-07-17 10:19:38	小青岛	5	门票十元，是最值得去的地方。青岛之所以叫青岛，就是源于这个小青岛。登上岛，可以看见四周海景，还有海军博物馆，栈桥，灯塔。
266	2021-05-16 19:53:18	小青岛	5	景色不错，门前也是良心价，有停车位
267	2021-06-27 22:16:25	小青岛	5	很不错的地方
268	2020-09-30 07:31:17	小青岛	5	小青岛公园现在免费开放，不过要提前进行预约，小青岛与陆地之间是一条长长的大坝进行链接。小青岛景色超级美，眺望栈桥，海军博物馆 的战舰都非常之美，游人也很少，在小青岛的座椅上安静的坐会吹海风是最大的享受~
269	2020-11-18 20:10:00	小青岛	5	去小青岛的那天天气超好，一路走到景区门口都特别漂亮，走到小青岛上绕着步道走了一圈，每个角度都心旷神怡，可以看到对岸的老城区和青岛市区景色。
270	2021-06-29 16:30:01	小青岛	5	5块钱的门票简直超值，出了没有沙滩，比人挤人的海水浴场好太多了，拍照一样有礁石背向大海。不过6月底7月初不介意去青岛玩，全是浒苔，根本拍不出大海的那种照片。
271	2022-02-22 12:47:20	小青岛	5	***，风景优美，适合休息躺平，吹一吹海风，岂不美哉？爽快！
272	2022-01-02 10:17:10	小青岛	4	挺好的就是风有点大，适合跟朋友一起去最好是拍照技术好的朋友。
273	2021-08-24 13:42:57	小青岛	5	景色非常棒！海很干净，景区内树也比较多，夏天相对来说没那么热
274	2021-06-22 13:40:38	小青岛	5	环岛一周都是观光栈道，从这里看青岛岸边的高楼也非常壮观。过了鲁迅公园后沿着琴屿路一直走到底就是小青岛
275	2021-05-25 08:17:48	小青岛	5	站在岸边与水中绿地隔海相望，那里是小青岛。岛上郁郁葱葱，距离海岸720米，形似一把小提琴。也叫琴岛。
276	2022-07-03 18:19:50	小青岛	4	那个堤坝是历史，沿途走过，不时会有浪花拍上来，会被弄湿，挺有意思，岛上人文景观不错，很幽静也很安静，吹吹海风，听听浪花击打礁石的声音
277	2020-09-20 19:24:35	小青岛	5	青岛的标志之一，小青岛，琴岛！多年不去，并无多大变化！岛可以上车，感觉不是太好，打扰了应有的宁静！退朝赶海感觉是最好的去处！
278	2020-06-30 00:32:59	小青岛	5	小青岛海边景点，有时间要去看看 海风轻轻松松，涛声阵阵响起，天空海阔心游万仞，褪去一身倦怠，把酒临风，人生惬意不过如此而已吧
279	2020-10-09 22:26:41	小青岛	5	从酒店就可以看到远处的灯塔，很是向往，看攻略才知道小青岛公园，打卡圣地，正值免费，决定务必要去。甚至岛上植被丰富，景色优美，能够看到海军博物馆，信号山，栈桥等知名景点，还有游船，最喜欢的是岛上的灯塔和长长的堤坝，眺望岸上景色也非常不错，推荐指数5颗星。体验很好，有趣好玩，景色不错，值得推荐，
280	2021-07-10 00:02:47	小青岛	5	网上订票再去换纸质票多此一举，而且很浪费时间！本来就游人如织还要排队换票。有纸质票需求的可以另外安排换票通道。如果没需纸质票需求的可以直接扫码进场！省时省力
281	2022-06-28 15:56:48	小青岛	5	景色优美。
282	2021-09-23 15:20:41	小青岛	5	导游特别好，还送我们大馒头吃，非常热情，景点熟悉，路线熟悉，棒棒哒～
283	2021-04-02 08:37:46	小青岛	5	小青岛景区外沿路的咖啡馆真是太棒了 景色美 心情舒畅
284	2021-03-11 10:11:50	小青岛	5	青岛最美的道路之一 沿着海边走走停停 走累的到路旁的咖啡厅坐坐 欣赏美景
285	2020-11-01 09:51:41	小青岛	5	好消息来喽!位于青岛的小青岛公园景区免费开放了，还在犹豫什么，趁着周末或者是即将到来的国庆中秋假期，来到青岛旅游吧。游玩小青岛景区，你还可以吃到青岛正宗的海鲜，喝到青岛啤酒，绝对不亏哦。
286	2022-05-28 08:09:49	小青岛	5	不错，周围小景点挺多的
287	2021-07-19 20:52:11	小青岛	5	风景太美了 非常适合拍照
288	2021-12-19 22:52:12	小青岛	5	【景色】海很漂亮，能看到军事博物馆的军舰 【性价比】很高
289	2022-07-03 17:09:53	小青岛	5	非常好呀……
290	2022-05-22 10:04:08	小青岛	5	还可以不错
291	2021-05-05 19:37:00	小青岛	5	景色不错，
292	2016-08-19 08:59:30	小青岛	5	穿过鲁迅公园，经过陈列着大量的退役舰艇和飞机的海军博物馆，就到了小青岛。小青岛面积很小，形状如同一把古琴，又有“琴岛”之称。小青岛最显眼的景致是最高处矗立的一座洁白的锥形灯塔，系1900年由德国人建造，是海上过往船只进出胶州湾的重要航标。还有一尊姿态优美的琴女雕像。
293	2016-06-19 11:47:05	小青岛	5	登上郁郁葱葱的小青岛，映入眼帘的是美丽的海岸线及蔚蓝澄澈的海水，碧海蓝天在这里得到了最好的印证。舒适浪漫的氛围孕育了悠闲惬意的人们，海边礁石上随处可见三三两两的垂钓者。 对面即是一座座鳞次栉比的高楼大厦，另一边毗邻海军博物馆，陈列着大量的退役舰艇和飞机，更遥远的远方，则是海的尽头，我无法看到，但在眼里已然成了绝美的风景。当然，最显眼的是那一座洁白的锥形灯塔，如同天使一样照亮了海上夜空，风雨飘摇中成了屹立不倒的精神象征。
294	2021-07-11 19:48:10	小青岛	5	风景无限好啊，期待再去青岛！喜欢！
295	2021-04-12 21:12:39	小青岛	5	小青岛之美让人心动的美景，大爱。
296	2022-11-26 17:19:01	小青岛	1	小青岛和市区隔海相望，岛上风景如画值得一游！
297	2021-06-15 20:40:13	小青岛	5	性价比高，有趣好玩，
298	2023-04-23 09:01:19	小青岛	1	保安永远是你大哥
299	2020-07-29 22:51:48	小青岛	5	一个海边的小公园，门票价格不贵，开头为极限挑战而来，以为那个塔是哥哥们做游戏的，后面发现节目那个塔是情人坝上的，海风很大，可惜去的时候很多地方围着不给看了。
300	2020-04-09 22:44:38	小青岛	5	五元门票 一个新景点 360度无死角看海
301	2020-10-04 14:59:11	小青岛	5	今天风太大了，吹的人都站不稳了！离海军博物馆很近，可惜在装修不对外开放，太遗憾了！！小青岛的风景非常棒，让人心旷神怡！远眺栈桥！
302	2021-02-09 19:58:36	小青岛	5	美不胜收的小青岛，这里是来青岛最大的收获之一，这里离鲁迅公园，第二海水浴场，海底世界非常近可以一并游览，风景极美，游人很少…
303	2020-09-09 12:36:07	小青岛	4	小青岛这个岛屿是德国人最早登陆的地方，命名为青岛，后来就被称为小青岛。旁边是海军博物馆，可以参观学习很多海军部队的军事知识。
304	2021-01-01 09:24:38	小青岛	5	小青岛，青岛，德国强占胶澳后，将其占领区定名为&quot;青岛&quot;，就是根据此岛而得名。这海中孤屿被德人称其为“阿克那岛”，派兵驻守，日占青岛后，称为“加藤岛”，当地居民习称“小青岛”。小青岛距海岸720米，海拔17.2米，面积1.2公顷。因其形状如同一把古琴，故又有“琴岛”之称。岛距东侧海岸370余米，有长长的海堤与陆地相接。此岛原是陆地的一部分，在海浪长年累月的冲蚀雕凿下，渐与陆地分离，始成今日之形状。
305	2016-11-19 13:32:20	小青岛	5	小青岛公园青岛市标志性建筑，位于胶州湾入海口的青岛湾内，占地面积2.47平方千米。因岛上林木长青，遂称青岛；岛形如琴，水如弦，风吹波涛如琴声，又称琴岛。 小青岛上的灯塔由德国人在1900年建造，塔高12米，通体雪白，至今仍在正常使用。每当夜色降临，塔顶的主灯闪烁起红光，塔底灯柱也亮起绿光。
306	2021-07-26 10:31:43	小青岛	3	小青岛说实话，来不来两可，青岛有很多类似的道，不过在这里可以看海军博物馆的军舰
307	2021-07-12 15:03:59	小青岛	5	环境很好，绿树葱葱，碧海蓝天，门票也不贵，紧挨海军博物馆，远望有栈桥，大海浴场
308	2020-06-16 13:50:51	小青岛	5	这次到达小青岛，是怀旧之旅。二十多年前来过岛上，这次故地重游。可惜未能登岛，只好远望拍照留念吧，门口的大坝石墙，岛上的灯塔都有了
309	2021-05-13 10:46:37	小青岛	5	性价比高，有趣好玩，景色不错，总体超赞，我认为这个景区非常的优美
310	2021-06-27 18:43:53	小青岛	5	很美，平静的震撼
311	2021-09-19 19:55:52	小青岛	4	小小的公园，往对面看可以看到栈桥，军舰，一下就逛完了
312	2021-07-09 16:28:00	小青岛	4	去的时候人很少，天气有点热，可能是时间不对（早晨），没有想的那么惬意……位置还是不错，挨着鲁迅公园，走个10几分钟就到第一浴场了……
313	2021-01-02 10:10:08	小青岛	5	小青岛距离鲁迅公园咫尺之遥，这里景色非常秀丽，游人稀少，很适合慢悠悠得走走逛逛，入口处还有海军博物馆可以一并游览，岛上著名的白色灯塔很壮观，小青岛是这次旅行的最大收获…
314	2021-07-11 09:03:27	小青岛	5	景色宜人，空气清新，拍照能出大片的节奏，推荐！
315	2020-08-22 19:27:23	小青岛	5	景色不错，值得推荐，体验很好，有趣好玩，很适合远离海滨城市的孩子。CBA辽篮打卡地。
316	2021-09-21 00:45:35	小青岛	4	小青岛的环境幽雅，从鲁迅公园处往下走即可
317	2021-03-11 21:38:03	小青岛	4	幽静的小青岛，可以从鲁迅公园那儿溜达进去
318	2017-07-20 20:35:46	小青岛	4	2017年7月20日来到小青岛，天气略热，建议撑伞带好太阳镜，一路上没树荫。入口在鲁迅公园边上，看到鲁迅公园大门往右沿海走，太约走10分钟，海风吹吹很舒服，路上没什么人，视野非常开阔，小青岛门票10元，60岁以上老人给售票员看下身份证即可免票。
319	2022-01-18 08:03:26	小青岛	4	靠近鲁迅公园和军事博览馆，可以一起游玩
320	2022-01-01 21:54:05	小青岛	4	挺好的，地方不大，人有点多，能看到潜艇
321	2021-07-17 17:59:35	小青岛	5	有远观海军博物馆海上展厅全景的意外之喜
322	2021-04-29 09:03:53	小青岛	4	来青岛怎么能不来幽静美丽迷人的小青岛呢
323	2021-06-27 09:08:05	小青岛	4	挺好的公园，能看到大海，里面可以摸鱼
324	2021-09-28 23:07:54	小青岛	4	挺好的，能看到潜艇，不要门票...
325	2020-07-28 20:16:18	小青岛	5	很美，门票五块钱，门口是个坝台，一路走过去视野越来越开阔，可以近距离观海，拍照夜很美，建议衣服搭配好，颜色白色系和蓝色系拍出来比较美！
326	2021-05-29 13:01:36	小青岛	4	很美的地方啊蓝天白云大海红房顶
327	2016-09-06 21:07:59	小青岛	4	小青岛历史悠久、位于青岛弯内、面积不大.岛上绿树葱葱,山顶上有一灯塔。绕岛一周也不过十分钟。但岛上十分幽静、岩石秀丽.。现在有一条路可从车站直通小青岛公园。这里,六十岁以上的老年人是免票的。
328	2021-07-30 17:12:11	小青岛	5	沿着堤坝走一走，还是值得的
329	2020-09-14 12:57:49	小青岛	4	从鲁迅公园走过去，景色不错，小岛不大很快就逛完了，有很多拍照好的视角，四周大海环绕，能看到栈桥，遥望绿树红瓦，紧挨着海军博物馆
330	2021-07-15 20:24:22	小青岛	5	小青岛大坝上的风景太美了
331	2021-05-28 21:16:12	小青岛	5	完全值得去，感觉比栈桥好
332	2020-09-14 20:20:14	小青岛	4	小青岛真的是一个岛，绕这个岛一圈大概10分钟左右，也可以爬到小山坡上面去小青岛就在鲁迅公园的边上，但是要走一条长长的小马路，大概要走10来分钟。
333	2020-08-09 06:29:24	小青岛	5	小青岛的景色很好 可以隔海看到栈桥景色不错，
334	2020-10-25 20:33:43	小青岛	5	小青岛是本次青岛行的最大收获之一，这里风景秀丽，是观海极佳之地，游人也不多，可以慢慢游览，这里离海军博物馆，鲁迅公园都非常近，可以一并游览。
335	2021-07-24 11:28:59	小青岛	5	小公园不错，风景好
336	2022-07-27 11:02:31	小青岛	3	景色不错，但进出打车比较困难，门口出租车拒载现象严重
337	2021-12-08 15:48:41	小青岛	5	非常好的体验
338	2021-10-06 15:16:57	小青岛	5	5块门票很值
339	2021-07-26 01:02:02	小青岛	5	非常好 好得很
340	2021-07-09 22:33:15	小青岛	5	***
341	2020-07-17 20:37:35	小青岛	4	青岛近海的一座小岛，有防波堤与海岸相连，岛上景色优美，海风习习，即使盛夏也不会觉得炎热。岛中小山上有灯塔一座，可惜现在已经不允许登临
342	2021-09-16 11:52:18	小青岛	5	浪，浪，浪
343	2021-08-29 19:01:22	小青岛	5	真的好玩！
344	2021-05-19 11:01:16	小青岛	4	性价比高，
345	2021-02-11 14:22:28	小青岛	5	我在外边看看，青岛得名于此哦，旁边就是海军博物馆
346	2017-10-07 14:06:19	小青岛	5	夏天的青岛真是太舒服了，二十几度。小青岛公园 青岛市标志性建筑，位于胶州湾入海口的青岛湾内，占地面积2.47平方千米。因岛上林木长青，遂称青岛；岛形如琴，水如弦，风吹波涛如琴声，又称琴岛。
347	2018-03-01 09:55:17	小青岛	5	小青岛因海浪抚岸，有琴瑟之声，故又称“琴岛”。在栈桥回澜阁上凭栏远眺，只见小青岛山岩峻秀，林木蓊郁，红礁碧浪，绿树白塔，如一幅美丽的图画。 岛上耸立着一座白塔，是轮船航行的标帜，遍岛盛放百合。入夜，岛影朦胧，塔上航标灯时明时暗，岛南部平坦的广场上，那位手抱古琴的“琴女”，在皎洁月光的笼罩下凝视海面。
348	2017-09-14 08:26:10	小青岛	5	栈桥的对面就是小青岛，也称琴岛。岛上绿树葱葱，有个琴女的雕像。周围都是礁石，可以在这里吹吹海风。小青岛面积不大，一会儿功夫可以转小青岛一圈，小青岛与陆地相连是一条长长的海堤。
349	2020-10-11 18:05:46	小青岛	5	就是一个小岛，很小很小，但是可以上去溜一圈，逛一逛，散散心，看看海还是非常不错的，而且吹着海风，看着栈桥还有海上皇宫，还有琴屿飘灯，非常惬意舒适的地方
350	2021-06-27 19:15:18	小青岛	3	没什么意思，一个很小的公园，20分钟就出来了，海旁边的礁石很多白色贝壳附着，密密麻麻的，我有密集恐惧症，看了特别痛苦，不是很推荐去，还要门票钱。
351	2019-12-30 06:20:53	小青岛	5	小青岛因形状如同一把古琴，故又有“琴岛”之称，那座德国人建的标志性白色灯塔，在绿树掩映中更是白得耀眼。 小青岛其实很小，但除了岛本身之外，它却能给人们带来很多：晴天时天蓝蓝，海蓝蓝，远处海湾的高楼大厦，八大关红瓦白墙的别墅群......
352	2019-06-10 20:58:40	小青岛	5	昨晚饭后溜达，好久没去小青岛了，走一圈吧，刚出门的时候还是晴天，刚走进小青岛，薄雾笼罩，开始还能看到远处，等往回走的时候，能见度一百米不到，这就是青岛的夏天，为什么凉快，因为老是下雾啊，这个不是雾霾，只是海上刮来的湿气
353	2018-02-01 11:27:07	小青岛	5	坐公交到鲁迅公园下，然后走过去，小青岛上岛是需要门票的，淡季旺季价格不等，如果你开车的话，也可以购买车票开过去，建议走过去，桥漫长的，景色还不错。岛上的风景还是蛮不错的，上灯塔可以看整个全景。值得一去的景点！
354	2017-07-03 15:00:29	小青岛	5	说真的旅游还是需要有个认识个当地的人，某人铺子老板强烈推荐我去小青岛公园，进去之后才知道自驾游的车也是可以进去的，虽然不大，但是比起中山公园，我觉得小青岛公园更值得一看，非常非常美，小青岛公园附近有海军博物馆，进去都是各种海军潜艇啊，大炮啊什么的，男孩子应该更喜欢一些，门票也不贵可以团购。老板家的东西也好吃！！哈哈哈哈哈~~~
355	2017-07-03 00:09:16	小青岛	5	地道的青岛人 小青岛，以前总是在栈桥周围看小青岛，这次走进去看了看，风景的不同，心情的不同，领略大青岛的每一寸土地，今天正好看到了一句话，那些我想去的地方，都是未曾谋面的故乡
356	2020-07-03 00:13:03	小青岛	5	小青岛开始以为没什么意思，其实去到以后发现很适合照相，很惬意，很适合家人或者情侣，四面都是海听着海浪声很舒服
357	2021-07-21 01:11:31	小青岛	3	景区面积不小，假期游客不少，景色还是不错的
358	2022-01-02 23:40:39	小青岛	4	就青岛上的一个岛，反正5块钱可以进去看看
359	2017-08-25 11:29:46	小青岛	4	小青岛公园的环境还不错，三面临海，1942年建的防波堤与陆地相连。岛上有灯塔，可惜不能上去，小朋友很失望。靠栈桥那边的海堤门关了也不能去，但还是有人绕着进去了，去那拍照也不错。岛上还有鱼雷库。十元门票，而且只收现金。
360	2021-03-15 20:48:47	小青岛	3	挺好玩的，不要门票，人很多......
361	2020-11-25 15:55:57	小青岛	5	形状如同一把古琴，故又有“琴岛”之称。最高处矗立的洁白锥形灯塔是标志建筑。青岛市的标志之一。
362	2017-05-19 02:53:13	小青岛	5	小青岛是一座小岛，站在岛上可以看到美丽的栈桥。因岛的形状酷似一把古琴，小青岛又叫琴屿岛，也是青岛这座城市的命名原因。进入景区口有一个小型的军事博物馆可以看看，岛上有个灯塔。环顾小岛，景色不错。
363	2016-02-16 17:19:02	小青岛	4	坐公交到鲁迅公园下车，沿海岸到大坝走5分钟就到小青岛了，在小岛上坐坐晒太阳超级舒服，灯塔在极限挑战里出现过。
364	2021-06-07 15:04:51	小青岛	4	性价比高，景色不错，
365	2019-09-10 15:08:19	小青岛	5	小青岛公园是青岛市的标志性建筑之一，是青岛的象征。公园并不是很大，塔顶可以俯瞰青岛。红礁、碧浪、绿树、白塔，构成了一幅画。在这里可以感受到悠闲的慢时光生活。 小青岛离鲁迅公园和海军博物馆很近，可以一起游览。
366	2019-07-31 22:31:52	小青岛	5	强烈推荐，岛上可以360&amp;#176;看海，离鲁迅公园，栈桥也都非常近，而且人很少，不知道这些差评的人什么想法，花十块钱门票，你到底想买个啥？比起极地海洋公园，人挤人，到处排队，门票249，喂个白鲸180的变态收费，这里的十块钱简直太值太值了，游客少，随手就能拍个亲子大片，这里是我们来青岛玩的最舒服的一天！傍晚，听着海浪，吹着海风，真的太舒服了！
367	2017-08-21 21:19:34	小青岛	4	从海军博物馆出来走十多分钟就能到，岛不大，票价10元，上面有条小铁轨，是当时运鱼雷什么的留下的，长长的堤坝是不对外开放的，人不多时可以偷偷去走一走，人多就不要挤了，确实不安全。去完海军博物馆可以顺便去小青岛看看。本来想坐船回到栈桥，快艇要价300太黑了，最后去的鲁迅公园坐公交到火车站
368	2021-05-14 18:31:56	小青岛	4	挺好的，就是有点小
369	2021-11-12 21:54:17	小青岛	4	你是否知道自己
370	2020-08-14 11:51:48	小青岛	5	不错 景色非常好
371	2017-07-08 21:52:48	小青岛	5	10块钱的门票，不是网上说的分淡季还是旺季，从鲁迅公园过去走500米就到了，环境很好，及时天气闷热，小青岛也很凉爽，值得一去！比栈桥好太多，还能抓小螃蟹
372	2021-05-21 15:27:39	小青岛	4	景色不错，
373	2022-09-24 13:58:22	小青岛	1	压根没进去！不能参观，却可以预约门票，到了门口才知道不能参观，订票时应该有提示才对啊
374	2020-08-15 20:17:42	小青岛	5	有趣好玩，景色不错，值得推荐，体验很好，
375	2019-12-10 11:06:38	小青岛	5	青岛既是万国建筑的经典，也是啤酒飘香的名城。她以洋洋洒洒的姿态，旖旎于百年的时光里，蹁跹在山谷的温润中。夏天在青岛，吃着烧烤，喝着啤酒，吹着海风，人生再也没有比这更惬意的事情了。做个简单幸福的人，寂静欢喜。
376	2017-08-16 09:38:32	小青岛	5	从栈桥上看小青岛就觉得很美，于是利用一个下午的时间去玩，小青岛门票10块，60岁以上半价，性价比挺高，从售票处往小青岛走的路上路过海军博物馆，可以远距离的欣赏好多战舰，岛上还有日本人修的仓库和运输轨道，挺值得去的
377	2016-05-23 11:58:50	小青岛	4	这里夜色挺美哒 到青岛旅游的亲们推荐你们来这里看看 它也是青岛的标志 又名“琴岛”
378	2019-08-01 17:57:26	小青岛	5	小青岛位于栈桥的对岸，海军博物馆的旁边，他是一座微缩的青岛景观。门票10元，大家可以在参观完海军博物馆后，走后门进入小青岛景区。小青岛上有一座白色的灯塔，也算是青岛的标志之一，值得来看一看。
379	2017-05-04 16:27:56	小青岛	4	门票十元，学生票五元！一个很适合看海的景点，它的旁边是鲁迅公园！走进小青岛，你会发现一座灯塔，这也是青岛市的来历！美中不足的是这座公园是封闭的，它的尽头是海，你走进去之后还要走出来。
380	2021-02-06 11:35:15	小青岛	5	非常喜欢的著名景区，可以360度看青岛，人不多最好是慢慢游览
381	2018-07-12 08:08:24	小青岛	4	小青岛公园，其实就是俗称的小青岛，是位于海军博物馆旁边的一个绿色小岛，就是因为它四季都是绿色，所以就叫做小青岛。 上面的公园曾经因为会议期间而关闭，现在已经重新开放了，过去那边交通还算是比较的便利，但是里面并不是特别的大，可以在上面远眺栈桥。 去休闲一下，上面的景色还是可以的。
382	2017-10-23 14:18:57	小青岛	5	我觉得挺值的去的呀，就是海风比较大！去的时候天气有点阴……导航问题？绕了一大圈才找到入口，我记得学生票十元吧。在小青岛那里拍了好多很好玩的照片，找了出礁石专门抓拍浪花激起来的时候，在石台拍了张很高的照片嘿嘿嘿嘿
383	2017-07-24 16:23:22	小青岛	4	小青岛又叫“琴岛”，其实就是青岛室内很小的一座小岛，与鲁迅公园，海军博物馆相连。到了才发先小青岛进去是要门票的，好像20一位吧。风景确实不错，但青岛看海的地方太多，个人觉得门票不值，到是门口的海军博物馆，有兴趣的可以进去看看。
384	2017-04-19 15:03:11	小青岛	5	水质特别好的海域，一路沿途风光右侧海军博物馆，离鲁迅公园也很近，门票便宜，地方很小，但是景色很美，与栈桥隔海相望，比栈桥人少很多，海边风大。
385	2016-11-16 23:30:22	小青岛	4	周围全是海除了海还是海。在鲁迅公园下车先去的小青岛就为了那个灯塔门票10块然而灯塔并不能进入有点失望！沿途有很多垂钓的人感兴趣的可以驻足观看一会儿一般都能钓上来小鱼小螃蟹什么的。旁边是海军博物馆个人觉得没有必要买票进去因为就摆在外面一目了然
386	2016-07-08 05:39:16	小青岛	5	个人觉得这是个很值得去的景点，门票十元，价廉物美。在小青岛公园你能看到海对面的青岛标志性建筑栈桥、天主教堂、小鱼山等，还能看到隔壁的海军博物馆。值得一体的是，这里曾经是日军鱼雷库，至今仍能看到葱鱼雷库通往海边的轨道。
387	2020-08-10 15:15:58	小青岛	3	都不知道为什么要买门票才能进去？里面就和鲁迅公园，栈桥景色一样，鲁迅公园，栈桥都是免费游玩的。
388	2021-02-26 20:00:55	小青岛	5	通往小青岛的路成了网红打卡地 还有最靠近海边的咖啡店
389	2020-09-17 07:46:27	小青岛	5	国庆假期好去处 小青岛景色秀丽小巧玲珑 假期还免费游览
390	2018-09-07 13:55:38	小青岛	5	小青岛公园与人头攒动的栈桥遥遥相望，白色灯塔算是最浪漫的景观了。 公园不大，里面游客也相对不多，面朝大海走走逛逛还不错的。 入口有些窄，停车场不算大，门票没记错应该是10元。
391	2015-10-19 20:30:06	小青岛	5	值得去 带孩子感受一下海边的感觉 海的辽阔 有机会还会去 青岛的海上大桥 海底隧道 到青岛必须开车去
392	2020-04-15 10:41:22	小青岛	5	小青岛是一个值得去的景点，风景很好，孩子很喜欢
393	2021-07-19 20:16:08	小青岛	3	小青岛上面就是个公园，收费公园而已，没啥玩的
394	2020-09-24 13:04:40	小青岛	5	青岛的标志性公园之一，位于海边， 【景色】秀丽
395	2017-06-02 02:07:46	小青岛	5	水中小青岛如琴似月，树影婆娑，白色的灯塔静静伫立。背海西行，坐在小青岛的礁石边，听着4点的钟声！感受阳光洒在脸上，温暖轻松。
396	2016-12-16 23:36:18	小青岛	4	在鲁迅公园那边沿海走过去，到海军博物馆后门。小岛不大，很快能绕一圈，灯塔还不能上去。不过可以从另一个角度看军舰和栈桥，挺好！
397	2020-10-07 15:24:37	小青岛	5	值得推荐，风景优美，有趣好玩，交通便利，是一次不错的选择和旅行。紧挨鲁迅公园，一步之遥，如果有机会一定再此前往。体验很好，
398	2020-09-27 19:51:03	小青岛	5	小青岛是青岛的地标性公园 深入大海中 海景无敌
399	2019-03-21 12:58:44	小青岛	5	小青岛是我非常喜欢的一个景点，门票一年四季十元，特别文艺的一个小岛，海岛上常年播放音乐，要到小青岛必须经过一段海上大坝，青岛的名字也和小青岛有很大的关联，小青岛上面有一座非常美丽的白色灯塔，它像征着希望，守候！小青岛的风景更是非常优美！旁边不远，就是海军博物馆，鲁迅公园等等有名的景点！
400	2019-03-11 20:29:09	小青岛	5	青岛有个小青岛，又名琴岛，据说青岛的名字还是有小青岛来的，小青岛一年四季门票都是十元，景色很美，在小青岛可以还看青岛前海美景，非常的不错哦！
401	2016-06-19 09:33:54	小青岛	5	小青岛，青岛，德国强占胶澳后，将其占领区定名为&amp;quot;青岛&amp;quot;，就是根据此岛而得名。这海中孤屿被德人称其为“阿克那岛”，派兵驻守，日占青岛后，称为“加藤岛”，当地居民习称“小青岛”。小青岛面积仅为0．024平方公里，海拔17米。因其形状如同一把古琴，故又有“琴岛”之称。岛距东侧海岸370余米，有长长的海堤与陆地相接。此岛原是陆地的一部分，在海浪长年累月的冲蚀雕凿下，渐与陆地分离，始成今日之形状。
402	2020-07-28 23:10:40	小青岛	5	直接去青岛吧，小青岛有点名不符实的感觉
403	2020-03-13 08:53:40	小青岛	5	景色非常不错，空气清新，适合放松心情。
404	2017-07-17 18:38:00	小青岛	5	就是一个小岛 风景很不错 有很多可以拍照的地方 因为是礁石岸所以水很干净 从海军博物馆出来就可以到小青岛 成人票10块 学生票5块
405	2020-08-10 18:13:43	小青岛	4	不错，风景很好，能看到军舰还有潜艇…
406	2021-01-04 21:39:45	小青岛	5	一座青青的岛，在黄海，在东方，美！
407	2020-09-10 21:40:38	小青岛	5	小青岛环境特别好，景色宜人舒适哈！
408	2020-05-05 08:56:18	小青岛	5	很美，不错的，值得一去，还不错的。
409	2020-09-10 09:05:17	小青岛	5	小青岛景色宜人，环境不错，很美！
410	2016-06-25 09:38:51	小青岛	5	小巧玲珑，小家碧玉！有当年德国人建造的灯塔，还有一尊姿态优美的琴女雕像，离栈桥、海军博物馆、鲁迅公园都很近。
411	2020-07-03 00:14:21	小青岛	5	开始不想去，去了不想走，很适合家庭或者情侣出行，里面风景很好随便拍照都是大片，一边散步一边听着海浪声很舒服
412	2018-07-13 13:33:58	小青岛	5	小青岛因形状如同一把古琴，故又有“琴岛”之称。最高处矗立的洁白锥形灯塔是标志建筑。它与栈桥隔海相望。有堤坝和岸上连接，岸边就是海军博物馆，还停有好几艘军舰，来此地游玩可以欣赏美丽的海景。
413	2020-01-27 19:04:40	小青岛	5	小青岛这里的景色说实话还是相当的不错的，来这里玩真的是挺好的就是冬天到海边的人不是很多而且总感觉到处都是雾蒙蒙的空气不太好。
414	2017-04-17 22:53:44	小青岛	4	门票10块，不过我看见有几个人好像没买门票也进去了？很小一个岛，很快就能走完，除了个灯塔和海景也没什么娱乐，适合一边喝茶或咖啡一边看着海发呆。
415	2019-07-02 22:14:22	小青岛	5	《七绝。赞小青岛》绿树成荫小青岛，礁石环绕塔灯高。花坛琴女弹云彩，琴屿飘灯映海涛。(祖国山水898，青岛市小青岛景区)。
416	2021-07-10 13:45:12	小青岛	3	只能说真的太小了
417	2017-06-27 12:08:45	小青岛	5	环境不错，适合情侣去转转，小孩子去也好，海边石头多，可以去捉螃蟹。地方不大，一二十分钟就够了，不过有时间坐在阴凉的地方发发呆感觉更好，开车去免费停票价也便宜
418	2020-09-22 12:54:27	小青岛	5	体验很好，值得推荐，有趣好玩，景色不错，很喜欢，旁边的海军博物馆很有气势，海上看过去很不错。
419	2020-08-07 17:48:20	小青岛	4	景色不错，值得一玩的打卡景点。只是时逢台风，风雨交加，游玩体验大打折扣。景色不错，值得推荐，
420	2021-12-22 15:17:15	小青岛	3	，，，，，
421	2021-02-16 01:13:28	小青岛	4	小青岛最显眼的景致是最高处矗立的一座洁白的锥形灯塔，这是海上过往船只进出胶州湾的重要航标。
422	2019-09-02 16:51:05	小青岛	5	我们实际没有去收费的小青岛，就在边上的自然海边玩的。景色很美。大家去最好准备双手套，因为石头上都是贝壳，容易划破手。尽量穿动动鞋。
423	2017-06-02 15:45:24	小青岛	5	小青岛公园是一个很漂亮的公园，里面有很多青岛出名的景点，而且价格也不贵，不过我去是有雾，这就有点尴尬了，不过还是推荐，因为确实不错
424	2020-11-30 23:04:03	小青岛	5	景色不错，性价比高，有趣好玩，总体超赞，青岛真的好美啊 现在一直免门票
425	2019-12-01 12:29:01	小青岛	5	黄昏下的小青岛，是不是更好看一些 九月的黄昏，饭后去溜达时候抓拍的，后来再去碰了几次，没有如此的晚霞和云彩。 景点不大，独特的地理位置与栈桥遥遥相望，暑期来的游客还是蛮多的
426	2020-08-09 17:52:42	小青岛	5	挺好的，旁边就是海军博物馆，可以看到很多军舰飞机之类 岛很小，旁边鲁迅公园也可以一起玩玩
427	2019-07-04 08:38:12	小青岛	5	小青岛公园是山东省青岛市的标志性建筑，位于胶州湾入海口的青岛湾内，占地面积2.47平方千米。因岛上林木长青，遂称青岛；岛形如琴，水如弦，风吹波涛如琴声，又称琴岛。 中
428	2017-11-13 20:39:05	小青岛	5	小青岛，青岛最小的岛，绿树常青所以青青的小岛，德国侵占青岛十七年它是德国的军火库，现在为公园。海水，海鸥，小岛，仙女。四周青岛美景一览无余。——【青岛专业向导清珊】
429	2020-08-22 21:36:05	小青岛	4	小岛风景还可以，但是面积比较小，特意跑一趟就不值当了，打电话问说必须提前预约，但是门口并没有人验票和预约信息。风雨大的时候会闭岛，如果天气不好，最好提前问问再去。
430	2018-06-13 17:32:02	小青岛	5	琴屿飘灯美映海影》琴岛琴女雕像美，屿似古琴灯塔映，飘洒落英飞碧海，灯照长堤熠海影。
431	2020-09-10 11:22:19	小青岛	5	环境好 空气清新 适合散散步 人比较少 适合拍照
432	2019-10-05 14:59:58	小青岛	4	如果趁着日落的时候去会很美很美吧！人不是特别多，从海军博物馆出来，要走5分钟的样子，但是路上能看到海军博物馆的军舰，打在小青岛大坝上的浪花也很有意思。坐在“琴岛”上看浪花拍打礁石，看余晖亲吻大海，很惬意。
433	2018-08-09 20:28:15	小青岛	4	添加在我的健身日记，哈哈，晚饭后的散步时间。 青岛已经度过桑拿天的感觉，湿热不在，换成了烤箱似的样子，受热均匀，哈哈，这个季节来旅游还不错，晴空万里，红瓦绿树碧海蓝天尽收眼底。 晚七点后公园免费进出，依然游人很多。
434	2016-06-28 14:44:36	小青岛	5	18.30后不要门票，去的人比较多，还有团对队去那里的，傍晚景色很美，值得一去。
435	2016-05-06 11:32:27	小青岛	5	五一去的，可能因为收十块钱门票吧，去的人比较少，可以好好欣赏风景，跟照相。去散步溜达溜达不错的，像我学生票很合算的。
436	2019-06-13 20:06:12	小青岛	4	小青岛很小，但是山不在高，有仙则名，这里是许多外地游客必去的地方，我们也不能免俗。青岛海边的石头很有特色，是咖啡色调的，很是好看，沿小青岛转一圈大约半个小时。风景还是不错的。
437	2017-04-05 16:06:00	小青岛	5	小青岛，真的好小，围着岛上转一圈用不了二小时就结束了。白色的灯塔是小青岛的标志性建筑，岛的四周是礁石，夏天去的时候，海边长满了浒苔。有推土机铲浒苔。
438	2016-08-31 22:58:09	小青岛	4	秋高气爽，万里无云。 在小青岛走累了坐在山腰的石凳上，在树荫下乘凉。远瞰辽阔的海洋，近看海边的美女，真是精神和视觉的双重享受。
439	2020-05-28 14:45:44	小青岛	4	美丽的小青岛 来青岛一定要打卡噢，如果做快艇也要选择绕岛一周噢～
440	2017-06-03 23:26:09	小青岛	5	很好的地方，岛上很安静，海水也干净，海风特别大，很清爽，可以去抓螃蟹，岛上很漂亮，很优雅，海军博物馆就在它旁边，去海水浴场也近，值得推荐。。。
441	2020-08-06 21:53:36	小青岛	5	体验很好，景色不错，景点相对来说较少，但是可以看对岸的建筑群
442	2017-08-02 16:36:42	小青岛	4	小青岛公园是青岛市标志性建筑，位于胶州湾入海口的青岛湾内，占地面积2.47平方千米。因岛上林木长青，遂称青岛；岛形如琴，水如弦，风吹波涛如琴声，又称琴岛。岛上有个白塔，是以前航海的信号塔，小青岛与栈桥隔海相望，从回澜阁上凭栏远眺，只见小青岛山岩峻秀，林木蓊郁，红礁碧浪，绿树白塔，如一幅美丽的图画。
443	2017-07-19 14:08:20	小青岛	5	拍照胜地，门口有个海军博物馆，门票单独买。小青岛和鲁迅公园连在一起。面积不大，人挺多的，十几分钟就逛完了，《最好的我们》的拍摄景点
444	2018-07-03 16:27:15	小青岛	5	小青岛，就在海军博物馆边上，去玩博物馆可以去哪里，很近，可以看到奥帆中心和剑桥，五四广场等景点，转一圈半小时左右，适合锻炼身体。
445	2019-06-13 21:38:47	小青岛	5	值得一去，10元门票，风景不错，360度看海。能看到海军博物馆里的军舰、军机及各种设备。省去海军博物馆门票啦！模仿琴女雕塑动作拍出的照片很美。
446	2018-10-05 08:08:39	小青岛	4	到海军博物馆顺便到这里玩的，本来以为直接走过去就可以，没想到还要收门票十块钱，沿着小青岛大坝走过去围着小青岛走了一圈，海边的景色倒是很美，都是大礁石有很多生蚝，就是比较小，主要还是观島周边的海景，喜欢拍照的可以过去好好转转。
447	2017-09-29 16:26:25	小青岛	4	在海军博物馆的旁边 去完博物馆可以去那里转转 很近 可以步行或者骑车前往途径鲁迅公园 小青岛门票便宜 有过防护堤就到达了海上的一个小岛 岛上景色不错 海风吹来伴着海味儿和货船的喇叭 很有感觉 岛上的亭子附近有望远镜 需投币观看 环岛一周可以看到栈桥 海岸线 岛上还有日军时修建的运送武器的轨道 小青岛是青岛的一个旅游景点之一 绿化也不错 如果日程不紧 还是值得一去的
448	2017-05-14 10:37:58	小青岛	5	很不错的地方，下午六点多去的，正好看到了日落，可惜手机像素太渣，要是有单反就帅了
449	2020-12-01 13:47:59	小青岛	4	来青岛当然要去小青岛咯，环境优美静谧～
450	2017-03-23 22:26:04	小青岛	5	喜欢青岛的海， 还有礁石。 如果有时间， 真想在这里待好久
451	2016-03-05 22:32:29	小青岛	4	小青岛晚上6点关门。 小青岛就在海军博物馆旁边。所以可以在这边再感受下。 小青岛上的标志性雕塑~ 随处可以看到的钓鱼者~ 不知道这是什么昆虫。在礁石上挺多的。
452	2020-10-23 10:38:45	小青岛	4	来青岛还有时间的话，这里也要打卡噢～
453	2020-08-19 22:50:37	小青岛	5	10多年没去了，变化很大，值得去走走
454	2020-09-10 08:40:12	小青岛	4	园中之园，收费景区，不过风景更好。
455	2020-02-26 09:15:14	小青岛	5	不来不知道，竟然真正的青岛竟然真的是个小岛，一个小的不能再小的岛，10块钱就能上岛游玩，真的很廉价，岛上风光不错，而且游客还很少，附近还有海军博物馆，能看看那些共和国历史上的功勋战舰，绝对超值。
456	2016-09-28 23:17:33	小青岛	5	特别文艺的一个小岛虽然不大但是在公园里吹吹海风特别惬意而且适合拍照还可以看到旁边的海军博物馆早晚都有免票时间段哦而且人也会比较少推荐～
457	2020-08-14 14:01:43	小青岛	5	差一分多钟预约的，很安静的小岛。
458	2020-07-10 14:14:45	小青岛	5	价格便宜，比较实惠，想来很久了
459	2019-04-26 22:32:43	小青岛	5	青青岛，小青岛！很优美，特别喜欢这种小岛，风景优美！很不错的！小青岛公园一年四季都是门票十元！很美的风景！青岛的名字也是由它而来！
460	2016-02-11 14:28:38	小青岛	5	小青岛公园与栈桥隔海相望，过去要经过鲁迅公园进去，经过一座大桥，里面茂密的树林，海浪拍打这海岸，虽然小却又韵味
461	2016-05-29 18:45:04	小青岛	5	青岛就是根据此岛而得名。小青岛面积很小，海拔17米，因其形状如同一把古琴，故又有“琴岛”之称。不由联想起小时候有个动画片叫海尔兄弟，主人公就叫琴岛和海尔。初春躺在小青岛晒太阳是极为惬意的。
462	2016-02-26 15:27:29	小青岛	4	小青岛，德国人占领青岛叫这个“阿克那岛”，派兵驻守，日占青岛后，叫它“加藤岛”，当地居民习称“小青岛”。岛上有一个灯塔。需要门票。出租车可以开进去~
463	2018-10-03 21:52:39	小青岛	5	从海军博物馆的北门出来，沿着海滨车道走过一座小桥就可以走到小青岛的灯塔山下面。这里海水很干净，视野开阔，一边是高楼林立，一边是广阔的大海，风景优美
464	2020-11-15 15:43:50	小青岛	5	唯一遗憾，洗手间没有开放
465	2020-09-29 14:47:15	小青岛	5	只能拍拍照 没有什么看的
466	2020-09-26 07:52:40	小青岛	5	值得推荐，体验很好，
467	2020-08-08 07:14:52	小青岛	5	位置好，周边景点集中
468	2019-08-03 15:43:04	小青岛	4	小青岛形状如同一把古琴， 又有“琴岛”之称。岛特别小，本身岛上除了有个白色灯塔，一个“琴女”的雕塑，其实并没有什么可看的 ，踏上小岛，像个观景台，看岛周围的海景，远处海湾的高楼大厦，八大关的红瓦白墙，真的很美。
469	2019-05-07 09:38:08	小青岛	5	小青岛就在军事博物馆对面，是个很小很美的岛上面有个灯塔可惜没有上去，绕着岛走一圈很凉快。岛上有很多花开得很漂亮，可以看到海上大家在玩快艇。
470	2020-07-31 23:51:55	小青岛	5	还可以，值得一去
471	2019-01-16 03:53:25	小青岛	5	小青岛，像坐落在海上的一颗明珠，安静却不失美韵。漫步在小青岛的幽深小径，犹如进入世外桃源一般，那份远离人世喧嚣的安逸，让人神清气爽。。。
472	2015-12-29 23:31:04	小青岛	5	隔着一条长堤，里面是海军博物馆大小战舰。欣赏落日的好去处
473	2020-07-20 19:49:01	小青岛	5	走走逛逛还可以
474	2017-05-26 09:16:00	小青岛	4	沿青岛海边40公里都可以步行，一路无敌海景。小青岛公园位于汇泉湾与栈桥中间之距离，与海军博物馆紧临，从另一角度欣赏也很好。 门票10元不贵，不过也没多大，适合随意走走发个呆。
475	2020-06-27 15:17:20	小青岛	5	不错风景很好
476	2020-11-29 00:09:31	小青岛	5	景色不错，
477	2020-10-04 11:14:54	小青岛	5	风景很美！
478	2020-08-30 21:30:56	小青岛	5	体验很好，
479	2020-08-28 16:46:31	小青岛	5	景色不错，
480	2020-08-11 19:48:18	小青岛	5	景色不错，
481	2020-02-19 13:29:25	小青岛	4	小青岛，比起那些青岛大的景点来说，我更喜欢这里，虽然地方不大，但是关键人少，不是人山人海，海水不是特别的清澈，石头挺多，走路要小心
482	2019-05-26 11:15:03	小青岛	4	到青岛第一个去的景点就是“小青岛”了，去的时候碰上大雾，能见度真的不高啊，灯塔若隐如现的，不过到别有一番风味
483	2017-08-02 20:43:13	小青岛	5	景色宜人，早上早去的没有什么人，很安静花开的很好
484	2016-09-17 11:56:41	小青岛	5	小青岛是一座海上的小岛，山顶有信号灯，山下有当年德国海军存放鱼雷等军火的弹药库和运送小轨道，站在山顶回望青岛非常漂亮，风景一流。
485	2020-08-17 20:40:25	小青岛	4	景点比较小，可以开车进去方便很多。山顶风景还算不错，可以远望栈桥，这个时候太晒了就是。
486	2019-10-28 16:18:55	小青岛	4	小青岛公园，门票10元，车可以开进来，半小时逛完，人不多，挺清静的，在这里看看海，吹吹海风，看看风景，还是很惬意。值得一来喔～
487	2016-10-23 08:34:05	小青岛	5	那里绝对是捕鱼和捕螃蟹的好地方，早上，一早去那里可以看到退潮的海景，快到中午的时候就能在海边尽情的享受捕螃蟹海星还有小鱼的乐趣
488	2019-06-17 12:27:57	小青岛	5	小青岛的景色非常美，跟在另一边看到的完全不一样，建议登岛一游。岛不大，溜达一圈也就半个小时，但是在上面发发呆还是不错的。
489	2018-05-04 18:51:55	小青岛	4	2018.5.4带爸妈去的，但是！这段时间不开放，特别发出来提醒各大网友，但是也可以在附近的鲁迅公园逛逛。沿着海边的小路走到八大关那边看看。
490	2017-08-07 16:03:15	小青岛	5	从鲁迅公园出来200米左右就到了海军博物馆。在八一建军节当天能到此一览也算是应景了。在博物馆里，我登上了战舰，感觉很神圣。在战舰的船头，一眼就看到了“小青岛公园”的灯塔。“小青岛”也算是青岛的一个著名景区了。
491	2017-06-06 17:07:15	小青岛	5	看着离栈桥很近，其实要绕一大圈，买了门票进去的，说实话没什么意思，那个建筑被封起来，进不去，不过门票10元，也无所谓了。
492	2017-04-02 08:03:28	小青岛	4	景色很美，海 礁 浪 光 船 就是美，去那里拍照很好的选择！路比较长，看着海享受慵懒时光，门票也不贵，除了船小青岛是离海最近的地方
493	2017-11-28 05:12:45	小青岛	4	小青岛位于鲁迅公园后面外，海军博物馆旁边。一个小岛被一条细长的堤坝连接，岛上有日军残留下来的鱼雷储藏库和滑轨。山顶的灯塔配合带路灯的堤坝是网红创作的好地方。
494	2017-08-18 18:25:27	小青岛	5	小青岛和鲁迅公园，海洋公园在一起，门票十元左右，小青岛是个类似海边堤坝的地方，里面有个小公园，可以说性价比很高的景点
495	2020-08-09 10:02:26	小青岛	4	在小青岛可以很好地从另一个方向观看栈桥和周边的海湾，晚点去门票免费。
496	2020-08-17 20:42:09	小青岛	4	现在是免费进，可以开车进去，周末人多些。岛上看风景就是远望栈桥。
497	2018-04-08 21:10:41	小青岛	5	位于栈桥东南，小巧如螺，美景天成，与回澜阁一起，如同青岛湾的两颗璀璨的明珠，光彩夺目。白天，游人在回澜阁上凭栏眺望，只见小青岛山岩峻秀，林木翁郁，红礁碧浪，绿树白塔，如一幅美丽的图画。入夜则岛影朦胧，塔上航标灯时明时暗，和周围的七彩霓虹交织出一个瑰丽的夜色世界。游人漫步于华灯下，沐浴着习习海风，观赏着小岛夜色，无不陶醉其中。
498	2017-11-01 14:00:26	小青岛	4	在岛上可以看到栈桥，上面没有啥东西，就一个灯塔，还有一个以前日本人存放鱼雷的洞，还有轨道，适合溜溜，门票十块钱，还可以。
499	2016-08-14 15:08:18	小青岛	5	景点不错，门票也很便宜，只需要10块。旁边还有很多景点，比如鲁迅公园，海军博物馆，都离得非常近。海底世界眼里，这个只有一点距离。
500	2016-06-04 17:03:50	小青岛	5	挺好，门票10一张，不算贵，挺合算得，值得去。
501	2018-08-23 17:11:40	小青岛	5	当地人说小青岛在维护什么的，已经两年没开放了
502	2017-09-03 10:48:08	小青岛	4	这是离海岸很近的一个小岛，因建灯塔修了一条路与岸边连接起来。小岛上的景色不错，但收费很不好，确实从外面远处看，小岛更好一些。
503	2016-09-18 22:59:43	小青岛	4	不错的地方，票价便宜，进去后不是很大，慢慢走很舒服，下午浪很大，不停拍上岸，灯塔就晚上比较好看，反正也进不去，感觉比栈桥好
504	2016-07-21 02:39:53	小青岛	4	今天风浪太大，小青岛和栈桥都不允许上人的，怕不安全。小青岛旁边停着105舰，又称济南号，是中国自主研发的第一艘！强大的祖国
505	2019-08-10 20:34:40	小青岛	3	因为要刮台风了，小青岛不让登台了，只能在岸上观望着，小青岛看起来很小，岛上有一座灯塔。远远望过去真的如名，小型青色的岛。
506	2017-09-03 06:50:17	小青岛	5	小青岛位于军事博物馆附近，是青岛的象征，原名“琴岛”青岛之名由此而来。岛上有一个灯塔，广场上有观景台和“琴女”雕塑，岛上绿树成荫，非常幽静。门票十元，还很值的，建议夏天去，游览4 0分钟。与陆地有大堤相连直走就是琴屿路，岸边有很多怪石。
507	2017-08-31 19:30:54	小青岛	4	入口和海军博物馆挨着。开放时间门票十元。过了时间，则免费上岛。岛很小，上去就看到海女雕塑，话说，小腿粗长不合比例，脚也大的很呢。快走十分钟可以转一圈，适合看日落。我们去时阴天，看不到。对面栈桥和海军博物馆内景看的很清楚。躺在礁石上或坐椅上吹吹风看看海，发发呆，很不错。
508	2017-08-14 19:19:07	小青岛	5	很漂亮的地方，拍照很美，海边走走心情很好
509	2017-07-05 10:39:48	小青岛	5	小青岛其实叫琴岛，从空中看来就像一把琴，终日绿葱葱的，青岛便得名于此。我喜欢把这里叫做爱情岛，可谓是爱情的圣地。岛上唯一标志性建筑便是日夜巡航的灯塔，围绕灯塔的便是绿树，上岛一走，空气清新，鸟语鸣鸣。海边是休息用的凳子，坐在上面，吹着海风，听着波涛，再浪漫不过。花上一元钱便可以开启望海的望远镜，值得一试。小青岛给人的感觉就是来了就不想离开。
510	2017-06-14 16:04:06	小青岛	5	小青岛，青岛，德国强占胶澳后，将其占领区定名为&amp;quot;青岛&amp;quot;，就是根据此岛而得名。这海中孤屿被德人称其为“阿克那岛”，派兵驻守，日占青岛后，称为“加藤岛”，当地居民习称“小青岛”。小青岛面积仅为0．024平方公里，海拔17米。因其形状如同一把古琴，故又有“琴岛”之称。岛距东侧海岸370余米，有长长的海堤与陆地相接。此岛原是陆地的一部分，在海浪长年累月的冲蚀雕凿下，渐与陆地分离，始成今日之形状
511	2016-10-11 01:15:32	小青岛	5	门票十元单就价格而言，也就算低了。可是评胸而论，门票多余收～里面不大，也没有眼前一亮的美景，即便高点处有座小灯塔走文艺气息，也还被树木围墙挡住了很多，确实跟栈桥遥望倒显得栈桥没啥看的了。凭良心说，中山公园植物园都比这里好的多。
512	2016-08-22 12:49:33	小青岛	5	到门口了没有去时需要收门票的，当然想，不进大门儿照张相，就代表来过了，但是门口的阿姨非常凶，必须看票才让进大门照相，然后就没照，之后就出来了，只是想在门外照张相，没必要那么哼吧。景色非常好，就是服务人员的素质太差了
513	2016-10-05 19:58:15	小青岛	4	浪大，漂亮，不多说，夜景美。 比青岛其他景区的浪花好看多了
514	2020-07-20 19:49:29	小青岛	4	走走逛逛还可以
515	2017-12-16 12:17:12	小青岛	5	小岛景色不错，碧水蓝天！有礁石，有海浪，还有青岛琴女
516	2015-12-03 07:46:41	小青岛	5	靠近海边对面就是栈桥景色非常的漂亮。如果喜欢的话可以乘坐下快艇出海非常的刺激非常的棒，是小青岛公园的亮点哦
517	2018-06-11 13:00:41	小青岛	4	来到青岛，小青岛还是要去的，不用坐船，鲁迅公园右手边有一条海堤直通小青岛，途中可见很多海军战舰。岛很小，有德国人建、的灯塔！
518	2016-09-18 10:33:50	小青岛	5	真心小，幸好票价不贵，上去吹吹海风，青岛有太多适合约会的地方了
519	2020-07-29 20:50:31	小青岛	4	景色不错，值得推荐，
520	2017-10-14 13:12:23	小青岛	5	小青岛又叫琴岛，上面有一个灯塔很漂亮。不要门票，不过游玩要注意时间，上岛唯一一条路的关闭时间挺早的！
521	2016-09-22 06:58:17	小青岛	4	鲁迅公园下车，沿着海边一直走。从堤坝上过去就是小青岛。好像得门票，车也可以过去。其实也就是这个连着大陆的半岛，没有特别的东西，看风景还行吧。
522	2016-12-19 15:04:02	小青岛	4	优美的地方，海边都是礁石，很扎脚必须穿鞋走，不太大的地方就是很优美，孩子没什么可以玩的，感觉更像是一个街心公园，中间有个小山坡可以看远点，总体来讲没有惊艳
523	2020-12-04 21:29:23	小青岛	4	没什么好玩的
524	2019-06-14 09:18:14	小青岛	4	小青岛特别美，美的惊艳，太漂亮啦，这里人不算太多，各种礁石，惊涛骇浪，远处的碧海蓝天，游艇，独自漫步，思考人生的好地方啊！！
525	2016-04-09 15:11:33	小青岛	5	大家好，我想问一下，小青岛的招待票和普通票有什么不同，招待票有什么好处有什么项目，
526	2019-12-10 19:09:18	小青岛	3	太不是很好，这个也在栈桥一路，收10块门票，反正休闲游走走看看顺便逛逛，上面有个灯塔，但是不能爬，感觉灯塔也有些年头了。
527	2017-05-31 00:12:39	小青岛	5	景色真的很好，门票也不贵，很划算啊。
528	2018-02-22 22:17:38	小青岛	5	小青岛公园 青岛市标志性建筑，位于胶州湾入海口的青岛湾内，占地面积2.47平方千米。因岛上林木长青，遂称青岛;岛形如琴，水如弦，风吹波涛如琴声，又称琴岛。
529	2016-09-19 16:54:55	小青岛	4	门票在下午6点30后不要，建议逛一逛，景色确实不错。
530	2018-05-22 20:50:03	小青岛	5	青岛是青岛著名的旅游景点之一，一年四季门票都是十元，晚上六点之后应该是免费，景色非常宜人，也是青岛这个名字的来源之一，来青岛去小青大作一走，还是不错的
531	2017-06-09 21:34:22	小青岛	5	因为要门票，里面不拥挤，围着小岛转转，看海浪拍岸，有宁静的美，我们呆到夕阳西下，值得一游，有独特的美，很想念这个地方。期待重游。
532	2017-05-10 10:30:33	小青岛	5	小青岛是在海里的一个小岛，岛不大绕一圈只要半个小时，据说原来是和陆地相连的，岛上最有名的就是灯塔了，是德国人建的，现在也是各种船只进出胶州湾的标志。
533	2017-04-02 06:54:16	小青岛	5	青岛还是不错的地方，比较适合，避暑旅行，小青岛，在海军博物馆那条路一直往里走就找到了，上面风景很好，人不多就下来，静静的休息休息，还是很不错的选择。
534	2016-09-17 01:18:58	小青岛	4	小青岛本身的趣味性、我实在想不出来！我之所以还是感觉不错，是因为我能找到自己想要的感觉！我上去的时候，人很少！能坐在面朝大海的椅子上，安静的听完一首歌，我很满足！即使那风吹得我有点难受！
535	2016-10-23 08:17:12	小青岛	5	环境优美，景色宜人，是看海最好的地方，尤其是在天气晴朗的时候。坐在海边，看海水波光粼粼，别有一番滋味！但是唯一不足的是不能参观舰艇。推荐指数4星
536	2016-01-19 14:00:22	小青岛	5	青岛的象征，每年都要去拍几张照片，时代的发展改变不了心中的记忆！
537	2019-05-16 12:14:41	小青岛	5	价格不贵，全面看海的旧灯塔，很有历史感的地方，大坝也很好看。
538	2016-11-13 16:15:03	小青岛	5	德国人在岛上建立八角形白色灯塔一座，为进出胶州湾船只导航,每当暮色笼罩，标灯吐辉，灯影波光辉映，虚无综缈，这就是青岛十景中的“琴屿飘灯”。
539	2017-08-02 09:24:56	小青岛	5	晚上六点以后就可以免门票进入了，纯天然的景观，很美的。
540	2017-08-12 00:14:00	小青岛	5	小青岛是一个小岛，在栈桥附近，上面有一个灯塔，四周都是大海，风景不错呦！很适合拍照呢！岛不是很大，随便绕一圈的话，也就半个多小时吧。
541	2015-12-11 14:01:44	小青岛	5	公园不大，但景致很美，可看到对面信号山公园和栈桥。
542	2017-02-07 09:48:15	小青岛	5	门票很便宜，10块钱，隔海相望就是栈桥，岸边就是海军博物馆、鲁迅公园和青岛水族馆，可以一起游览，浪拍岸边有琴声，所以也叫海琴岛~
543	2020-03-06 09:32:24	小青岛	5	小青岛公园什么时候也能免费呀 游览心情会更愉悦
544	2017-11-24 11:56:50	小青岛	4	作为一个青岛人，也已经十多年没来过小青岛了，上次来还是小学组织春游的时候，岛上什么样子基本已经完全记不得了。经常路过海边其他景点的时候，遥望一下小青岛，其实内心还是挺想去的。这次趁着旅游淡季，周末回老市区玩玩，登小青岛一览。晚上5点多去的，已经快黑天的，从鲁迅公园的西侧门旁边，一个不起眼的岔路拐进来，就到了琴屿路。冬季的海边几乎没人，一条安静的沿海小路，昏暗的天色，路边零星的店家和咖啡馆。仿佛在陌生的城市旅行。前行一千米才能到达小青岛公园，沿途可以看到毗邻的海军博物馆的军舰飞机。岛不大，环岛走一圈也就是20分钟，一两对情侣，三四位海钓的老人，一盏灯塔。不似奥帆中心的大堤热闹，面对的是东部商圈的繁华都市夜景。站在这里，面向城区，看到的是老城区，是百年的栈桥，是青岛如此安静的一面。
545	2016-11-14 02:15:01	小青岛	4	小青岛3面环海，在栈桥上就可以看到这个有灯塔的小岛，从鲁迅公园西侧的小路进入，经过一天好环海公路，在公路的尽头右手边是进入小青岛的售票处，门票10元，走过长长的堤坝就正式到达小岛上了。小青岛也是之前无限挑战的取景地。
546	2016-11-09 06:06:08	小青岛	4	小青岛面积很小，随便晃晃就能在岛上转一圈把景点都看掉。岛上绿树成荫，岛的四周礁石环绕，海水清澈、蔚蓝，岛上常能见到来垂钓的游客。坐在礁石上吹吹海风，赤脚踩踩海水，看看四周青岛湾边林立的高楼和红顶的小洋房，仿佛置身于海上花园。每当夕阳西下时景色尤其美，阳光把整个海湾都镀成了金色。
547	2020-02-04 09:33:24	小青岛	5	挺不错的风景，值得去玩下，还挺不错的。
548	2015-11-25 14:07:07	小青岛	4	小青岛，岛上有导航灯塔、海韵厅、神怡舫和琴女雕塑。“琴屿飘灯”为青岛十景之一。
549	2015-11-12 14:20:49	小青岛	5	观海最美的一个地方 十一月份天气有些冷 。
550	2021-07-10 17:22:21	小青岛	1	售票保安态度傲慢，有损青岛人民形象。强制扫码买票，不能线下买票，非常不方便，就算因为疫情原因需要实名登记，但是现场用身份证买也是实名啊。
551	2017-04-10 14:50:17	小青岛	5	小青岛在栈桥东南海面，与陆地有长堤相连，其形状像一把琴，又称琴岛。小岛虽然小，岛上有花、树、草，芳香怡人，景色秀丽。
552	2019-08-18 02:30:00	小青岛	5	这个地方以前是一个灯塔和简易的炮台
553	2022-05-02 06:36:53	小青岛	1	现在居然收起门票来了5块钱，5分钟可以绕一圈，一分钟一块钱吗？
554	2019-10-12 20:22:42	小青岛	4	也就是去看海，岛上没什么景点，有名的也就是灯塔和琴女雕像，坐公交只能到鲁迅公园，步行过去还要十来分钟，不想走路的可以坐出租，六点之后去不要门票
555	2017-06-06 22:17:06	小青岛	4	沿着鲁迅公园往里走就是小青岛，景色很美，人不多，可以坐在长椅上面朝大海，静静地呆上一下午。高处是信号塔，整个岛的形状像小提琴，所以也叫琴岛。
556	2017-06-03 12:56:05	小青岛	5	距离栈桥东南海面约1公里，中间有长堤与陆地相通，青岛就是由它而命名的。小青岛是1900年德军建造的！
557	2017-08-29 20:53:22	小青岛	5	小青岛还挺不错的，很多人会下海到礁石那边玩水，可能大清早过去的 一路走去人少风景好 还是值得一去的景点
558	2016-09-11 18:16:12	小青岛	5	这里的海景真棒呀，微风习习，波光粼粼
559	2017-02-27 21:36:48	小青岛	5	是青岛湾内的一座小岛，和栈桥遥相呼应，岛上矗立着德国人建于1898年的灯塔，是青岛的地标之一。
560	2018-07-09 21:49:24	小青岛	5	前几年去青岛的时候去过小青岛，景色不错，这次想带老人孩子去看看但是因为修整没有结束也就没有看
561	2017-08-12 15:36:01	小青岛	5	非常好，跟海军博物馆在一起，当天去游人不多很凉爽！吹吹海风休闲休闲好美！
562	2017-07-09 14:49:22	小青岛	4	在小青岛上耸立着一座白塔，是轮船航行的标帜。小青岛是德军建造的，岛上以栽植黑松为主的基础上，还有樱花、碧桃、石榴、木槿、紫薇等三季开花的观赏植物，为岛上的风景增添一抹亮色！
563	2016-11-07 17:43:40	小青岛	5	小青岛面积仅为0．024平方公里，海拔17米。因其形状如同一把古琴，故又有“琴岛”之称。
564	2016-03-01 13:07:10	小青岛	5	好像门票才五块钱，早7点免费，过来有一点麻烦，景色还是极好的，很多青岛品牌都用过它做标志
565	2019-06-02 01:50:24	小青岛	5	我只能说来青岛一定要去一趟小青岛公园，虽然公园不大，但是带给人的乐趣和享受是无法言说的
566	2015-10-24 07:36:55	小青岛	4	海上的一个小岛，要坐快艇过去，个人感觉岛上没什么特色的东西，就景色还可以，没什么意思。
567	2017-07-06 15:39:55	小青岛	5	青岛景色很好，但是栈桥附近海滩认为破坏很重，垃圾太多，小青岛不打，散散步还是挺好的。
568	2016-05-11 21:01:34	小青岛	5	门票就10元一人，很便宜，看看海，了解了解青岛的些些文化，海没有在国外看到的海那么蓝
569	2021-09-01 14:30:43	小青岛	1	风景不错，门票便宜，就是门口那个保安，态度恶劣，好好的跟他讲话问他事情，突然就大吼大叫，在景区当保安回答一下游客问题不是应该的吗，这种态度当什么保安，去当景区老板呗，真是破坏心情
570	2018-07-25 22:26:20	小青岛	5	虽然不大 但挺喜欢的 上岛路边玩儿了很久 逮螃蟹 抓小虾 人还少 喜欢
571	2017-11-29 10:54:14	小青岛	5	公园还是值得一去的，尤其尤其是在夏天去，满眼的绿色，心情好！冬天来就看看海吧！
572	2017-10-15 19:20:05	小青岛	5	青岛因此命名，绿树大海环绕的小海岛，可以近距离的欣赏栈桥，在这里休憩甚是惬意！
573	2017-10-31 08:17:17	小青岛	5	里面风景不错，读书的时候去过。 里面人不算太多，很安静。就是过去的路有点绕。
574	2017-07-12 09:47:43	小青岛	5	小青岛公园挨着海军博物馆，游客相对较少，环境风景都不错，比热门的景点要干净。
575	2016-10-19 16:25:50	小青岛	4	还可以，适合傍晚来看。路有点窄，旺季注意添堵了，早点来！
576	2016-08-24 07:47:15	小青岛	5	岛上绿树红花，放眼望去满眼的绿色，掩藏其中的红色屋顶，就时照片中青岛的缩影。
577	2016-09-10 14:55:07	小青岛	5	小青岛又称琴岛，全岛以植黑松为主，栽樱花，石榴荨春夏秋三季开花的观赏植物。
578	2016-06-26 13:16:04	小青岛	5	很小的一个岛，挨着海军博物馆，岛上也就走十分钟，不过挺漂亮的，门票10元。
579	2017-04-27 12:01:58	小青岛	5	早上七点多过去的，门票免费，景色不错，可以逛了一般手机没电了还没带充电宝
580	2017-06-27 23:51:37	小青岛	5	虽然地方很小的一个岛，但是在岛上还是很有感觉的，环境也好，拍拍照什么的
581	2017-11-27 20:51:49	小青岛	5	青岛地标建筑，白色的灯塔好美！门票一年四季十元，可以看到海军博物馆！
582	2016-05-04 15:32:01	小青岛	5	这天去的时候风很大，但是阳光很好，所以景色很美，小青岛还是值得一去的
583	2019-04-25 20:02:37	小青岛	5	小青岛景色优美 能看到停泊的军舰 岛上还有小灯塔 坐在长椅上看看海景很棒
584	2017-08-05 09:06:34	小青岛	5	这个小青岛很值得一去，收费优惠，里面的景色也不错，还是比较凉快的
585	2016-06-01 12:56:51	小青岛	5	很小的一个岛屿，不过风景还不错，可以看到栈桥，海军博物馆，挺好的
586	2016-05-19 09:20:03	小青岛	5	门票10元，安静的小岛上面转转，也不错！吹吹海风，听听海浪的声音
587	2016-07-31 10:04:36	小青岛	5	好美的小岛，可以看到栈桥，海军博物馆，景色不错，门票才10元钱
588	2019-07-04 13:56:06	小青岛	5	这次8月去青岛一定要去逛逛，非常的向往一定会带来不一样的旅途
589	2019-03-19 10:41:34	小青岛	5	青岛名字来源，小青岛门票一年四季门票十元。风景优美，很不错。
590	2017-08-28 13:33:28	小青岛	5	小青岛又称“琴岛”，位于青岛湾内，号称是青岛市最美丽的公园。
591	2017-07-30 09:19:30	小青岛	5	小青岛又称“琴岛”，位于青岛湾内，号称是青岛市最美丽的公园。
592	2017-05-28 12:51:36	小青岛	5	人不多，整座岛被海包围着，虽然阳光很大，但吹着海风却很惬意呀
593	2017-09-10 22:09:26	小青岛	5	都很不错，很喜欢这个地方，有机会还会去
594	2016-12-06 08:33:13	小青岛	5	著名的景点，青岛的地标，最初因为灯塔指引大海上的船舶而闻名
595	2018-02-02 17:07:08	小青岛	5	青岛著名景点，青岛名字的来源！风景优美，门票一年四季十元
596	2016-10-07 06:17:18	小青岛	4	10元门票，小小岛一个，有码头可坐游船。其实更适合静心坐着礁石上看大海，听海涛。蓝色的海水，红色的礁石，还是挺美的。
597	2016-10-04 23:25:20	小青岛	4	风景很好，和栈桥遥遥相对，还可以看到对岸的的各国风情的建筑，长长的堤坝很适合一起走，可以不能去灯塔上看看，门票超合算
598	2019-09-09 07:31:13	小青岛	5	小青岛公园早晨6-7.30免费 趁早去景色优美人还少 推荐
599	2017-04-28 16:01:05	小青岛	5	是欣赏海景的好地方，风景非常好，看夕阳挺美，空气也清新
600	2017-08-06 08:10:29	小青岛	5	去青岛必到小青岛，青岛名字的由来
601	2016-01-07 10:44:52	小青岛	4	地方不大，随便逛逛花不了太多时间，遥看军舰，人不算多
602	2017-03-17 20:54:49	小青岛	5	在青岛湾内，因岛屿形状如古琴，又称琴岛。夜景极佳。
603	2016-04-06 21:22:02	小青岛	3	进入小青岛的道路，是窄窄的二车道，进入岛上有个停车场，旅游大巴来多了，堵车是一定的。我们的车来得早，蜻蜓点水到此一游，就匆匆离开。
604	2018-04-29 11:55:06	小青岛	5	小青岛是1900年德军建造的，风景好，空气清新。
605	2017-10-01 15:27:55	小青岛	5	好美的景，去年去的时候还在那边吹着海风吃了海鲜，
606	2017-09-14 22:16:02	小青岛	5	景色好，适合散步，亲子游，大海很美丽，岛上很安静
607	2016-05-30 09:33:20	小青岛	5	景点很小，风景不错，拍照非常漂亮的，门票有点不值
608	2018-01-05 19:24:53	小青岛	5	很精致的地方，清静人少，绿树成荫，白塔高耸入云
609	2017-06-08 15:10:51	小青岛	5	通体都是大理石白色，非常漂亮，不愧小青岛的称号
610	2017-01-23 05:44:16	小青岛	5	很值得一游，海上的岛子，的坐船过去，挺好玩的！
611	2018-03-17 13:23:17	小青岛	5	没时间去大青岛就来小青岛，带给你不一样的感觉
612	2017-06-11 06:26:32	小青岛	5	小青岛故称为“琴岛”，是青岛湾内的一座小岛。
613	2017-08-04 13:54:43	小青岛	5	这挨着海军博物馆，景色很美，一个很小的岛！
614	2017-06-20 07:08:24	小青岛	5	景色优美，长堤绿树成荫，欣赏美景，心旷神怡
615	2016-11-04 06:13:49	小青岛	5	青岛标志性景区，沿海不多的灯塔之一在其中。
616	2016-10-05 15:01:42	小青岛	5	百年前德国攻入的地方，三面观海，景色很好
617	2019-10-05 06:58:30	小青岛	5	与栈桥隔海相望，青岛的标志性景点之一。
618	2019-08-31 23:21:12	小青岛	5	小青岛，栈桥附近的一座小岛，风景很美！
619	2019-04-10 09:17:27	小青岛	5	晚上去比较好哦，还不收门票，远看夜景美
620	2018-05-12 21:19:44	小青岛	5	很美丽。在海边上。很漂亮。缩小版得青岛
621	2017-08-22 14:44:19	小青岛	5	非常棒的地方，观海的好去处，风景秀丽。
622	2017-08-12 07:42:09	小青岛	5	风景确实很好，带家人过去玩玩的最佳选择
623	2018-02-06 09:06:41	小青岛	5	值得一去的地方啊！有悠久的历史和名气
624	2017-06-04 13:31:32	小青岛	5	好美的海！水蓝浪大！哈哈，不错的景点
625	2016-10-02 20:23:35	小青岛	5	地方不错！！地方不错！！地方不错！！
626	2016-05-07 11:58:13	小青岛	5	跟姥姥去的，姥姥身体很棒！环境很好！
627	2019-09-07 07:04:46	小青岛	5	网红打卡景点，值得去看看，风景不错
628	2019-04-19 07:35:35	小青岛	5	确实很不错希望大家能看到！约起来！
629	2018-05-04 09:33:53	小青岛	5	挺好的，可以开车去，方便，景色很美
630	2017-07-08 09:56:35	小青岛	5	环境好，风景很美，特别喜欢这个地方
631	2017-06-22 08:18:57	小青岛	4	小青岛晚上的夜色特别美，要是白天去看，也就看个海，再遇到有雾天气，啥都看不到，还要门票10元。
632	2017-05-25 00:16:52	小青岛	5	世外桃源，人间仙境！不去你就亏了！
633	2017-01-04 13:13:51	小青岛	5	很漂亮的小海岛，非常漂亮，价格不高
634	2019-08-17 13:12:07	小青岛	5	青青小岛，景致精致，风光不错……
635	2018-04-07 15:39:14	小青岛	5	很不错，去青岛值得去转转的地方。
636	2017-05-13 10:21:32	小青岛	5	小岛不大 灯塔能上 林木长青 岛形如琴
637	2017-01-09 14:35:15	小青岛	5	风景秀丽，心旷神怡，门票价格合理
638	2016-07-04 04:47:16	小青岛	5	很不错哦 风景宜人 吹吹海风 无限惬意
639	2016-06-24 06:55:02	小青岛	5	一直都想去的地方，终于完成心愿了
640	2019-10-05 09:03:34	小青岛	5	小青岛以前是不能让游客上岛的。
641	2019-04-29 16:19:37	小青岛	5	非常值得一去，休闲度假好去处。
642	2018-05-04 14:33:42	小青岛	5	还行，值得逛逛吧，旅游去去挺好
643	2017-06-20 00:17:59	小青岛	5	很有特色 可以在小青岛看岛城全貌
644	2017-06-10 02:17:19	小青岛	5	沿着栈道一直走到岛上，岛不大，
645	2017-09-28 07:03:21	小青岛	5	风景很美 景色诱人 推荐给大家
646	2017-12-09 06:41:14	小青岛	4	小青岛公园是个小岛，岛上有个小广场，有琴女雕像。面朝大海有几个长椅，可以坐一下，享受一下浮生半日闲。
647	2017-08-31 15:54:10	小青岛	4	还不错，10块的门票那样的景色，比隔壁的海军博物馆值多了，反正我不是军事迷
648	2017-05-12 19:48:35	小青岛	4	左边就是传说中的小青岛，好小好小。
649	2016-04-26 20:33:06	小青岛	4	浪拍礁石，徐徐海风，灯塔挺立，绿树成荫，遥看对岸的栈桥，怎一个美字形容，有时间一定再一趟……
650	2017-11-01 17:06:39	小青岛	3	十块钱的门票，风景还好吧，跟人感觉跟公园一样，今下午去的，秋天的海边和别季节的海边不一样，海水冲击岸边的礁石，有一点能冲到岸上。
651	2016-10-07 08:30:50	小青岛	4	这个地方还行，关键突出的特色是琴女和灯塔，门票不贵，和鲁迅公园，海军博物馆在一起，推荐去
652	2016-02-15 05:59:56	小青岛	4	，虽然面积小，景点别致，海天一色，值得一去。当然，建议还是夏天去游玩，景色会更佳。
653	2016-03-22 13:39:16	小青岛	4	在青岛其他地方相比下，小青岛的海水很清澈，加上蓝天的通透，真是海天一线的好景色。
654	2017-08-11 09:57:52	小青岛	4	景色很美，看过海军博物馆从出口直接就可以去，景色很美看海的好地方就是天热太晒
655	2017-10-25 16:31:55	小青岛	4	与栈桥隔海相望，附近有军事博物馆。离鲁迅公园近。可同时游览。门票10元。
656	2016-06-15 17:09:06	小青岛	3	很小的一个公园，本来想去栈桥的，被出租车司机推荐了一路，最后去了小青岛，门票10元，主要就是让人去做里面的快艇，收费很高，对青岛的司机印象大打折扣。
657	2015-10-17 10:33:44	小青岛	3	坐船去溜了一圈，其实就是一个小岛，远远看了一下，没觉得有什么特别的。
658	2017-02-24 21:23:35	小青岛	4	挺不错的呢，环境好，很适合出游！！！其实不用进入小青岛都很好玩呢！
659	2016-03-29 09:14:05	小青岛	3	现在还是有一点点冷，树木还不是很绿，晚上灯光也没怎么开，一般都是旅游团过来，不大，适合一个人发发呆，看看海
660	2017-08-08 17:46:15	小青岛	4	可以开车进岛挺方便的，在岛上可以远看海军博物馆，回澜阁
661	2017-10-25 13:38:06	小青岛	4	景点不算大，有一座灯塔，就在栈桥对面，可以坐船游览。
662	2017-04-07 22:39:28	小青岛	4	这算是市里能看见的小岛。本地人情节重。个人觉得没什么
663	2017-08-20 14:07:45	小青岛	4	值得一去。拦海坝，灯塔，免费军港旁观。总的评价好。
664	2016-07-03 15:27:54	小青岛	4	因为去军博，它正好在旁边，就是小公园吧，孩子不喜欢
665	2021-06-15 20:45:05	小青岛	2	没啥逛的。还要5块门票。
666	2017-10-11 20:15:59	小青岛	4	所谓的小青岛就是海上的一个小岛，景色比较好。
667	2019-09-04 19:39:39	小青岛	4	很美丽的小青岛矗立的白塔，和栈桥遥相呼应。
668	2018-05-12 20:00:30	小青岛	4	因其形状如同一把古琴，故又有“琴岛”之称。
669	2016-12-25 16:07:39	小青岛	4	青岛其实跟小青岛是一个地方，没什么特别的
670	2018-10-19 21:42:47	小青岛	4	很喜欢的一个地方，每次去青岛都会去逛逛
671	2017-08-16 00:02:10	小青岛	4	很漂亮，门票十元，也不贵，比栈桥漂亮。
672	2016-08-23 10:43:28	小青岛	4	所谓小青岛小青岛，真的好小哦，四面环海
673	2019-04-10 21:53:27	小青岛	4	好玩干净漂亮的小岛，远眺回澜阁
674	2018-02-28 19:39:11	小青岛	4	和青岛还是要很多区别各,有落差
675	2017-12-04 19:49:51	小青岛	4	一片礁石海，还是蛮喜欢的～～～
676	2016-05-09 23:19:39	小青岛	3	性价比不高，里面的景色就那样吧，去那还不如去鲁迅公园呢，这还收费
677	2018-06-12 20:52:41	小青岛	3	目前六月份在关闭维修，具体开放时间待确认。
678	2018-01-14 07:11:52	小青岛	3	冬天在维护，很可惜没去成，有机会再去
679	2019-05-13 09:19:34	小青岛	3	位置在军事博物馆南门边上，若往栈桥那边走需要买票进去，也没觉得怎么样
680	2017-07-22 10:01:42	小青岛	3	海边的一个小公园，很小很小，为停车买票进去的，适合静静休息，很凉快。
681	2017-03-07 20:30:00	小青岛	3	青島名字的來源，總是值得拜訪，但是實在太小了。
682	2019-03-09 14:20:30	小青岛	3	这个小青岛是比青岛还小的岛。上面有很多动物。
683	2018-04-10 07:39:50	小青岛	3	小青岛之前就是一座灯塔，现在越来越好。
684	2017-09-26 23:28:17	小青岛	3	国庆大促来啦，青岛酒是我想去的地方。
685	2017-08-22 10:07:08	小青岛	3	以前就是一个灯塔，现在成旅游名胜了。
686	2018-04-01 14:29:00	小青岛	1	青岛的小青岛，现在是关闭阶段，大家注意啦！话说，目前，青岛市区好多地方都在修整，马路上，景点里，有点遗憾。不过，从鲁迅公园一路有来，海景还是美美滴！
687	2017-08-17 10:11:30	小青岛	1	说实话，里面没有啥，门票十元，学生票老规矩半价，和以前去的时候不一样。不过旁边就是海军博物馆，建议最近不要去，因为在翻新，好多东西都没了。不过票价也便宜了。进去后可以在那里看到部分海军博物馆展品。个人觉得那里看到的就是现在博物馆有的大部分了。
688	2017-09-09 16:16:54	小青岛	1	是个小景点，真的很小，10元门票。景色还行，但小山顶上的灯塔关闭，铁轨区也被关闭，小小景点被关闭了一半。重点：小景区门口聚集了好多出租车和非出租车拉客。司机以单行线为由不停的忽悠游客去琴岛之眼坐缆车和到门口海鲜店吃饭，我被忽悠到景区门口的王姐烧烤吃海鲜，味道差，价格贵，点菜时的原料和烧上来的完全不一样，一盒餐巾纸收你5元。写此评论是希望想去玩的人别上当，自此对青岛的出租车司机印象大坏，后期全部滴滴打车。
689	2016-12-20 06:58:32	小青岛	2	就是一个普通的海边公园，真的没什么意思，有时可以看到军舰。
