# Supplementary material for: The influence of perceived landscape value on tourists’ behavioral intentions in historical and cultural blocks
Source: PLoS One. 2025 Jan 9;20(1):e0312491. doi: 10.1371/journal.pone.0312491 (PMC11717279; doi:10.1371/journal.pone.0312491)
Supplement: S1 File — (ZIP) [file pone.0312491.s001.zip › 网络数据/张勋住宅旧址数据.xlsx]

## Sheet: Sheet1
	评论时间	景点	用户评分	评论内容
0	2018-11-28 20:38:38	张勋住宅旧址	3	原创||张勋青岛故居（上） 文/李书勇 2018-10-20 浙江路属青岛老市区最早建成的一批马路，德国占领时期称为芦坡街(Lultpold Straβe，欧美人聚居的青岛区)，日本占领时期改名高濑町。浙江路北起德县路，南抵太平路，丘陵地貌，北高南低，由北向南依次与德县路、肥城路、曲阜路、湖北路、湖南路、广西路、兰山路、太平路交汇。 浙江路上最出名的建筑便是青岛天主教堂（圣弥爱尔大教堂），浙江路15号。这里曾是旧青岛建筑的至高点，俨然成了入港船舶的灯塔，远远地看到祂，一颗颠簸起伏的心就着陆了，知道青岛近在眼前了。 大多数的跟团出游都不可能是深度游，浮光掠影。在青岛火车站附近必去的地方有栈桥、天主教堂，还有青岛的“南锣鼓巷”劈柴院等。我也曾不计其数地从肥城路、德县路或浙江路走向天主教堂。然而，我最喜欢接近天主教堂的方式是从浙江路与太平路相交的南端，一路仰视着教堂，爬坡而上，有虔诚的甘愿，也…
1	2018-02-02 07:51:46	张勋住宅旧址	5	那尘世的辉煌，那喧嚣的车马，不过是历史长河的一点浪。
2	2018-01-01 17:44:39	张勋住宅旧址	5	很有建筑特色，青岛就是保存比较完好的各种风格建筑。
3	2018-02-13 07:10:36	张勋住宅旧址	5	景色优美，环境优美，干净卫生，适合来逛逛
4	2017-12-17 16:07:27	张勋住宅旧址	5	来这里之后，感到深深的一种心灵的承重
5	2018-02-11 07:40:12	张勋住宅旧址	5	可以去看一看的，老建筑都是很漂亮的
6	2018-02-09 21:56:13	张勋住宅旧址	5	位于和平区五大道地区，环境优美。
7	2018-01-16 08:16:25	张勋住宅旧址	5	外观大气，里头布置也很合理，很赞
8	2016-10-02 15:35:23	张勋住宅旧址	5	值得看看历史遗留，人不多。啦啦啦
9	2018-02-25 21:35:03	张勋住宅旧址	5	看着就很有年代感 小洋楼很不错
10	2017-09-18 13:47:10	张勋住宅旧址	5	昔日大帅 坐享荣华富贵 依稀可见
11	2018-04-10 00:11:16	张勋住宅旧址	4	一栋别墅群，历史悠久的建筑，民国时期的风格色调，在夕阳下倍感韵味与沧桑。
12	2018-03-21 18:05:02	张勋住宅旧址	4	古香古色的民国建筑，历史悠久，文化璀璨，文化故居的色彩。
13	2018-02-06 06:42:50	张勋住宅旧址	4	应该是属于欧式公寓建筑吧！据说是张勋为他的姨太而修建的。
14	2017-12-18 23:34:44	张勋住宅旧址	4	名人故居玩的东西，但是呢，还是有很多历史可以看的
15	2018-02-06 19:28:52	张勋住宅旧址	4	历史古迹，张勋这个名字基本上都认识，细细品味
16	2017-12-11 11:39:07	张勋住宅旧址	4	张勋实际上是在历史上当了一次跳梁小丑的角色
17	2018-02-09 23:01:45	张勋住宅旧址	3	是袁世凯称帝期间妄图通过武力复辟的“辫帅”张勋，为其三姨太前京剧名伶王克琴所购置的住宅旧址。
18	2017-12-12 08:18:07	张勋住宅旧址	3	这个建筑有120多年的历史了，在青岛还挺有名的。
19	2018-02-03 19:40:17	张勋住宅旧址	3	里边有一些旧的家具，但是整体看点太少了。
