# Supplementary material for: The influence of perceived landscape value on tourists’ behavioral intentions in historical and cultural blocks
Source: PLoS One. 2025 Jan 9;20(1):e0312491. doi: 10.1371/journal.pone.0312491 (PMC11717279; doi:10.1371/journal.pone.0312491)
Supplement: S1 File — (ZIP) [file pone.0312491.s001.zip › 网络数据/栈桥数据.xlsx]

## Sheet: Sheet1
	评论时间	景点	用户评分	评论内容
0	2023-05-16 11:01:42	栈桥	5	青岛栈桥是青岛海滨风景区的景点之一，青岛栈桥位于游人如织的青岛中山路南端，桥身从海岸探入如弯月般的青岛湾深处。 青岛栈桥，位于市南区中山路南端。 桥长440米，宽8米，钢混结构，桥身从海岸探入如弯月般的青岛湾深处。南端筑有半圆形防波堤，堤上建有民族形式的两层八角楼，名&quot;回澜阁&quot;。
1	2023-05-17 21:36:57	栈桥	5	梅姐穷游中国行第19天，下午小青岛、栈桥 “小青岛”原名“琴岛”，因其形状如同一架琴而得名。后被德国人占领后，改名为“青岛”，也是现在这座城市青岛的命名由来！而“青岛”就成了“小青岛”。 栈桥是一条440米长的海上走廊，从陆地延伸入海中。 栈桥始建于1892年，已有百余年的历史了，一直以来都被视为是青岛的象征！栈桥与小青岛隔水相望，桥的尽头有一座具有回民风格的八角亭阁回澜阁。栈桥曾是青岛的军事专用人工码头，解放后经过两次大的整修，形成了如今焕然一新的面貌。退潮时，赭色的岩礁和金色的沙滩露出水面，每有不少大人小孩漫步其中赶海拾贝。 已经是第三次来青岛了，还没玩够，现在还没走，就已经在规划啥时候第四次再来了
2	2023-05-17 04:22:53	栈桥	5	【景色】这家饭店可以说是当地最好的啦！！真的是好吃，没想到，这么简单的食物，这家店竟然能够做的这么好吃。，这下可成了家门口的食堂啦。以后有时间就一定要来这里好好大餐一顿。 店虽然不大，但是环境很干净，整洁。在这里吃饭，给人就是舒适的感觉。 希望店家越来越好，越做越大！
3	2023-05-16 00:38:21	栈桥	5	栈桥，青岛最有名的景点之一，每天来这里的人络绎不绝，可能和旁边青岛火车站很近的缘故，来早了可以顺便玩一下，这个季节看海鸥很壮观。
4	2023-03-29 21:53:22	栈桥	5	在青岛市区，如果只能看一个景点的话，相信几乎所有的人都会选择栈桥。 这段时间，栈桥景区又增添了一道独特的风景线，这就是前来越冬的红嘴海鸥，青岛人都亲切地称呼它们为“栈桥海鸥”。 这大批的红嘴鸥，从去年十一月底开始陆续飞来青岛，到四月初就要分批分期地飞回西伯利亚了。当地人说今年来的海鸥特别多，现在马上要飞走了，都想来送一送，还带来了很多食物喂给海鸥，好让它们吃得饱饱的，有更多的力气飞回去。
5	2023-06-11 17:33:49	栈桥	4	不要钱，青岛的标志。可以去看看，不过没什么趣味性，如果你爱好摄影可以考虑，栈桥及回澜阁，即青岛栈桥，俗称前海栈桥、南海栈桥、大码头，青岛海滨风景区的著名景点之一[14]，位于山东省青岛市市南区太平路12号，地处青岛湾北侧，与小青岛隔水相望，始建于清光绪十七年（1891年），素有“长虹远引”之誉，是青岛市近代第一座人工码头、最具代表性和知名度的城市地标之一。
6	2023-05-06 13:45:58	栈桥	5	免费的景点，离火车站也很近，属于来青岛旅游必打卡的地方了，不要门票，也不限时间，不管白天来还是晚上来，风景都不错，天气如果晴朗的话，拍照很出片，不过周围的海滩很一般，远不如第一第二海水浴场，也不如石老人。
7	2023-05-04 13:49:46	栈桥	5	美丽的青岛栈桥，每年冬季这里就成了海鸥的天堂，与大自然亲近亲近，人流窜动，人来人往，非常热闹，而且可以选择海上快艇或者坐船游览海边沿线美景。
8	2023-04-16 01:51:08	栈桥	4	可以看到很多的海鸥，场面人太多，感觉就是一个堤坝，没什么特别，就是晚上的灯光配上是会有点好看，其他的也就是人多吧！一个水上的亭子，里面也不能上去！感觉很一般！没啥趣味性！附近的一些也许更合适走走看看！
9	2023-05-28 13:39:02	栈桥	5	超级棒，在这可以看到小青岛，坐船，逛沙滩很不错，青岛的物价稍微有点高，那些推荐的都可以讲讲价。
10	2023-06-04 17:15:10	栈桥	5	栈桥及回澜阁，即青岛栈桥，俗称前海栈桥、南海栈桥、大码头，青岛海滨风景区的著名景点之一[14]，位于山东省青岛市市南区太平路12号，地处青岛湾北侧，与小青岛隔水相望，始建于清光绪十七年（1891年），素有“长虹远引”之誉，是青岛市近代第一座人工码头、最具代表性和知名度的城市地标之一
11	2023-05-15 06:29:24	栈桥	5	青岛栈桥是一座承载着悠久历史和丰富文化的桥梁。它位于青岛市市南区，横跨在浮山湾上，连接着青岛老城区和崂山区。栈桥的外观呈现出优美的弧形，桥面由钢筋混凝土构成，坚固耐用。漫步在栈桥上，你会被它古朴的气息所吸引，那些斑驳的墙壁、木质的护栏都让人仿佛回到了过去。 青岛栈桥见证了青岛的发展历程。它曾经是德国殖民时期的军事要塞，见证了日本侵华时期的惨痛历史。而今，栈桥成为了青岛的标志性建筑之一，吸引着无数游客前来观光。在不同时期，栈桥也经历了多次修缮和改造，使其更加完善和舒适。栈桥附近有很多美食餐厅和文艺小店，逛街购物非常方便。 在我看来，青岛栈桥是一座非常值得一游的景点。走在栈桥上，你可以感受到它独特的气息和历史文化价值。无论是在白天还是夜晚，栈桥都呈现出不同的美丽景色。白天时，阳光洒在桥面上，海水在阳光下闪耀着银色的光芒，栈桥显得格外壮观。而在夜晚，灯光映照在桥面上，让整座桥梁充满了神秘的氛围…
12	2023-01-27 11:58:01	栈桥	5	栈桥-一个美丽的地方，也是免费开放的喔。这里海鸥四处飞翔，游客手里抓着面包馒头扔给海鸥，它们一接一个准呀。 这里的游客相对小麦岛和燕儿岛的要多多了。风景那是一个好呀，美美哒。 我们来玩这个季节有些冷，海边的风也大，需要多穿点衣服。
13	2023-06-12 16:11:19	栈桥	5	就在烟台的渔人码头附近，人比较少，海景不错。当时去的时候前面基本没人，定定心心的拍照打卡。出来过马路只要按一下信号灯按钮，大概15秒就变绿灯了。很人性化。
14	2023-05-31 17:44:00	栈桥	5	栈桥是青岛市地标性建筑，伫立在海边默默陪伴着这个城市的人，冬去春来、年复一年。人们习惯着周围赶海，看潮起潮落，吹拂海风，放松身心。栈桥的周围的历史建筑，与栈桥的美景相互辉映，是青岛靓丽的风景！
15	2023-06-12 09:56:04	栈桥	4	大海的风景真的很美，海边的海鸥真的很多，也不怕人，喂海鸥的人特别特别多，吹着海风，听着海水一遍又一遍的拍打着海岸，所有的烦恼都烟消云散。
16	2023-05-26 22:05:53	栈桥	5	晚上去可以坐在大坝上静静聆听海水重刷坝体的声音，旁边还有卖场的歌手，适合情侣约会。免费的景点，小时候经常去，十几年没去过了，最近老同学回青岛晚上一起去了一次，感觉还是很不错的。
17	2023-01-27 22:52:52	栈桥	5	很！喜！欢！ 从青岛火车站出来，导航步行7分钟就到了。 满满的礁石，没有海水的海底露出来了！ 拍照打卡是很好看的！ 肥肥的海鸥们非常多，在这里吃东西，成群结队的飞来飞去。 建议如果有到栈桥看海鸥的行程，可以提前备点干粮，可以是家里吃不了的干粮哦～
18	2023-06-07 18:00:59	栈桥	5	山东青岛的栈桥，百年历史，值得一逛
19	2023-03-16 12:33:37	栈桥	5	网红打卡点。。。不过风景真的很棒。。。还可以喂海鸥。。。不错。。值得推荐。
20	2023-01-14 21:35:36	栈桥	5	到青岛栈桥来大的趣味，对于我来说，是看海鸥，对有的人来说是喂海鸥，对没见过海的人来说是看海吧。总之，青岛栈桥，人是太多了。
21	2023-03-07 02:25:10	栈桥	5	又不要门票，来和海鸥近距离接触不是挺好的嘛 我自驾来的，把车停到了几百米外的百盛地下车库，然后走着去的栈桥，很方便，要不然根本没地方停车，其实就是一个“桥”没啥特别的，真的是不分淡季旺季啊，满满的都是人！ 下午礁石和沙滩的位置可以更容易喂到海鸥，但我懒得下去了，在桥上面撕一小块面包往空中一扔，海鸥就能吃到，还抢呢，挺好玩儿的 出来后呢在附近的饺子馆吃的饭，人均80不算贵
22	2023-06-11 13:12:14	栈桥	5	我觉得这里的风景也非常的不错，你觉得风景特别好，那简直就是如同人间仙境一样，可以让我们呼吸着大自然的味道，也能够让我们感受到绿色的美丽。
23	2023-06-13 08:10:21	栈桥	5	三年前7月去的，虽然没有看到海鸥，错过了看海鸥的季节，但是风景真的很美，拍了照，捡了贝壳，今年计划带孩子去玩沙滩，赶海。
24	2023-02-17 02:16:31	栈桥	5	【趣味】项目非常齐全，能够满足一家人的需求了，遛娃好去处工作人员服务态度很好，客气也有礼貌，挑不出毛病，来打五星店里分量很足，蔬菜和肉都好大一份，吃的非常满足我的评价小作文来咯，体验完马上就来评价了，超级推荐大家来噢挺适合和朋友们一起聚餐的，强烈推荐哈哈哈说一个细节，卫生间很干净，味道特别好，这个细节真的很戳我！！
25	2023-06-10 10:36:16	栈桥	5	青岛栈桥，来青岛旅游第一站打卡地！
26	2023-06-07 12:42:47	栈桥	5	青岛的这个景点，栈桥，是一个很好的地方，原先是停船的码头，现在是一个著名的景点，往海里眼神很长距离，看上去很漂亮
27	2023-06-05 20:54:59	栈桥	5	青岛旅游第一站，栈桥美景如画！
28	2023-05-21 21:43:20	栈桥	4	栈桥主打的就是一个青岛标志，遥望海军博物馆、小青岛，人流量巨大，本来想喂一下海鸥的，发现五月份已经没有多少只了，一路走到回澜阁，只开放一楼，里边就是些经典德式建筑模型，没有必要专门进去看
29	2023-06-04 18:12:09	栈桥	5	这个地方很美很美很美很美的很喜欢，然后我去过这个地方，然后呢，感觉离大海就站在大海上非常好，感觉非常好
30	2023-01-23 22:22:21	栈桥	5	过年期间的青岛栈桥人潮涌动，喂海鸥的人更是摩肩接踵……👍👍
31	2023-04-17 15:35:43	栈桥	4	栈桥应该是青岛一个标志性建筑了，而且就在青岛站旁边，走路10多分钟就可以了，而且有多路地铁可以到达，交通方便，刚好是冬天，喂海鸥的季节
32	2023-05-22 00:49:19	栈桥	5	特种兵回山东 一天行程湛山寺 青岛动物园 中山公园 一浴 大学路 栈桥 银鱼巷 天主教堂 别管了袜子都走烂了
33	2023-06-01 13:41:53	栈桥	5	青岛的地标景点，去过2次，走到桥的尽头是一个阁楼，爬到阁楼上眺望海景，还是很心旷神怡的
34	2023-05-28 13:08:26	栈桥	5	到过青岛的游客，想必都去过长440米的栈桥。幸运的话，还能亲身体验喂食海鸥。值得一去
35	2022-12-27 22:05:42	栈桥	5	被朋友种草来的，今天第一次来，果然跟朋友描述的一样，非常赞！超划算，比我之前在其他平台上买的性价比更高，而且随时都能到店使用，美美哒，心情都变得更好了！一直很贴心，服务很温暖，真的是没有啥说的，冲就完事了
36	2023-06-12 18:32:59	栈桥	5	山东省青岛市旅游景点栈桥景区，不错👍
37	2023-06-01 08:42:04	栈桥	5	【景色】很漂亮，岸边的建筑也很漂亮 【趣味】看海鸥，海水也蛮干净 【性价比】很好
38	2023-05-15 06:31:37	栈桥	5	栈桥是开放式景点，景色优美，海鸥翱翔，海浪拍案而起，海风吹拂，让人神旷心怡。
39	2023-05-28 16:44:04	栈桥	5	青岛地标性景点，一直延伸到海中，有人很多的网红打卡地。旁边有小沙滩，很好。
40	2023-05-18 22:26:14	栈桥	4	工作人员服务态度很好，客气也有礼貌，挑不出毛病，来打五星交通非常的便利，多条地铁和公交线路直达，必须给个好评超赞🖖，价格实惠品质还不赖，真是一个宝藏平台
41	2023-04-14 08:57:02	栈桥	5	百年历史的栈桥直入大海，也是青岛的标志，也是青岛德占时时期历史见证，时刻提醒我们与时俱进，努力奋斗，使自己祖国伟大强盛不再受别人欺负！
42	2023-06-11 17:28:59	栈桥	5	山东青岛旅游景点打卡第一站栈桥！
43	2023-06-04 01:44:55	栈桥	5	很不错的地方，值得一去，挺有意思
44	2023-06-09 07:47:13	栈桥	5	青岛的地标建筑之一，出火车站不远处就是栈桥，看海鸥，拍照的好去处！
45	2023-05-25 15:33:33	栈桥	5	青岛地标，来青岛必打卡点，冬天的时候这里是看海鸥喂海鸥最佳地点。
46	2023-05-16 07:44:43	栈桥	5	这里是青岛的标志性景点之一，古楼亭延伸进大海里，人仿佛身在海中！
47	2023-04-18 00:38:10	栈桥	5	栈桥，说起栈桥，可能很多人都不一定知道在哪里。但是说起青岛，相信没有国人不知道了，在青岛，其实也有挺多老外的。青岛啤酒节，青岛的海鲜，青岛的美女，青岛的栈桥，青岛是个来了都喜欢的城市。
48	2023-05-28 13:56:07	栈桥	5	栈桥很漂亮，偶尔还有海鸥，可以和海口一起合照，冬天去氛围也很好
49	2023-05-23 06:31:26	栈桥	4	青岛有名的景点，风景不错，不过人太多了，最好错过旅游高峰时间过去。景点有很多推销潜水的项目，很坑，一定不要参加，也有销售快艇项目的，感觉也一般
50	2023-04-15 06:18:21	栈桥	5	在青岛老火车站附近，景色很美，远眺高楼大厦，与海鸥嬉戏很有意思
51	2023-05-31 12:09:25	栈桥	5	青岛的地标性建筑 也是打卡网红点 现在增添了灯光秀 值得你来一看哟
52	2023-03-20 00:08:18	栈桥	4	栈桥作为青岛的标志性建筑，来青岛的估计都会抽时间去下吧！景区离青岛站很近，走路10分钟的样子，而且地铁1号线和3号线都到青岛站，交通方便！
53	2023-06-04 07:17:00	栈桥	5	青岛标准建筑，有年代感历史悠久，看海，玩沙，听海风。
54	2023-06-03 22:55:06	栈桥	5	栈桥是每次去青岛必去的地方之一。是青岛的标志性景区。
55	2023-05-19 13:08:08	栈桥	5	来青岛必去项目，不要选节假日，冬季喂海鸥，夏季坐快艇
56	2023-06-06 00:16:29	栈桥	5	【景色】不错不错 【趣味】可以可以 【性价比】不错不错
57	2023-06-05 10:18:38	栈桥	5	慕名而来，怎么能错过这么好的景色，适合闲逛和聊天
58	2023-05-30 13:25:16	栈桥	5	地标打卡地，走在栈桥上，感受海风习习，非常惬意！
59	2023-05-29 23:05:14	栈桥	5	栈桥是青岛的标志性建筑之一，周围好玩的地方特别多
60	2023-05-18 14:34:58	栈桥	5	青岛必逛景点，离火车站不远，这里晚上人很多，推荐
61	2023-05-07 11:10:47	栈桥	5	栈桥无疑是青岛市的地标性建筑之一，从青岛老火车站出来，过一个地下通道，出来后就能看到，栈桥一直延伸到海中，尽头的建筑是回澜亭，蔚为壮观，公园环境优美，夏天可以下海游玩。
62	2023-05-04 12:47:10	栈桥	4	栈桥作为青岛的标志性建筑，是来青岛旅游的人必打卡之地，但五一节假日期间的人实在太多了，人山人海，除了大海和人头外，什么都看不到。
63	2023-03-31 23:10:50	栈桥	4	栈桥应该是青岛的标志性建筑了，虽然还有个无锡栈桥，不过那个好像就被忽视了！冬天的海边青岛总是雾蒙蒙，好在可以看到成片的海鸥翱翔！
64	2023-03-15 17:08:40	栈桥	5	这是青岛的地标，历史悠久。来过许多次了，每次到青岛时还是要来这里转转，看看大海，行走沙滩，驻足观赏在沙滩上打排球，踢足球的人们，吹吹海风，惬意极了。
65	2023-01-07 08:16:56	栈桥	5	真的好棒，很多海鸥，盘旋飞起来的时候很好看！天气好的时候美丽加倍，很值得来看看，而且交通方便，看看大海，看看海鸥，可以待上以整体
66	2023-05-31 06:45:21	栈桥	5	看起来是不错的地方，有很多人都去玩，是个好地方
67	2023-06-08 15:41:45	栈桥	5	大海的那边还是不错不错不错不错不错不错不错
68	2023-06-06 10:55:06	栈桥	5	是个看海的好地方，可以在淡季来，人会少一点
69	2023-06-02 22:55:30	栈桥	5	清光绪十八年（1892年），栈桥正式竣工。
70	2023-05-02 13:16:54	栈桥	5	感受栈桥边大海的气息，探索世界的无穷梦幻。
71	2023-06-12 16:28:27	栈桥	5	可以住在亚朵栈桥店，周边很方便，出行便利
72	2023-05-26 18:54:39	栈桥	5	可以近距离的看海，跟大海来一次亲密接触！
73	2023-05-25 07:25:48	栈桥	5	青岛栈桥景色优美宜人远眺更加开阔视野开阔
74	2023-04-28 21:11:44	栈桥	5	“三面郁葱环碧海，一山高下尽红楼。”一语道尽了青岛的“红瓦绿树、碧海蓝天、风情各异的老建筑”之美。一个山海城相融的城市，再加上青岛啤酒的加持，是座不一样的城市。
75	2023-04-13 13:29:19	栈桥	5	生活的馈赠是慢慢变好的自己，春天的来临要保持快乐和更加优秀世界上美好的东西有很多，春天吹来的风，和笑起来可爱得要命的你春天真好啊，柔柔的风里透着花的味道，云朵们在风里荡啊荡晃啊晃，打着可爱的小卷，我坐在台阶上，害羞又大胆的目光落在你身上🥰
76	2023-04-11 13:34:09	栈桥	5	研究显示：每晚睡前一小时喝一杯热牛奶，会比不喝牛奶的人多花几块钱即使生命如尘，仍愿岁月如歌 ——《尘曲》 七堇年没回信息就是在放羊，一直没回就是羊丢了愿余生鲜衣怒马，有人陪你看遍烈焰繁花！世界上美好的东西有很多，春天吹来的风，和笑起来可爱得要命的你永远着迷于春天，花香令人心动，风里夹着温柔春天万物皆甜，往后的日子充满希望😀每个春天我都会唱歌，看云朵从南来。风再轻一点，就是真正的春天了生活的馈赠是慢慢变好的自己，春天的来临要保持快乐和更加优秀春天万物皆甜，往后的日子充满希望😀
77	2023-06-11 11:03:50	栈桥	5	很不错的选择 喜欢不需要任何理由喜欢就好
78	2023-06-05 23:02:45	栈桥	5	很值得一去的地方，美丽的风景，很喜欢！
79	2023-05-23 21:08:34	栈桥	5	这地方浪漫又文艺，太适合非假日来放松了
80	2023-05-21 22:24:06	栈桥	5	这里的风景还是不错的嘛，可以去看看的！
81	2023-03-09 22:57:37	栈桥	5	1、在青岛站附近，离地铁口不远，交通很方便； 2、虽然是春寒料峭，但是有海鸥，吹吹海风，看看海鸥很不错，工作日还是很热闹
82	2023-06-12 18:47:15	栈桥	5	青岛地标建筑，坐火车到青岛站出来就是
83	2023-06-09 08:32:15	栈桥	5	打卡圣地，人超级多，冬天可以喂海鸥。
84	2023-06-08 22:58:31	栈桥	5	海边的地标性景观，值得一游，海风习习
85	2023-06-06 14:15:42	栈桥	5	青岛地标，打卡热门，热闹的拍照地点。
86	2023-05-23 14:44:52	栈桥	5	青岛第一站栈桥，很多人，在那抓小螃蟹
87	2023-05-19 23:17:57	栈桥	5	真的很美，冬天还有来自西伯利亚的海鸥
88	2023-05-15 15:34:44	栈桥	5	栈桥是青岛最具影响力的城市景观之一！
89	2023-06-11 07:09:36	栈桥	5	青岛的标志景观，出了火车站就能看到
90	2023-06-10 11:30:06	栈桥	5	青岛特色，靠近火车站，挺漂亮的…。
91	2023-06-08 19:57:38	栈桥	5	美丽的栈桥，外地打卡青岛的必经之地
92	2023-06-08 14:10:37	栈桥	5	栈桥是青岛市最具有代表性的景区了。
93	2023-06-08 10:18:11	栈桥	5	美丽的风景，大自然的馈赠，值得期待
94	2023-06-07 13:49:24	栈桥	5	不错不错，青岛的地标，拍照好地方。
95	2023-06-06 17:20:20	栈桥	5	到大青岛的必打卡之地，青岛栈桥，美
96	2023-06-06 00:10:29	栈桥	5	青岛地标之一，引无数游客前来打卡。
97	2023-06-04 21:43:33	栈桥	5	目的地热门标志性景点之一，一定要去
98	2023-05-27 05:30:24	栈桥	5	热门打卡景点！近距离感受海天一色！
99	2023-05-26 13:52:42	栈桥	5	性价比挺高，风景不错，挺有意思的。
100	2023-05-18 19:24:55	栈桥	5	青岛著名景点，到海边溜达可以去看看
101	2023-05-17 18:35:28	栈桥	5	非常有特色的建筑，非常漂亮的风景。
102	2023-06-08 20:37:19	栈桥	5	青岛的标志性景点之一，太漂亮了！
103	2023-06-07 23:04:12	栈桥	5	风景秀丽的好地方，散心的好去处。
104	2023-06-06 19:00:44	栈桥	5	栈桥位置方便，看海景色一览无余。
105	2023-06-03 23:47:46	栈桥	5	可以去打卡值得一去的地方，挺好的
106	2023-06-02 17:51:03	栈桥	5	【景色】挺好的， 【性价比】也高，
107	2023-06-01 14:57:38	栈桥	5	面向大海，海阔天空，很好的地方。
108	2023-05-30 07:04:57	栈桥	5	人很多，交通方便，适合情侣打卡哦
109	2023-05-21 13:44:19	栈桥	5	海边的著名景点，到青岛必游之地。
110	2023-05-20 21:11:17	栈桥	5	这个应该是不错的选择，还不错😊
111	2023-05-17 08:57:39	栈桥	5	【景色】必须来的打卡地点，很不错
112	2023-03-31 08:52:33	栈桥	5	青岛海边的栈桥非常不错，往栈桥走向亭子，两边海水非常干净清透自然 【景色】
113	2023-06-05 12:58:15	栈桥	5	和我到青岛的栈桥走一走哦哦哦！
114	2023-06-03 23:27:13	栈桥	5	青岛标志建筑，来青岛一定去看看
115	2023-06-03 06:47:19	栈桥	5	风景优美好看舒适，好地方值得去
116	2023-05-28 06:58:32	栈桥	5	【景色】青岛的地标性，不虚此行
117	2023-05-27 07:48:11	栈桥	5	海水干净，赶海挺好，礁石密布。
118	2023-05-22 19:35:38	栈桥	5	青岛标志性建筑和景点，夕阳不错
119	2023-05-18 22:13:33	栈桥	5	美丽的风景，真的很有诗情画意。
120	2023-05-18 21:19:32	栈桥	5	青岛火车站附近，超级近！很好看
121	2023-05-17 18:09:58	栈桥	5	青岛著名景点非常漂亮 孩子很喜欢
122	2023-05-30 22:17:43	栈桥	5	好玩 看海比较好的一个地点 推荐
123	2023-01-28 06:53:42	栈桥	5	青岛栈桥附近，海鸥在空中翱翔，不时俯下身来啄食游人手中的食物，栈桥上挤满了游览的人们，大家扶老携幼，利用假日来一睹久违的节日气氛
124	2023-05-26 00:03:33	栈桥	5	预约方便，扫码可进。不过60岁以上老人不用预约，入口安保直接放行
125	2023-03-29 20:57:04	栈桥	5	环境好交通便利，那里景色宜人风景如画，空气清新小桥流水有山有水，导览图详细，一目了然通俗易懂，站在海边特别惬意，工作人员热情周到值得大家去游玩。
126	2023-04-22 16:27:41	栈桥	5	真的超级满意，根据推荐来的，省了自己慢慢做功课的时间，省时又省力，赞赞赞(˘͈ᵕ ˘͈❀)果然不虚此行，虽然人比较多，但架不住美呀，全程惊喜连连
127	2023-05-09 21:44:47	栈桥	5	今年来栈桥跟三年前不一样，之前是专门过来玩，而今年是因为出差所以抽时间过来，目的性不是那么的强反而别有一番感觉！站在栈桥吹着海风，舒服到爆！
128	2023-04-11 17:09:09	栈桥	5	青岛栈桥太漂亮了，到青岛比打卡
129	2023-03-25 15:24:17	栈桥	5	好好好不错啊，。。。。。。。。。。。。。。。。。。。。。。。。。。。。。。。。。。。。。。。。。。。。。。。。。。。。。。。。？
130	2022-12-18 22:25:32	栈桥	5	栈桥是青岛市的标志性建筑，些一道美丽的风景线。
131	2023-03-15 16:12:19	栈桥	5	作为青岛一个标志性景区，也是免费的景点，这点就很不错，冬天海鸥很多，旁边就有卖海鸥食的，青岛站出来走10分钟不到就是栈桥了
132	2023-04-11 13:34:31	栈桥	5	内心毫无波澜，甚至有点想吃，炸鸡、豆腐、麻辣烫、酸辣粉、瘦肉丸、巧克力、布丁、泡菜、烤肉、盖浇饭、手抓饼、面筋、鸭脖……内心毫无波澜，甚至有点想吃，炸鸡、豆腐、麻辣烫、酸辣粉、瘦肉丸、巧克力、布丁、泡菜、烤肉、盖浇饭、手抓饼、面筋、鸭脖……内心毫无波澜，甚至有点想吃，炸鸡、豆腐、麻辣烫、酸辣粉、瘦肉丸、巧克力、布丁、泡菜、烤肉、盖浇饭、手抓饼、面筋、鸭脖……内心毫无波澜，甚至有点想吃，炸鸡、豆腐、麻辣烫、酸辣粉、瘦肉丸、巧克力、布丁、泡菜、烤肉、盖浇饭、手抓饼、面筋、鸭脖……内心毫无波澜，甚至有点想吃，炸鸡、豆腐、麻辣烫、酸辣粉、瘦肉丸、巧克力、布丁、泡菜、烤肉、盖浇饭、手抓饼、面筋、鸭脖……内心毫无波澜，甚至有点想吃，炸鸡、豆腐、麻辣烫、酸辣粉、瘦肉丸、巧克力、布丁、泡菜、烤肉、盖浇饭、手抓饼、面筋、鸭脖……内心毫无波澜，甚至有点想吃，炸鸡、豆腐、麻辣烫、酸辣粉、瘦肉丸、巧克力、布丁、…
133	2023-03-27 23:43:40	栈桥	5	青岛栈桥是青岛海滨风景区的景点之一，是国务院于1982年首批公布的国家级风景名胜区，也是首批国家AAAA级旅游景区。
134	2023-01-28 15:06:34	栈桥	4	来自西伯利亚的海鸥，是近今年最多的一次，一直可以持续到4月，对人的投喂还是有些畏惧，但是把面包抛向空中就可以被海鸥完美截获，虽然寒潮有些冷，但是丝毫不影响人与海鸥的近距离接触。
135	2023-01-08 03:06:14	栈桥	5	这儿是青岛前海观望远景的最好地方。南望大海，无边无际，水天一色。远近几座小岛，山色青青，波光闪闪。北望市区，一片白云蓝天，绿树红楼错落有致地排列，风景如画。
136	2023-03-19 21:17:07	栈桥	5	青岛栈桥是旅游观光网红打卡地，岸边深入大海，非常值得一游，蓝天白云、微风细浪，海鸥飞翔，非常壮观的风景。点赞点赞。
137	2023-06-09 02:15:34	栈桥	5	位于青岛的经典景点栈桥附近很好找，整体游览很快，了解一些历史建筑的故事。
138	2023-06-06 08:55:43	栈桥	4	去青岛必打卡地之一，适合拍照，离青岛站很近，旁边景点也都距离不远，推荐
139	2023-04-23 23:07:48	栈桥	5	很漂亮，好地方。坐地铁也能到，离青岛站很近。地铁2号线青岛站出来就是。2号线和3号线交汇在青岛站。同一列车。
140	2023-04-27 00:49:30	栈桥	5	环境非常独特，风格统一，就喜欢这种有格调的地方。放心来就对了，体验感一级棒！总之非常推荐各位来青岛游玩。
141	2023-04-16 01:27:15	栈桥	5	这里值得去。栈桥是山东省青岛市最著名的旅游景点之一，也是国家5A级景区。这里的风景优美如画，游人络绎不绝
142	2023-03-30 16:01:33	栈桥	3	海边很多海鸥 免费的景点 今天可见度不好 附近的教建筑物看不清楚。
143	2023-03-08 08:34:55	栈桥	5	开春来，来栈桥看海鸥，人很多海鸥也很多，天气有点小冷，建议打算去的宝子多穿点衣服，果然海边是最解压的风景还有阵阵海风，塌在沙滩上软软的，加上季节性的海鸥成群大片，第一次看海鸥的我还有一点小激动很漂亮，适合游客，情侣，家庭出游打卡，还有地铁公交也很方便，还不堵车不用担心停车问题，交通很便利。来青岛一定要来栈桥看看
144	2023-05-30 08:50:30	栈桥	4	不收费的打卡好地方，比较有标志性建筑，有停车场，交通便利。
145	2023-05-26 13:56:10	栈桥	5	景色优美宜人
146	2023-04-11 16:12:25	栈桥	5	这个时候来早晚还是有点冷，但是白天比较舒服，比几年前的夏天来爽多了，但是坐船还是会有点小冷！
147	2023-04-27 09:19:21	栈桥	5	七月的青岛是最美的，栈桥的风吹在人的心头，不只是驱散炎热，更是带走了所有的烦恼，蜿蜒的海上
148	2023-04-15 22:07:03	栈桥	5	青岛的栈桥是一个非常美丽的地方，这里空气新鲜，环境优美，夏天来这里度度假是非常不错的去处
149	2023-04-29 18:49:45	栈桥	5	青岛标志性景点，必打卡的选项，周边都是青岛老城区的街景风貌，这些共同构成青岛的特殊风貌
150	2023-04-21 23:48:35	栈桥	5	栈桥及回澜阁，即青岛栈桥，俗称前海栈桥、南海栈桥、大码头，青岛海滨风景区的著名景点之一
151	2023-04-17 23:00:37	栈桥	5	青岛剑桥是青岛的建筑，最早的这个青岛的青岛栈桥是用于军舰停泊使用，后来成为了旅游景点。
152	2023-03-24 16:17:20	栈桥	4	青岛的标志性景点，免费景区。就是一条栈道通入海中，直接走到底再返回即可。看看海景，吹吹海风，喝点青岛啤酒，夏季的青岛令人感到舒畅。周围有一些礁石和小的沙滩可以玩一下。
153	2023-04-23 13:51:06	栈桥	5	栈桥是不错的地方来栈桥旅游，可以看到美丽的风景，感受海湾的自在，也可以体验当哔哩哔哩
154	2023-04-21 19:41:17	栈桥	5	青岛栈桥是青岛著名的旅游景点，是青岛的打卡胜地。不仅景色优美，旁边还有海军博物馆。
155	2023-05-13 18:49:50	栈桥	5	选到栈桥属于在这个地方必来的地方，青岛属于一个海滨城市，栈桥属于它的一张名片儿。
156	2023-03-24 23:06:27	栈桥	5	到青岛，只要坐到青岛站，出了火车站不久就可以到栈桥，延伸到海里，很不错的观海角度
157	2023-02-18 23:40:48	栈桥	5	栈桥划波斩浪，象一条长龙横卧于碧海银波。循桥渐入，仿佛走进大海的怀抱;伫立阁旁，层层巨浪澎湃涌来，拍打堤坝，击起万千碎玉;进入阁内，沿螺旋楼梯登到楼上，四周尽是宽敞的大窗，放眼望去，又是另一番怡人风景，“飞阁回澜”因此被誉为“青岛十景”之一。
158	2023-02-14 00:06:26	栈桥	5	不错，这个平台上的店一直都很满意，提前做好功课，太省心了！不错，这个平台上的店一直都很满意，提前做好功课，太省心了！每次出门玩都会先打开这个平台看一看，一如既往的好，五星好评，希望不要骄傲，继续努力哟⁽ⁿᵔᵕᵔⁿ⁾每次出门玩都会先打开这个平台看一看，一如既往的好，五星好评，希望不要骄傲，继续努力哟⁽ⁿᵔᵕᵔⁿ⁾真的太好玩了，又解压又锻炼身体，真是不错的体验我愿给到五星🌟，因为布景非常用心，太太太棒了！
159	2022-12-26 21:51:21	栈桥	5	环境好交通便利，那里景色宜人风景如画空气清新，栈桥即青岛栈桥，俗称前海栈桥、南海栈桥、大码头，位于山东省青岛市市南区太平路12号，地处青岛湾北侧，与小青岛隔水相望，始建于清光绪十七年（1891年），素有“长虹远引”之誉，是青岛市近代第一座人工码头、最具代表性和知名度的城市地标之一。值得大家去游玩。
160	2023-04-06 08:47:44	栈桥	5	栈桥是青岛标志性景点，在火车站旁边。
161	2023-06-02 06:47:58	栈桥	4	景色不错，看海的好地方，性价比高。
162	2023-05-20 14:06:56	栈桥	4	【景色】优美 【趣味】好 【性价比】高
163	2023-05-04 09:19:06	栈桥	5	栈桥是青岛最有名的地标 环境优美 的延伸了中山路先前 绵延青岛的历史文化历史街区
164	2023-06-08 02:55:58	栈桥	4	值得打卡的景点之一，挺好的体验。
165	2023-04-12 21:02:34	栈桥	5	在栈桥上看大海很漂亮 很多海鸥 还能喂食 环境干净整洁 能一直走到海中 还会再去的
166	2023-03-30 12:46:58	栈桥	5	栈桥是青岛的重要景点之一，这里视野开阔，风景宜人！是每次必去的景点之一。
167	2023-06-09 16:05:34	栈桥	4	青岛回澜阁 滨海风景区 标志性建筑
168	2023-06-08 18:26:37	栈桥	4	非常漂亮的景点，非常好玩的地方
169	2023-06-06 07:47:51	栈桥	4	非常不错的景点，看起来非常漂亮
170	2023-06-05 09:57:46	栈桥	4	栈桥位于青岛火车站旁，很不错。
171	2023-05-29 19:33:32	栈桥	4	青岛的地标之一，必须要来打卡！
172	2023-05-26 10:31:18	栈桥	4	风景优美，景色秀丽！游人如织！
173	2023-05-24 17:54:07	栈桥	4	好玩好玩大家都去玩一下吧好玩啊
174	2023-05-18 09:20:41	栈桥	4	海鸥好多呀！海水也很清澈！人多
175	2023-04-05 20:16:38	栈桥	5	青岛的地标，到青岛旅游的必定打卡之地哦！离欧式风格的老青岛火车站不远。
176	2023-05-25 23:28:26	栈桥	4	美丽的青岛 美丽的栈桥 必须打卡
177	2023-05-11 15:07:25	栈桥	5	青岛栈桥，网红打卡的地方，值得一看，赶紧去吧看看
178	2023-03-30 12:16:24	栈桥	5	这里风景充满浪漫主义，很值得推荐一下去地方，亮点很多，非常不错的地方
179	2023-05-12 08:34:33	栈桥	5	这是青岛标志性的海边景点，去看日出还不错。之前去过，还想再去看看。
180	2023-05-12 03:47:24	栈桥	5	人太多，风景虽好，体验不出。人少时应该还行，海风徐徐还是挺悏意的。
181	2023-04-14 11:33:02	栈桥	5	青岛栈桥是青岛最热闹的地方之一每天游客络绎不绝是青岛的打卡网红地。
182	2023-04-03 11:34:22	栈桥	5	到了青岛必打卡的风景圣地，景色超级震撼迷人，趣味多多，性价比超高。
183	2023-05-13 16:00:06	栈桥	5	青岛在这个地方是栈桥，是著名的景点。来青岛必须要去驾校走一走。
184	2023-04-27 13:51:18	栈桥	5	栈桥很漂亮 好多海鸥 可以喂食 海水涨潮很壮观 蓝天白云 看大海 值得一游
185	2023-05-01 10:05:05	栈桥	5	下了火车站没多远就是，千万别过节来，全是人。景色还是不错的。
186	2023-04-29 09:38:50	栈桥	5	值得一去，青岛是挺漂亮的城市，栈桥沿海一线走走很美，很放松。
187	2023-04-22 08:41:12	栈桥	5	青岛地标，挺不错的！青岛地标，挺不错的！青岛地标，挺不错的！
188	2023-03-25 23:45:33	栈桥	5	青岛的标志性建筑，下大雨的时候会被淹没，平常还是可以去打卡的
189	2023-02-22 07:16:45	栈桥	5	青岛的海值得看，栈桥旁边的海更值得看，2.14情人节实拍记录
190	2023-05-05 09:02:47	栈桥	5	栈桥不错人多 前几天才去过 人也多 去的时候还是五一之前人还少点
191	2023-04-25 22:08:35	栈桥	5	栈桥及回澜阁，即青岛栈桥，俗称前海栈桥、南海栈桥、大码头。
192	2023-04-03 19:24:07	栈桥	5	【景色】景色非常美的地方，主要是那种意境很让人憧憬和享受！
193	2023-03-31 06:35:32	栈桥	5	栈桥 ，青岛标志性建筑，在海上看风景如画
194	2023-05-22 08:12:40	栈桥	5	不错不错不错不错
195	2023-05-14 20:26:59	栈桥	5	【景色】景色太美了 【趣味】趣味性很强 【性价比】性价比高的
196	2023-05-10 23:46:17	栈桥	5	栈桥，山东省青岛市，这里景色很美，游人如织，我喜欢这里！
197	2023-05-07 12:22:14	栈桥	5	【景色】景色非常不错，有水有桥，是个修身养性的好去处啊！
198	2023-05-03 21:55:04	栈桥	5	直通大海！一个不错的好地方，风景优美，景色宜人，值得打卡
199	2023-04-29 18:56:27	栈桥	5	青岛栈桥旅游景点，全国知名，美丽无边，特别值得看的地方。
200	2023-03-25 03:48:39	栈桥	5	不错的环境，不错的氛围，哈哈哈 【景色】 【趣味】 【性价比】
201	2023-04-06 12:42:32	栈桥	5	长亭外，古道边，芳草碧连天！景色优美，风景喜人！很舒服
202	2023-06-04 17:04:03	栈桥	5	感觉挺不错的
203	2023-04-12 15:25:16	栈桥	5	地理位置优越，停车方便，景点环境优美！家人非常喜欢！
204	2023-04-03 00:06:07	栈桥	5	离青岛火车站很近，也是岛城海滨游的起点，是青岛的标志
205	2023-03-30 22:08:36	栈桥	5	青岛最值得打卡的地方了。从小就去，礁石里有很多小螃蟹
206	2023-03-16 16:24:10	栈桥	5	青岛的标志性建筑，最适合晚上去。
207	2023-06-09 12:49:43	栈桥	5	都来玩吧！
208	2023-05-11 21:52:09	栈桥	5	【景色】非常喜欢 【趣味】非常喜欢 【性价比】非常适合
209	2023-05-07 22:55:59	栈桥	5	感觉还不错的地方，桥接的地方有点特色，感觉还不错。
210	2023-04-22 16:59:43	栈桥	5	景色动人心魄，不错太棒了支持，非常满意的一次体验。
211	2023-04-12 17:22:13	栈桥	5	青岛标志性的景点，其实什么也没有，不过人还是很多啊
212	2023-04-08 03:27:06	栈桥	5	说两句，说两句，青岛标志景观，李鸿章练兵的大清洗礼
213	2023-04-20 20:53:17	栈桥	5	非常不错的地方值得大家逛一逛……………～～～～～
214	2023-03-27 22:18:23	栈桥	5	青岛的著名景点，这次离得有点远，下次好想去看看！
215	2023-03-27 21:06:14	栈桥	4	栈桥应该是青岛名气最大的一个景点了，去的时候刚好是3月份，因公出差路过就去看了看，正好是海鸥飞翔的季节，离地铁口不远，交通方便！
216	2023-03-25 16:52:10	栈桥	5	青岛标志性建筑，近火车站，有很多海鸥，必打卡之地
217	2023-03-22 22:15:38	栈桥	5	青岛地标之一，没有门票，特别适合拍照打卡。推荐。
218	2023-05-14 15:50:52	栈桥	5	青岛站出来不远就到了，人太多了，小螃蟹也很多。
219	2023-03-31 21:54:15	栈桥	5	青岛栈桥，通向大海的便道，近距离感受大海。。。
220	2023-03-27 21:46:01	栈桥	5	环境整体不错，设施齐全，也很符合防疫标准，不错
221	2023-03-23 18:56:48	栈桥	5	栈桥，你知道这是哪个城市吗？是的，她就是青岛！
222	2023-05-14 06:38:26	栈桥	5	这个剑桥就在海边，慢慢的散步是一种不错的提升
223	2023-05-04 19:01:34	栈桥	5	青岛的标志性建筑，可以伸出大海50米，很漂亮
224	2023-04-30 10:37:52	栈桥	5	可以喂海鸥，站在回澜阁前面看大海，相当壮观。
225	2023-04-07 22:02:54	栈桥	5	很值得一去的地方，景色很美丽，很不错的地方！
226	2023-04-05 22:03:34	栈桥	5	青岛地标旅游景点之一在这里举行了隆重活动中心
227	2023-04-03 12:32:37	栈桥	5	海上一个非常有亮点的地方，在栈桥上苦思冥想。
228	2023-03-28 22:58:19	栈桥	5	【景色】打卡之地 【趣味】很经典 【性价比】免费
229	2023-01-26 17:37:07	栈桥	5	栈桥是青岛的地标建筑，多少年来，静静的看着这座城市的变迁。如今，除了青岛的市民，来自各方的游客也是必打卡之处。海水，礁石、海滩和沿岸的建筑，都是只属于这个城市的特色
230	2023-05-04 20:00:25	栈桥	5	景色美近观大海，回澜阁历史感浓厚。 【景色】
231	2023-04-25 11:55:59	栈桥	5	景色和历史都是满分，但是人从众实在太多啦。
232	2023-04-11 16:18:35	栈桥	5	非常喜欢，特别满意，真的推荐大家，挺好的。
233	2023-04-06 16:28:33	栈桥	5	适合带孩子去玩的 【性价比】 【趣味】 【景色】
234	2023-04-04 14:03:06	栈桥	5	栈桥可是我们这些准沿海城市的人最向往的地方
235	2023-04-03 07:30:02	栈桥	5	青岛的地标性建筑，风景优美，交通位置优越。
236	2023-04-01 01:06:52	栈桥	5	位于山东青岛的一处爱情圣地，非常值得推荐去
237	2023-03-28 23:21:50	栈桥	5	青岛的老城区地标建筑，青岛啤酒上的青岛符号
238	2023-05-06 14:23:22	栈桥	5	栈桥很美，去坐游艇享受飞驰在海上的感觉吧
239	2023-04-26 22:53:23	栈桥	5	景色秀丽漂亮，趣味性强，旅游打卡必去景点
240	2023-04-14 12:43:34	栈桥	5	不错，可以的，大家有机会可以去看看。😄
241	2023-04-13 14:07:05	栈桥	5	青岛知名地标性打卡建筑，海边的景色很美！
242	2023-04-10 22:13:29	栈桥	5	青岛景色还不错的著名景点之一，可以玩水。
243	2023-03-30 07:40:53	栈桥	5	百年青岛的见证，青岛的象征，游客络绎不绝
244	2023-03-29 18:50:25	栈桥	5	位于青岛市海边 是青岛市地标性的旅游景点。
245	2023-03-28 10:49:47	栈桥	5	不错的环境，游人如织，很棒的打卡地方……
246	2023-03-25 18:47:27	栈桥	5	这里风景优美空气新鲜是休闲娱乐好去处……
247	2023-03-22 23:46:44	栈桥	5	【景色】宜人 【趣味】十足 【性价比】非常高
248	2023-03-19 23:35:36	栈桥	5	真的是太美了，青岛必打卡！还可以喂海鸥～
249	2023-02-18 22:30:14	栈桥	3	栈桥其实就是一个在海边的栈桥，一直到水中去，然后在最前端是一个亭子，整个周边的环境还是很不错的，可以看见海边的建筑，和在海上飞驰的快艇，就是这个景点有点小，看个10分钟就没了，有点简单！逛完栈桥以后，可以在附近找些小馆子吃饭，还是不错的
250	2022-07-12 21:34:03	栈桥	5	青岛栈桥位于青岛中心城区的南部海滨，是一条440米长的海上长廊，从陆地延伸入海中，是青岛海滨风景区的景点之一，也是1982年首批公布的国家级风景名胜区。栈桥已有百年历史，被视为青岛的象征，也是青岛的地标性建筑。
251	2023-05-10 18:03:50	栈桥	5	一桥通到海中 海水清澈见底 快艇在海上飞奔
252	2023-05-07 06:52:24	栈桥	5	去青岛旅游的必打卡景点之一，风光优美。
253	2023-05-06 18:58:38	栈桥	5	栈桥风景很好看的地方很美味的地方很满意
254	2023-04-30 07:17:39	栈桥	5	风景美丽，环境优美。推荐来附近走走看看
255	2023-04-28 23:12:41	栈桥	5	总体环境风光很美，值得大家再次去游玩！
256	2023-04-21 12:54:44	栈桥	5	这里风景很不错，天气好的时候拍照很漂亮
257	2023-04-12 08:12:12	栈桥	5	栈桥好地方，还免费，还能喂海鸥，不错。
258	2023-04-01 22:34:45	栈桥	5	游玩的时候游客真不少，观海的感觉太好了
259	2023-03-27 10:57:18	栈桥	5	青岛地标性建筑，一进青岛必打卡的地方！
260	2023-03-25 23:05:49	栈桥	5	景色很美 貌似是电影取景地 很是值得去看的
261	2023-03-25 18:45:27	栈桥	5	【景色】不错 【趣味】很美 【性价比】免费
262	2023-03-25 13:11:54	栈桥	5	栈桥风景优美大气，海风习习，游客众多。
263	2023-03-25 11:43:45	栈桥	5	地理位置优越，环境也不错的！！！！！！
264	2023-03-24 23:55:13	栈桥	5	不错的地方！非常的美丽～适合打卡拍照！
265	2023-03-18 17:13:07	栈桥	5	白天可以喂海鸥，晚上有灯光秀 很美 值得去
266	2023-05-11 12:18:45	栈桥	5	大海连栈桥，青岛连世界。风光无限好。
267	2023-05-09 10:30:33	栈桥	5	这里的景色宜人，欢迎大家来这里游玩。
268	2023-05-07 22:03:01	栈桥	5	真的是非常好，有机会一定要去看看吧。
269	2023-05-04 05:41:05	栈桥	5	这是一个非常不错的地方，非常喜欢💕
270	2023-05-01 10:43:00	栈桥	5	【景色】美丽 【趣味】好 【性价比】可以
271	2023-04-25 14:04:02	栈桥	5	青岛著名景点，位于市区，很方便。推荐
272	2023-04-18 17:54:15	栈桥	5	青岛的地标，海边气势磅礴的感觉太好了
273	2023-04-11 21:12:10	栈桥	5	非常不错的地方，值得一来，景色很美。
274	2023-04-09 14:03:27	栈桥	5	著名地标打卡地，历史悠久，景色很美！
275	2023-04-06 10:30:35	栈桥	5	风景很美，尤其是黄昏的时候。很梦幻～
276	2023-04-06 00:29:57	栈桥	5	不错的一处景点，很有自己的特色风格。
277	2023-04-03 15:24:37	栈桥	5	青岛的标志性景点之一，非常不错的景色
278	2023-04-02 07:20:05	栈桥	5	风景优美空气清新挺不错的，值得一去。
279	2023-03-29 22:57:01	栈桥	5	地标性打卡地，也不要门票，值得一逛的
280	2023-03-24 07:09:16	栈桥	5	一个历史悠久的浪漫度假胜地，值得一去
281	2023-03-19 07:57:20	栈桥	5	地标性打卡建筑，风景大气，游客很多！
282	2023-03-15 22:10:48	栈桥	5	风景不错的，地标性景点，值得去看看。
283	2023-05-13 22:40:25	栈桥	5	风景很不错哦，有时间可以去看看哦～
284	2023-05-07 21:25:25	栈桥	5	很值得一去的地方 风景优美很不错 好评
285	2023-05-01 23:09:37	栈桥	5	不错的地方，风景很美丽，网红打卡地
286	2023-04-28 05:40:32	栈桥	5	初春的栈桥依然是游客如织，美感十足
287	2023-04-19 13:36:56	栈桥	5	景色很美，风景如画！让人流连忘返！
288	2023-04-12 11:54:03	栈桥	5	好玩看的见的好地方 【景色】 【趣味】
289	2023-04-11 17:54:30	栈桥	5	栈桥是青岛标志性的景点，还是可以。
290	2023-04-09 23:43:37	栈桥	5	景区不大，但是管理规范，值得一去。
291	2023-04-09 13:37:37	栈桥	5	不错哦，值得一去的哈，有时间去玩玩
292	2023-04-04 07:28:26	栈桥	5	青岛栈桥是青岛的象征，一张城市名片
293	2023-04-02 18:53:09	栈桥	5	青岛地标性景点，其实也没什么特别。
294	2023-03-31 05:45:23	栈桥	5	青岛地标性建筑，来青岛必打卡的地方
295	2023-03-30 22:57:27	栈桥	5	很喜欢青岛的栈桥，可以去看看大海。
296	2023-03-25 21:01:29	栈桥	5	走过栈桥真的很赞，两边很美，很宽阔
297	2023-03-18 13:18:17	栈桥	5	【性价比】青岛知名景点 【趣味】不错
298	2023-05-12 00:57:13	栈桥	5	环境优美自然风景，值得去走走逛逛
299	2023-05-11 21:09:36	栈桥	5	免费景点，特殊角度照片效果，值得
300	2023-05-07 21:25:10	栈桥	5	栈桥值得一去看看，非常不错，人多
301	2023-05-02 18:43:11	栈桥	5	去看看栈桥的历史，看看人多还是少
302	2023-05-02 00:02:20	栈桥	5	这个好地方，你嗯是不错的好地方哦
303	2023-04-26 23:08:13	栈桥	5	景色非常不错的栈桥，非常的出名！
304	2023-04-23 20:39:30	栈桥	5	景色太美了，环境优雅，性价比高。
305	2023-04-21 20:13:42	栈桥	5	很不错的样子，看起来很好玩的样子
306	2023-04-15 17:36:28	栈桥	5	感觉不错哦 我觉得很好 哈哈哈哈哈哈
307	2023-04-08 19:21:14	栈桥	5	不错不错，青岛的地标，拍照好看。
308	2023-04-04 06:48:42	栈桥	5	青岛栈桥是比较典型的海景景区。。
309	2023-04-01 17:23:00	栈桥	5	去过两次，很不错，不要门票，推荐
310	2023-04-01 10:39:35	栈桥	5	人生路，美好的一次旅行，非常喜欢
311	2023-03-31 23:23:20	栈桥	5	是青岛最早的军事专用人工码头建筑
312	2023-03-31 11:08:29	栈桥	5	不错不错，青岛的地标，赞👍的。
313	2023-03-26 21:43:32	栈桥	5	延伸到大海里面 可以爬上去看的更远
314	2023-03-25 19:59:12	栈桥	5	很漂亮的地方，要站在远处看就好。
315	2023-03-24 11:22:10	栈桥	5	景点在市里，交通方便，游客很多。
316	2023-03-21 14:22:43	栈桥	5	栈桥历史悠久，周边风景优美大气！
317	2023-03-21 11:03:19	栈桥	5	栈桥又升级啦，快快来亲临美景吧！
318	2023-03-20 23:09:27	栈桥	5	观看海景日出的好地方！风景秀丽！
319	2023-05-11 22:09:50	栈桥	5	【景色】靠近大海.环境非常漂亮
320	2023-05-10 07:25:58	栈桥	5	风景优美，人也很多，适合拍照片
321	2023-05-06 19:54:48	栈桥	5	交通方便，景色不错，可以喂海鸥
322	2023-05-04 19:07:05	栈桥	5	避暑胜地，青岛旅游打卡地！！！
323	2023-05-03 20:46:11	栈桥	5	值得一去看看，青岛必去打卡的。
324	2023-04-30 20:29:34	栈桥	5	青岛著名的地方，值得开看一看。
325	2023-04-27 20:20:28	栈桥	5	交通方便，景色优美，特别壮观。
326	2023-04-26 22:05:47	栈桥	5	青岛经典的打卡点，老火车站旁。
327	2023-04-21 09:43:32	栈桥	5	青岛地标，傍晚的时候海鸥很多～
328	2023-04-20 05:15:32	栈桥	5	这里风景很美来这里玩的人也很多
329	2023-04-19 12:54:27	栈桥	5	这里值得去！站在那里看看大海！
330	2023-04-17 06:50:50	栈桥	5	贴近海洋，让人觉得心旷神怡。。
331	2023-04-15 15:06:48	栈桥	5	栈桥老青岛的象征，历史的印记。
332	2023-04-03 14:50:04	栈桥	5	风景很好很有特色，家人们很喜欢
333	2023-04-03 07:46:49	栈桥	5	青岛的标志性建筑 海风习习 一级棒
334	2023-04-01 12:24:02	栈桥	5	黄海璀璨明珠，青岛独具海上画廊
335	2023-03-30 13:17:49	栈桥	5	好久没去栈桥了，周末必须安排上
336	2023-03-30 06:02:54	栈桥	5	值得去，看海鸥飞起，景色壮观。
337	2023-03-28 09:56:10	栈桥	5	青岛的浪漫之路，漫步夕阳下，好
338	2023-03-26 11:55:44	栈桥	5	冬天去看海殴很美，人很少天很蓝
339	2023-04-15 13:03:03	栈桥	5	挺不错，风景很好 【性价比】高
340	2023-05-05 08:02:31	栈桥	5	【景色】风景优美，美轮美奂
341	2023-04-15 18:07:56	栈桥	3	栈桥及回澜阁，即青岛栈桥，俗称前海栈桥、南海栈桥、大码头，青岛海滨风景区的著名景点之一[14]，位于山东省青岛市市南区太平路12号，地处青岛湾北侧，与小青岛隔水相望，始建于清光绪十七年
342	2023-01-19 21:16:34	栈桥	5	飞阁回澜为“青岛十景”之一，指漫步于栈桥海滨，可见青岛新月型的城市轮廓，栈桥似长虹卧波，回澜阁熠熠生辉，登临阁上，层层巨浪澎湃涌来，拍打堤坝之景
343	2023-04-02 13:21:01	栈桥	4	免费，人多，春天的时候会有很多很多海鸥，，这个地方不太适合赶海，只是带孩子以娱乐为需求量还是可以的
344	2023-02-09 15:50:14	栈桥	5	青岛栈桥景区，网红打卡的地方，游客比较多，值得一看，我每次都要去看看，，赶紧去吧去吧加油。
345	2022-12-28 13:26:20	栈桥	5	好👌🏻👌🏻👌🏻👌🏻👌🏻👌🏻👌🏻👌🏻👌🏻👌🏻👌🏻👌🏻👌🏻👌🏻👌🏻👌🏻
346	2022-12-26 00:39:52	栈桥	5	青岛栈桥位于青岛市南区中山路南端，是青岛滨海旅游最优美最吸引人的地方，也是青岛的象征。栈桥始建于清光绪十七年(公元1891年)。
347	2023-01-22 09:09:52	栈桥	5	已经是第二次来了，第一次来就很惊艳，没想到第二次来还有新的惊喜，爱了❤️环境非常不错，服务也很周到，还会有专业的指导🐂🍺
348	2022-12-18 16:27:48	栈桥	5	曾经是青岛最著名的景点，关键还是免费的。 远看像一条伸入大海的臂膀，托起一个亭子。走近，在上面听惊涛拍岸，仿佛波涛会涌上来一般
349	2023-04-19 16:44:51	栈桥	4	风景很美的一个景点，适合时候来这里游玩，周围的风景也是蛮好看的，吹着风很舒服的哦。
350	2023-02-11 12:16:26	栈桥	5	非常好看，还能看到舰船，只不过有点儿人多，如果人少去，真的美翻了，还可以下到海边去玩水，找贝壳，不过得注意安全，非常漂亮。
351	2023-01-16 23:44:09	栈桥	5	栈桥，在青岛的海边，耸立在海边的一座类似于灯塔的长桥上面，桥的一头是青岛，桥的另外一头就是大海了，栈桥还是在青岛挺热闹的，
352	2022-12-28 13:25:48	栈桥	5	好👌🏻👌🏻👌🏻👌🏻👌🏻👌🏻👌🏻👌🏻👌🏻👌🏻👌🏻👌🏻👌🏻👌🏻👌🏻
353	2022-12-25 13:19:34	栈桥	4	冬天来青岛，看海鸥一定是首选！ 每年10月-来年4月，青岛会飞来10万多只来自西 伯利亚的海鸥来过冬，在栈桥广场附近可以看到成群的海鸥；太美太壮观了！ 最佳拍摄地点：栈桥前面的木栈道。适合拍视频，两侧沙滩Q适合拍照 最佳拍摄时间：个人觉得下午3-5点日落夕阳逆光的时候比较好看。 冬天的海边。很冷，一定得裹严实点哦！ 穿穿浅色衣服拍照比较好看！
354	2022-07-03 21:22:04	栈桥	5	青岛栈桥是青岛海滨风景区的景点之一，是国务院1982年首批公布的国家级风景名胜区，也是首批4A级国家旅游区。青岛栈桥由回澜阁、中山路、小青岛、海水浴场等景点组成。 桥身从海岸探入弯月般的青岛湾深处。桥身供游人参观并停靠旅游船，由此乘船可看海上青岛。 青岛栈桥始建于清光绪十八年(1892年)，是青岛最早的军事专用人工码头建筑，现在是青岛的重要标志性建筑物和著名风景游览点。
355	2022-04-02 20:34:11	栈桥	5	栈桥，位于山东省青岛市市南区太平路12号，是始建于1891年的一座人工码头，全长440米，宽10米，桥两边有铁链护栏和莲花路灯，尽头建有半圆形三角防波堤，最南端处筑有双层双檐琉璃瓦覆顶的两层八角亭阁式传统建筑，名为回澜阁。栈桥及回澜阁素有“长虹远引”之誉，是青岛近代最具代表性的城市地标之一，极具浪漫气息，是常用的婚纱摄影地。
356	2021-07-25 14:34:37	栈桥	5	去青岛是在一个冬天， 下飞机的时候就寒风凛冽，满天雪籽， 不是想象中的模样， 当时住在五四广场那边，对面就是万象城， 公寓性价比超高（大概是因为冬天）， 房东告诉我平时房价是1000+， 也就最冷那会儿才优惠点， 装修有范儿，还有厨房洗衣机， 是通过携程定的，暖气特别足， 以至于每天没有三片面膜活不下去， 对于没在暖气房呆惯的南方人很是煎熬， 五四广场那边出门特别方便， 超市商场一应俱全， 就是青岛衣服有点大， 冬装都是长长大大的袍子一样😃 洗头发的地方不多， 感觉很多人出门就是一大袍子一帽子， 只能看见俩👀 万象城东西很好吃， 特别是彩色的饺子， 很喜欢青岛，即使是冬天， 也有不一样的美...
357	2023-06-06 20:34:17	栈桥	3	乌泱泱的全是人，我也不知道有什么好玩的
358	2023-04-14 09:15:03	栈桥	3	这里的景色很美，环境优美，景色秀丽，海的味道真的很不错哦，淡淡的海水的味道……
359	2023-02-12 18:55:07	栈桥	5	这个地方是青岛的标志性景观，在这个地方可以看到非常多的青岛的建筑，非常的不错，有机会来青岛一定要去栈桥看一看，走一走。
360	2023-05-01 14:59:50	栈桥	5	五一假期前往，人山人海，二楼不开放。
361	2023-01-12 01:33:14	栈桥	5	环境非常独特，风格统一，就喜欢这种有格调的地方，总体很漂亮，是个令人放松的地方，今后有时间一定还会再来这里游玩的。
362	2023-05-19 18:03:26	栈桥	3	走一走，看一看，停一停，拍一拍。
363	2023-02-23 09:11:39	栈桥	5	这个栈桥很有特色，方便居民亲海，栈桥伸到海里，可以近距离拍照。记得这个是青岛最早的栈桥，后来很多城市也建设了栈桥
364	2022-12-28 17:42:43	栈桥	5	栈桥是青岛非常著名的景点之一，如果有幸能够从无人机的角度看栈桥的话，你会看到一条直冲大海当中的一条道路是非常壮观
365	2022-08-03 07:23:45	栈桥	5	有着悠久历史的青岛栈桥如今正重新焕发青春，这里有着优美的海岸线，有着漂亮的海湾风景，现在增加了灯光璀璨的夜景。让人文自然融为一体，也赋予了新城市的活力，青岛未来的明珠城市。
366	2023-03-06 12:26:15	栈桥	5	青岛的这个栈桥，原先是一个海运码头，现在改为观光旅游景点，青岛的标志性建筑，非常好的地方漂亮的地方，可以去看看
367	2023-01-14 21:21:17	栈桥	5	非常不错的地方值得大家逛一逛……～～～～～～～～～～～～～～～～～～～～～～～～～～～～～～～～～～～～～～～
368	2023-03-29 13:33:58	栈桥	4	去栈桥的人很多，白天喂鸽子，晚上可以看灯光秀！
369	2022-12-28 16:25:50	栈桥	5	栈桥是青岛的标志性景点，就在青岛站前边不远。
370	2023-04-14 21:26:41	栈桥	4	到青岛比打卡景点。海面涨潮退朝。海滩会漏出沙滩。下海滩注意安全
371	2023-02-23 21:15:32	栈桥	5	青岛的地标性建筑，尽头是回澜阁。 冬天的时候 会有许许多多海鸥从西伯利亚飞来过冬。非常壮观，也非常好玩。
372	2023-01-02 20:34:04	栈桥	5	到了青岛必打卡之地，青岛的象征，沿海步道走上一圈，美的一塌糊涂，景色漂亮优美，趣味多样，性价比超高。
373	2022-10-09 20:55:18	栈桥	5	青岛栈桥是青岛市的象征，现在旅游去青岛，要是没到过栈桥都不算是来过青岛。 青岛栈桥始建于光绪十八年（1892年），1892年清政府派登州总兵章高元带兵住扎青岛，为了便于部队军需物资的运输，建了两座码头，其一座就是栈桥。以前有叫大码头的，还有叫南海栈桥的，当时对它有很多称谓。 这个栈桥在当时作用很重要，起到了一个枢纽和中枢的作用，如果谁能控制了栈桥，就等同于控制了整个胶州湾。当年德国就是以军事演习为由，先是控制栈桥，后占领了青岛。栈桥便是德国入侵的最好见证。德国控制青岛后，将栈桥进一步改造，还是用于军用。 后来有一个更大的码头建成后，栈桥的主要作用便不只是码头了，并开始对游人开放。后来日本占领青岛，也是在栈桥阅兵来证明存在。再后来青岛被北洋政府收回时，中国水兵也在这里阅兵。之后南京政府出资， 历时两年多又将栈桥重建，重建后的栈桥便成为青岛第一景延续至今。 新中国成立后，政府多次出资维修栈桥…
374	2023-05-01 08:33:21	栈桥	5	还不错，挺好玩的。
375	2023-02-14 04:15:06	栈桥	5	这是青岛老城区的一个重要景点，可以瞭望到小青岛（原是灯塔）。情侣在晚上到栈桥散散步，还是很浪漫的。
376	2023-01-14 22:17:40	栈桥	5	青岛的栈桥确实是个不错的地方，夏天的时候来这里玩玩，吹吹海风是很不错的选择，欢迎大家都来这里看看吧
377	2023-06-03 16:18:33	栈桥	4	还行吧！一般般
378	2022-12-24 13:56:54	栈桥	5	离青岛火车站很近，青岛很多打卡地集中在他的周围，虽然也是生活在海边城市,但到青岛了也必须打打卡
379	2023-05-15 09:25:05	栈桥	4	回澜阁没上去
380	2023-02-02 18:11:27	栈桥	5	这个地方真是适合各种场景，之前跟爱人一起来，现在带小孩一起来，每一次都有新的体验，非常棒!!
381	2023-05-01 08:22:19	栈桥	5	孩子在那里画画了，很像，手艺人，天暖和，没有海鸥！
382	2023-04-29 23:28:57	栈桥	4	啊错吗？不错的景点，国内少有，堪比海中一孤岛。
383	2023-04-03 22:37:03	栈桥	4	景色一流美！趣味性强，性价比高，点赞推荐体验！
384	2023-02-25 18:46:53	栈桥	3	【景色】太有名的景点了；小时候语文课本上就有青岛栈桥；来青岛必打卡之地；也是夏天避暑胜地； 【趣味】趣味性不多 【性价比】没有门票
385	2022-12-25 10:29:04	栈桥	5	出了青岛火车站不行就能来到栈桥，走到最里面正对着的小岛就是小青岛公园，景色也是很棒的。
386	2023-04-03 22:54:51	栈桥	4	【景色】挺不错的 【趣味】还好 【性价比】还不错
387	2023-01-14 05:33:08	栈桥	5	栈桥非常有名，是杭州著名的景点来这里旅游是不会错的感受，江苏风情，浙江也是不错的地方
388	2023-03-04 14:55:24	栈桥	5	历史的见证，旅游景点，青岛特色，值得来观光
389	2023-02-13 07:47:40	栈桥	5	这个地方真是不错，这个的是青岛的标志性建筑，这个地方可以拍拍照啊，留个念挺不错的。
390	2023-02-04 02:31:19	栈桥	5	冬天去看海鸥还是很不错的，就是人多了点～
391	2023-04-14 11:07:51	栈桥	4	青岛市区内的著名景点，深入大海的地方。
392	2023-03-19 09:35:06	栈桥	4	青岛市的老标志性建筑之一，必打卡之地！
393	2023-05-05 06:16:32	栈桥	4	不错，景色宜人，交通便利，性价比高。
394	2022-12-27 07:58:58	栈桥	5	这里就是值得推荐给你，来了就知道什么叫做后悔了，一点都不好，没什么意思。。。
395	2023-05-12 08:48:24	栈桥	4	环境还是非常不错的，下次还会去的哈
396	2023-02-28 22:24:11	栈桥	5	【景色】不错不错 【趣味】可以可以 【性价比】不错不错不错
397	2023-01-15 23:52:26	栈桥	5	这次青岛最著名的景点了，青岛的剑桥是青岛最早的港口，现在已经是著名的景点了
398	2023-04-13 14:11:21	栈桥	4	各方面还可以，但又觉得缺了什么。
399	2023-03-30 20:47:09	栈桥	4	青岛的著名景点，很不错的景点之一
400	2023-03-08 11:01:41	栈桥	5	青岛的标志性建筑，也是青岛的名片之一，开青岛的人一般都会来这里拍照玩耍。
401	2023-05-13 07:56:37	栈桥	4	景色秀丽，趣味性强，性价比高。
402	2023-05-10 06:13:53	栈桥	4	青岛地标性建筑，游客络绎不绝。
403	2023-05-08 10:06:28	栈桥	4	风景秀丽优美！环境舒适宜人！！
404	2023-05-08 10:06:26	栈桥	4	风景秀丽优美！环境舒适宜人！！
405	2023-05-08 10:06:25	栈桥	4	风景秀丽优美！环境舒适宜人！！
406	2023-05-08 10:06:23	栈桥	4	风景秀丽优美！环境舒适宜人！！
407	2023-04-30 17:28:57	栈桥	4	【趣味】非常好 【景色】非常美啊
408	2023-04-01 20:02:26	栈桥	4	很不错的方法，值得去看看的啊！
409	2023-03-31 18:17:46	栈桥	4	一定要去的地方吧，名气在那里的
410	2023-01-15 18:59:37	栈桥	5	这里值得去。栈桥是山东省青岛市最著名的旅游景点之一，也是国家5A级景区
411	2023-01-11 23:43:44	栈桥	5	青岛的标志性景观 用一条通向海洋的道路相连 老城区最主要的道路之一 — 中山路
412	2022-12-29 08:40:05	栈桥	5	这是青岛海边的标志景点，每次上去都感觉很青岛。尤其早上看日出特别漂亮。
413	2023-02-17 16:46:27	栈桥	5	青岛必去的景点，离火车站非常近，这里能感受到青岛本土的气息，非常不错
414	2022-12-31 00:19:52	栈桥	5	来青岛必去的地方，门票免费，离火车站很近，看完后可以直接开启海滨之旅
415	2023-01-18 21:13:05	栈桥	5	这里是去青岛旅游必去打卡之地，是青岛的一张名片到了靑岛一定要去看看
416	2023-01-08 09:15:40	栈桥	5	清朝留下来的古迹，就是人太多了，其他还好的。
417	2022-12-28 21:43:08	栈桥	5	这里风景这边独好，很值得推荐一下去地方，非常好玩的地方，亮点很多
418	2023-01-03 13:45:54	栈桥	5	栈桥去过很多次了，青岛的标志性景点，夏天在海边吹吹风也是不错的
419	2023-03-07 09:30:35	栈桥	5	第一次来，带着探店的想法来，点了特色饮料，蛮惊喜的，值得好评
420	2023-01-22 13:45:59	栈桥	5	海风浪漫。海浪🌊为暖意人。很舒服。很暖和。 超级赞的游览体验
421	2023-01-11 13:46:34	栈桥	5	青岛栈桥是著名的旅游景点，可观潮起潮落。旁边还有海军博物馆。
422	2023-01-03 12:52:25	栈桥	5	【景色】很不错的小众景点，景色也非常美，有点农家山村的景色！
423	2023-04-28 18:16:15	栈桥	5	棒棒棒棒棒棒棒棒棒
424	2023-03-12 23:42:17	栈桥	5	人类探索海洋的起点，和大海亲近的地方！
425	2023-01-12 12:14:45	栈桥	5	栈桥景色很美 好多海鸥 可以喂食 环境干净整洁 涨潮很壮观 值得一游
426	2023-01-04 22:59:45	栈桥	5	【景色】景色太美了 【趣味】趣味性不错 【性价比】性价比非常高
427	2022-12-18 10:43:18	栈桥	5	远看近看不一样的风味，喜欢常常去走一走
428	2023-05-09 14:36:04	栈桥	5	不错不错，挺好的
429	2023-04-15 16:14:10	栈桥	5	好好好，真心不错
430	2023-02-25 19:19:29	栈桥	5	青岛标志性建筑，挺漂亮的，可以去看看，有停车场挺方便的。
431	2023-02-02 00:22:53	栈桥	5	栈桥，青岛的栈桥最美的，游人最多的！
432	2023-02-01 20:16:07	栈桥	5	【景色】非常不错的景色，海水清澈湛蓝，栈桥像是通往天堂！
433	2023-01-12 12:16:09	栈桥	5	好吃到爆炸，我真是最忠实的粉丝，主要架不住美味的诱惑呀！
434	2023-01-04 22:29:50	栈桥	5	风景不错，亲近大自然的美丽，可以呼吸新鲜空气，感觉很好噢
435	2022-12-16 11:50:23	栈桥	5	环境优美，景色秀丽宜人，停车方便！是的散心休闲的好地方！
436	2023-05-06 17:05:20	栈桥	5	免票。。。。。
437	2023-05-05 12:54:27	栈桥	5	还不就是人太多
438	2023-02-06 22:33:08	栈桥	5	有种自然风光的美感，特别有特色的地方，给人感觉了好看。
439	2023-04-30 08:23:55	栈桥	5	好非常非常好
440	2023-04-23 13:53:16	栈桥	5	！！！！！！
441	2023-01-29 13:56:32	栈桥	5	【景色】不错魅力 【趣味】可以有意思 【性价比】不错不错
442	2022-12-30 22:02:25	栈桥	5	几十年屹立不倒啊，从小每年都去青岛，也总要走一走栈桥
443	2022-12-28 01:53:41	栈桥	5	海上有青岛，青岛栈桥非常有名哦。
444	2022-12-12 19:17:42	栈桥	5	素有“长虹远引”之誉的青岛栈桥，始建于清光绪十七年（1891年），是青岛市近代第一座人工码头，最具代表性和知名度的城市地标之一，堤内建有民族风格的两层八角楼，名“回澜阁”。
445	2023-03-11 19:55:09	栈桥	5	青岛栈桥，，一眼望去景色尽收眼底，漫步于此非常惬意
446	2023-02-26 12:18:24	栈桥	5	青岛著名的景点，在海上有一个亭台，通过栈桥可以上去
447	2023-02-08 22:21:47	栈桥	5	青岛的地标！春节期间成群结队的海鸥飞翔！甚是壮观！
448	2023-02-01 23:14:09	栈桥	5	【性价比】 【趣味】 【景色】 【趣味】 【性价比】非常棒
449	2023-02-01 16:03:46	栈桥	5	一个值得去玩的好地方，风景如画，直通大海，值得推荐
450	2022-12-31 10:53:09	栈桥	5	风景很好，十分吸引人的地方啊。
451	2022-12-28 17:29:31	栈桥	5	青岛栈桥，城市地标。造型优美，十分养眼。值得一去。
452	2022-12-16 00:25:22	栈桥	5	站在栈桥上看青岛，感觉就是不同
453	2023-03-02 21:58:46	栈桥	5	岛上风情 到青岛一定要去栈桥。这是个历史悠久的景点
454	2023-02-17 03:04:41	栈桥	5	青岛栈桥，外地人和本地人都会去散步打卡的海边美景
455	2023-01-19 13:35:40	栈桥	5	景色动人心魄不错太棒了支持，非常满意的一次体验！
456	2022-12-16 08:45:39	栈桥	5	第一次去青岛必打卡地，无门票，看海鸥很好的地方。
457	2023-03-06 19:44:41	栈桥	5	青岛市的标志性景点之一，一个到青岛的必来之地！
458	2023-03-03 12:42:52	栈桥	5	久别的栈桥又可以迎来新一期的舞台，大家都来了。
459	2023-02-18 19:11:47	栈桥	5	火车站附近，很方便，景色很漂亮，海水🌊很干净
460	2023-01-03 07:46:02	栈桥	5	景色优美，趣味性强，性价比高，点赞，推荐体验！
461	2022-12-26 23:09:03	栈桥	5	【景色】特色鲜明 【趣味】有乐趣 【性价比】很不错
462	2023-03-11 18:19:05	栈桥	5	可以看潮起潮落，波澜壮阔。 开山海一色 【景色】
463	2023-03-10 06:44:30	栈桥	5	出了青岛火车站就能看见栈桥，是青岛海边的美景
464	2023-01-30 16:11:34	栈桥	5	很不错的地方，青岛的标志性建筑之一，值得推荐
465	2023-01-10 22:21:18	栈桥	5	冬天雪花已至栈桥，一路行走至此，只观人生轨迹
466	2023-01-03 19:17:41	栈桥	5	栈桥周围一到冬天，海鸥聚集，到处喂海鸥的人。
467	2023-01-02 22:19:38	栈桥	5	到了青岛的打卡圣地，景色福特独特，强烈推荐。
468	2022-12-29 13:44:37	栈桥	5	青岛市最著名的景点之一，建筑是延伸到海里的。
469	2023-01-28 11:26:05	栈桥	5	青岛的地标建筑吧，但是没感觉有什么特别的。
470	2023-01-25 22:09:09	栈桥	5	景色秀丽漂亮，地标性建筑，旅游打卡必去景点
471	2023-01-23 21:53:42	栈桥	5	杭州西湖的美景当中 少不了栈桥的美 尤其是雪景
472	2023-01-19 21:53:23	栈桥	5	栈桥景区位于第六海水浴场，回澜阁暂不开放。
473	2023-01-03 23:55:07	栈桥	5	一个不错的地方，景色很美，欣赏美丽的海景！
474	2023-01-03 06:32:33	栈桥	5	青岛栈桥，是青岛的一张明信片，是青岛的象征
475	2022-12-31 10:30:45	栈桥	5	青岛市近代史以来最有代表和民族意义的标志！
476	2022-12-30 21:21:52	栈桥	5	青岛的标志性景点，但个人觉得没什么可看的。
477	2022-12-25 21:43:39	栈桥	5	【景色】海邊風光 【趣味】好玩 【性价比】值得
478	2022-12-21 17:30:10	栈桥	5	青岛必打卡的地方之一，景色很美，可以玩水。
479	2023-03-01 23:13:50	栈桥	5	风景优美舒适好看好美，好地方很不错的地方
480	2023-02-02 22:49:15	栈桥	5	美丽的青岛的栈桥 美丽的海湾的天空真的很美
481	2022-12-30 22:54:31	栈桥	5	青岛栈桥，通往大海的建筑，观海景好地方。
482	2022-12-23 09:49:06	栈桥	5	青岛著名旅游景点，地标打卡地！交通便利！
483	2022-12-22 22:01:36	栈桥	5	我们青岛的栈桥，真是青岛的象征，必打卡！
484	2022-11-11 23:22:17	栈桥	5	【景色】青岛的这个景色非常的棒，这个景色应该是在民国时间所修建的，现在依然有很多人在游玩，因为疫情的原因，这里还来了很多的海鸥，大家在这里喂海鸥很好，很有意思。 【趣味】趣味儿的话就是海威海鸥。 【性价比】没有什么门票，很高。
485	2023-03-14 18:07:13	栈桥	5	【景色】还可以。 【趣味】不是那么好玩。
486	2023-03-03 07:43:59	栈桥	5	青岛的地标性景点，百年历史，风景优美。
487	2023-03-01 07:11:05	栈桥	5	海桥一色，非常漂亮的景色，性价比超高。
488	2023-02-24 09:44:22	栈桥	5	画面感很强的风景，性价比高，很不错的。
489	2023-02-23 10:29:04	栈桥	5	栈桥景色优美宜人推荐游览青岛市经典景点
490	2023-02-17 15:51:51	栈桥	5	栈桥记忆中的景点，很有特色，风很凉。。
491	2023-02-10 07:23:50	栈桥	5	热门免费景点，海水很蓝，有本地人在游泳
492	2023-02-08 16:53:09	栈桥	5	值得一去，青岛地标建筑，走进大海的感觉
493	2023-02-07 10:40:50	栈桥	5	价格很便宜，服务态度很好，停车很方便。
494	2023-02-06 22:57:26	栈桥	5	【景色】优美 【趣味】无穷 【性价比】超高
495	2022-12-31 09:54:36	栈桥	5	好喜欢啊，太棒了呀，不错哦，非常感谢～
496	2022-12-27 22:48:55	栈桥	5	青岛的象征，青岛啤酒上的图案，历史悠久
497	2022-12-26 15:43:15	栈桥	5	不错的选择，去过很多次了，真美的风景！
498	2022-12-25 08:40:31	栈桥	5	这里海天一色，是青岛旅游经典景点之一！
499	2022-12-24 21:29:31	栈桥	5	栈桥是青岛最美和最有名的城市景观之一！
500	2022-12-19 08:49:50	栈桥	5	海水清澈见底 快艇在海上来回飞奔非常好玩
501	2023-03-06 22:27:51	栈桥	5	春暖花开，旅游的好地方，景色特别美。
502	2023-03-02 18:04:17	栈桥	5	海洋的标志性建筑物，美景如画的好地方
503	2023-02-18 14:19:49	栈桥	5	可以去喂海鸥，可以赶海，可以捉小螃蟹
504	2023-02-16 17:49:32	栈桥	5	去过四五次青岛，每次都会去栈桥打卡。
505	2023-02-15 20:50:08	栈桥	5	好美，是家乡的地标建筑，很值得去逛逛
506	2023-02-14 12:22:36	栈桥	5	知名旅游景点，历史悠久，经典打卡地！
507	2023-02-10 00:56:02	栈桥	5	好玩，风景优美，人也很多，适合小朋友
508	2023-02-05 11:07:40	栈桥	5	青岛的栈桥是去青岛的必打卡景点之一。
509	2023-02-04 12:07:27	栈桥	5	风景比较好的视野开阔，不用花钱，嘿嘿
510	2023-01-17 10:59:54	栈桥	5	挺不错的好地方，有时间可以去看一下的
511	2023-01-15 13:01:05	栈桥	5	老牌景点，青岛地标性景点，值得一看！
512	2023-01-14 16:25:15	栈桥	5	这里景色特别好，尤其是傍晚昔阳的时候
513	2023-01-06 18:56:10	栈桥	5	景色芜湖，特别美，非常喜欢，不错的哦
514	2023-01-03 10:02:29	栈桥	5	不错的一处景点很有自己的特色的风格！
515	2022-12-31 16:11:10	栈桥	5	细细伸展到水中央，黄海之滨璀璨明珠。
516	2022-12-30 16:08:48	栈桥	5	很不错的很值得一去的呀很好的呀很好的
517	2022-12-24 14:35:39	栈桥	5	栈桥景色不错，有时间还是值得一去的哦
518	2022-12-23 12:28:39	栈桥	5	入海栈道，观景美地，风高浪急时更美。
519	2022-12-20 20:59:49	栈桥	5	青岛的地标，百年栈桥，值得去的地方！
520	2023-03-06 14:42:28	栈桥	5	浪漫的氛围，适合情侣约会，漫步……
521	2023-03-05 13:38:14	栈桥	5	山东青岛必打卡之地，值得一游的地方
522	2023-03-03 22:46:43	栈桥	5	春天来了，去栈桥感受一下春天的海风
523	2023-02-21 19:28:20	栈桥	5	非常有意思，很适合跟对象一起来体验
524	2023-02-17 18:20:38	栈桥	5	非常不错的样子，非常有特色的地方。
525	2023-02-05 17:25:49	栈桥	5	【景色】还行 【趣味】太多人了，一般
526	2023-01-25 15:10:09	栈桥	5	栈桥是个好地方 人非常地多 是个好地方
527	2023-01-24 09:06:58	栈桥	5	青岛的标志性景点，所以比然是人从众
528	2023-01-16 23:25:13	栈桥	5	这个太可以了，真是好好的，不错哈哈
529	2023-01-16 21:46:35	栈桥	5	青岛打卡地之一，好几年没去去过了。
530	2023-01-16 18:13:41	栈桥	5	青岛的地标，海景非常漂亮，值得一来
531	2023-01-10 20:23:46	栈桥	5	栈桥，青岛地标式建筑，网红打卡地。
532	2023-01-06 12:22:05	栈桥	5	适合带孩子去玩的 【性价比】 【趣味】
533	2023-01-01 16:38:42	栈桥	5	入海栈道之美，让人陶醉之美，美目。
534	2022-12-28 08:14:15	栈桥	5	那青岛栈桥是青岛。的标志性建筑物。
535	2022-12-25 10:20:23	栈桥	5	地理位置优越，环境也不错的！！！！
536	2022-12-19 23:37:39	栈桥	5	不错的地方的话可以考虑一下去看看吧
537	2022-12-19 08:45:13	栈桥	5	地标建筑，著名旅游景点！游客很多！
538	2022-12-16 14:41:35	栈桥	5	【趣味】青岛著名景点 【性价比】不错
539	2023-03-05 09:44:45	栈桥	5	栈桥，来旅游一定要看看，打个卡。
540	2023-02-26 07:27:36	栈桥	5	【景色】真的不虚此行，青岛的标志
541	2023-02-15 11:42:37	栈桥	5	很多年前去过很舒服的很美好的地方
542	2023-02-09 02:12:38	栈桥	5	不错，环境特别好，值得去走走逛逛
543	2023-02-07 21:01:27	栈桥	5	栈桥值得一去看看，晚上拍照特别美
544	2023-02-04 23:07:04	栈桥	5	景色很不错哦~有时间一定要去看看
545	2023-02-03 09:38:10	栈桥	5	【景色】到处都有这个东西 【趣味】
546	2023-01-23 13:11:01	栈桥	5	景色非常的不错，人也非常的多！！
547	2023-01-23 08:20:16	栈桥	5	青岛的地标建筑，必打卡的地方啊。
548	2023-01-20 07:04:49	栈桥	5	青岛地标性打卡地，傍晚海鸥很多～
549	2023-01-05 17:00:58	栈桥	5	栈桥青岛的著名景点，一直都很多人
550	2022-12-28 22:56:13	栈桥	5	免费的景点，跟西湖一样，值得一逛
551	2022-12-27 20:37:14	栈桥	5	青岛最浪漫的地方，适合带着爱人去
552	2022-12-23 22:29:47	栈桥	5	青岛的标志性建筑，必须要来打卡！
553	2022-12-17 14:11:03	栈桥	5	看夕阳风景很好，视野很开阔的地方
554	2023-03-15 17:37:09	栈桥	5	景色很美，环境不错，拍照不错。
555	2023-03-11 17:57:31	栈桥	5	青岛地标建筑，首建于1892年
556	2023-03-06 17:20:22	栈桥	5	栈桥位置方便，冬天喂海鸥不错。
557	2023-03-01 00:07:18	栈桥	5	真的好喜欢栈桥带来的那种意境。
558	2023-02-26 17:17:16	栈桥	5	干净整洁，景色优美，性价比高。
559	2023-02-16 16:51:03	栈桥	5	景色超级棒！冬天可以喂海鸥！！
560	2023-02-15 08:00:11	栈桥	5	青岛著名景点 海边非常漂亮很喜欢
561	2023-02-13 21:21:31	栈桥	5	小青岛，上栈桥，喂海鸥，赏海风
562	2023-02-13 10:17:36	栈桥	5	近距离接近大海 风景很好 去看看吧
563	2023-02-09 10:10:31	栈桥	5	太美了 就是浪大了点 晚上去啤酒街
564	2023-02-05 23:47:24	栈桥	5	真的非常好，有机会一定要去看看
565	2023-02-05 17:09:38	栈桥	5	青岛著名景点，推荐带家人去看看
566	2023-02-02 18:52:11	栈桥	5	值得一去看看，景色很美，推荐。
567	2023-02-01 22:53:08	栈桥	5	青岛旅游必打卡之地，风景秀丽。
568	2023-01-27 11:26:46	栈桥	5	景色优美，非标不错，值得一去。
569	2023-01-26 22:45:50	栈桥	5	总体环境不错，值得再次去游玩！
570	2023-01-26 12:50:13	栈桥	5	青岛是个令人向往的城市！！！！
571	2023-01-22 14:09:23	栈桥	5	不错的地方，值得来这里看一看。
572	2023-01-19 06:29:35	栈桥	5	这个地方值得去看看！视野开阔？
573	2023-01-17 22:14:04	栈桥	5	真的很不错，在海边的景色真漂亮
574	2023-01-16 20:17:47	栈桥	5	青岛著名打卡点，青岛的海太美了
575	2023-01-13 23:56:49	栈桥	5	青岛的热门景点，可以去看看的！
576	2023-01-11 23:58:33	栈桥	5	不错，值得去一去，舒服，宜人。
577	2023-01-03 10:25:02	栈桥	5	很美，海天融为一体，值得一去。
578	2022-12-27 08:36:41	栈桥	5	来青岛，是你必须要去的地方之一
579	2022-12-25 21:37:12	栈桥	5	值得一去，没去过等于没来过青岛
580	2023-01-03 07:45:11	栈桥	5	青岛热门景点 每个季节去不一样
581	2022-12-29 15:32:40	栈桥	5	【景色】青岛的故事 青岛的日子
582	2022-12-26 14:39:57	栈桥	5	一直延伸到大海 还是很漂亮的啊
583	2023-02-02 17:37:15	栈桥	4	很漂亮的地方，青岛地标性景点，海边景色很漂亮，海鸥翱翔，对面就是小青岛景区和海军博物馆，很值得推荐。
584	2023-03-03 19:09:32	栈桥	4	这里值得一去不复返了 【性价比】 【趣味】 【景色】 【景色】 【趣味】 【性价比】 【趣味】 【景色】 【性价比】
585	2023-05-27 09:13:48	栈桥	3	很小的一个地方
586	2022-10-23 13:03:02	栈桥	5	在青岛的不同地方看到的海也是不一样的，在栈桥这边远远就能看到一个细长的石桥，长长的延伸到海里，尽头矗立着一个小阁楼，孤独地矗立在大海之上。因为栈桥在海中，所以在栈桥上看海，会有一种身临其境被海水环绕包裹的感觉，低头还能看到幽暗的海水，有一种自己飘零于海面上的感觉。
587	2022-10-15 08:14:32	栈桥	5	栈桥位于山东省青岛市市南区太平路12号栈桥公园内，始建于1892年，为青岛市的标志性建筑之一，为国家4A级景区。栈桥长440米宽8米，桥端三角形人工岛，岛上建两层八角形回澜阁一座。小岛南面遙望小青岛公园灯塔，小岛北、西、东三面遥望青山背景下的各式建筑和海平面中倒影，风景线十分靓丽、赏心悦目。
588	2022-08-16 15:16:06	栈桥	5	栈桥是青岛的标志性建筑，桥上的回澜阁又是点睛之笔，在这里可以欣赏漂亮的海岸线景色。 栈桥周边有100多年历史的中山路商业街，可以逛逛街，看看这里的一些历史建筑。 栈桥的西边有一个沙滩，是青岛的第六海水浴场，景色也很美。
589	2022-08-05 17:42:16	栈桥	5	青岛栈桥全长440米，宽8米，钢混结构。桥南端筑半圆形防波堤，堤内建有民族形式的两蹭八角楼，名&quot;回澜阁&quot;，游人伫立阁旁，欣赏层层巨浪涌来，&quot;飞阁回澜&quot;被誉为&quot;青岛十景&quot;之一。桥北沿岸，辟为&quot;栈桥公园&quot;，园内花木扶疏，青松碧草，并设有石椅供游人憩坐，观赏海天景色。
590	2023-04-02 22:48:32	栈桥	3	没什么太大意思，人很多，仅此而已
591	2023-04-04 10:20:28	栈桥	3	来青岛必打卡，就是人多废脚，哈
592	2023-01-11 20:03:29	栈桥	4	栈桥青岛石老人八大关风景区帆船基地 【景色】 【趣味】 【性价比】
593	2022-08-17 12:47:44	栈桥	5	栈桥及回澜阁，即青岛栈桥，俗称前海栈桥、南海栈桥、大码头，位于山东省青岛市市南区太平路12号，地处青岛湾北侧，与小青岛隔水相望，始建于清光绪十七年（1891年），素有“长虹远引”之誉，是青岛市近代第一座人工码头、最具代表性和知名度的城市地标之一。 【景色】好 【趣味】漂亮 【性价比】好
594	2022-06-02 23:57:58	栈桥	5	在青岛信号山上俯瞰栈桥，栈桥横跨海湾一侧。青岛新月型的城市轮廓，栈桥似长虹卧波，回澜阁熠熠生辉，登临阁上，层层巨浪澎湃涌来，拍打堤坝之景。
595	2022-12-30 15:18:43	栈桥	4	青岛必打卡景点，还是很有历史文化景点
596	2023-01-24 23:36:43	栈桥	4	在青岛，照片拍的要比实际漂亮些，景点还算行，人有点多。
597	2022-04-21 23:19:46	栈桥	5	栈桥及回澜阁由栈桥、回澜阁两部分组成，栈桥全长440米，宽10米，桥两边有铁链护栏和莲花路灯，尽头建有半圆形三角防波堤，呈“个”状，上有八角亭名为回澜阁。
598	2023-02-13 00:38:19	栈桥	4	【景色】景色非常漂亮不错不错 【性价比】性价比很高很高
599	2023-01-02 23:13:35	栈桥	4	【景色】非常值得 【趣味】挺不错的 【性价比】挺高的
600	2021-10-23 10:14:59	栈桥	5	琴屿飘灯映栈桥，凤凰岛上紫薇娇。长虹卧海惊风雨，飞阁回澜听晚潮。 观旭日，接云霄，霞光喷薄卷心涛。百年遥想今何往，八大关前逐浪高。
601	2022-04-29 20:58:11	栈桥	5	飞阁回澜为“青岛十景”之一，指漫步于栈桥海滨，可见青岛新月型的城市轮廓，栈桥似长虹卧波，回澜阁熠熠生辉，登临阁上，层层巨浪澎湃涌来，拍打堤坝之景。
602	2023-01-15 07:35:30	栈桥	4	环境还是非常不错的，非常值得去的哦，哈哈哈哈
603	2023-02-15 23:58:07	栈桥	4	好玩大家都去玩一下吧不错的地方可以去玩玩
604	2022-12-31 22:25:32	栈桥	4	位于青岛的一个著名的情人景点非常值得推荐
605	2022-08-30 11:43:12	栈桥	5	游人漫步于栈桥海滨，可见青岛外形如弯月，栈桥似长虹卧波，回澜阁熠熠生辉。所谓“长虹远引”、“飞阁回澜”所指即此。远处，小青岛如螺，岛上树影婆娑、绿荫哝哝，一座白灯塔亭亭玉立。 湾东侧和北侧，红瓦绿树交相辉映，各式建筑参差错落的分布在海岬坡地之上。
606	2022-08-21 23:25:31	栈桥	5	青岛栈桥是青岛海滨风景区的景点之一，是国务院于1982年首批公布的国家级风景名胜区，也是首批国家AAAA级旅游景区。青岛栈桥位于游人如织的青岛中山路南端，桥身从海岸探入如弯月般的青岛湾深处。桥身供游人参观并在此停靠旅游船，由此乘船可看海上青岛。青岛栈桥始建于清光绪十八年(1892年)，是青岛最早的军事专用人工码头建筑，现在是青岛的重要标志性建筑物和著名风景游览点。青岛栈桥全长440米，宽8米，钢混结构。桥南端筑半圆形防波堤，堤内建有民族形式的两层八角楼，名“回澜阁”，游人伫立阁旁，欣赏层层巨浪涌来，“飞阁回澜”被誉为“青岛十景”之一。桥北沿岸，辟为“栈桥公园”，园内花木扶疏，青松碧草，并设有石椅供游人憩坐，观赏海天景色。
607	2022-06-29 07:44:39	栈桥	5	青岛的标志栈桥， 【景色】优美，有美丽迷人的海滩、礁石、成群的海鸥欢快的飞舞，！站在桥边，既能欣赏大海深处的景色，还能和大海近距离合影留念。栈桥最南端有一座双层飞檐八角亭阁——“回澜阁”。阁顶是用黄色玻璃瓦制造而成的。周围有亭柱，站在回澜阁看着远处的海水，在灿烂的阳光下，像片片鱼鳞铺在水面上。
608	2018-01-30 19:25:52	栈桥	5	美丽的栈桥~青岛的标志性地标~靠近老火车站~走过长长的堤坝就会到回澜阁~大坝上会有很多的海鸥飞来飞去~这也是青岛的一大特色~因为岛城人民的厚爱所以海鸥在这安家落户~海鸥和人的互动很有意思~不管是大人小孩都很开心~希望人与自然的和谐继续下去~
609	2017-06-02 18:28:12	栈桥	5	青岛栈桥是青岛海滨风景区的景点之一，是国务院于1982年首批公布的国家级风景名胜区，也是首批国家AAAA级旅游景区。 青岛栈桥位于游人如织的青岛中山路南端，桥身从海岸探入如弯月般的青岛湾深处。桥身供游人参观并在此停靠旅游船，由此乘船可看海上青岛。 青岛栈桥始建于清光绪十八年(1892年)，是青岛最早的军事专用人工码头建筑，现在是青岛的重要标志性建筑物和著名风景游览点 青岛栈桥全长440米，宽8米，钢混结构。桥南端筑半圆形防波堤，堤内建有民族形式的两层八角楼，名“回澜阁”，游人伫立阁旁，欣赏层层巨浪涌来，“飞阁回澜”被誉为“青岛十景”之一。
610	2016-12-15 15:47:29	栈桥	5	我们早上的火车到青岛，走了十分钟到栈桥，不得不说青岛司机很好，我们问栈桥在哪里，他很认真跟我们指路，说走路过去就行，中国很多地方估计司机会让你坐他车，上车再说，反正赚个起步价，为青岛司机点个&amp;#128077;。早上七点栈桥人就不少了，还会看到当地老大爷，大娘在那锻炼身体，有跳水的，有做操的，生活可美，在回澜阁可以看到小青岛，景色很美
611	2016-10-10 07:04:27	栈桥	5	上海至青岛沿海3日2晚自驾游 随着黄金周的临近，总觉的要在黄金周干点什么，才对得起党和国家给我们的十一黄金周的假期，去远点的地方太贵，总觉得不如平时去性价比好。还有高速不收费，国家那么好的政策放在那，不用充分利用下有点太可惜了。 自驾初步路线为： 3号出发至连云港花果山游玩后入住青岛酒店，4号至青岛市区游玩，5号崂山游玩反沪。 3号凌晨5点半出发 一路用百度导航（挺好用，特别是堵车信息~~）至连云港一路通畅，中午约11点至花果山下，山门处十字路口堵车了，于是就近停车（后来发现，景区的停车场还在过十字路口前面2公里处）。山门下的停车场是免费的，但是会有很多村民来要停车费，有工作人员在驱赶，但太多了赶都赶不完。如果来要钱就说前面付过了。走了约2公里，大概12点进入景区。 考虑到时间跟小孩不便。我们就直接坐游览车上玉女峰（25元一人）。国庆排队是少不了的，坐车排队越1小时~~一路盘山公路，ｎ个…
612	2016-10-06 21:37:42	栈桥	5	这里的景色很美我把美丽的景色发表在下面的文字里希望大家可以借鉴①这个地方离火车站特别近我是住在火车站附近的一家宾馆里如果你是一个人为了节省一些钱可以住在旅社里那里环境很好可以免费上网骑自行车之类的②在火车站步行10分钟左右就可以抵达栈桥我是用的高德地图导航了一下③栈桥两侧都可以下海你可以抓鱼螃蟹等还有卖海星的抓东西的工具也有小贩在卖价格大约5.到10元之间④之后有一个回澜阁一楼免费参观在栈桥上有用单反拍照的如果想留念自己一个人不方面照相可以花5到20元不等拍照留念
613	2023-01-13 09:17:45	栈桥	4	在青岛火车站的旁边，位置还是很方便的。
614	2022-07-11 16:00:39	栈桥	5	到青岛旅游一定要人栈桥玩上半天。不单单是因为这里是网红打卡点，而是这里的海景是最美的，挑一个晴朗的日子，看看真正蔚蓝的大海，起伏的红色礁石。吹吹海风。真是神一般的享受。都来玩吧。
615	2023-03-05 09:35:54	栈桥	4	栈桥位于青岛中山路南端，全长440米
616	2023-03-04 09:48:29	栈桥	4	【景色】一般 【趣味】一般 【性价比】高
617	2023-02-06 09:15:59	栈桥	4	景色还是很美的！海天一色！微风拂面！
618	2023-01-31 23:03:22	栈桥	4	不错的地标性景观，值得一游，打卡红地
619	2022-12-29 00:13:25	栈桥	4	青岛的地标性建筑，历经风雨依然如故。
620	2022-12-25 06:24:38	栈桥	4	青岛的海，湛蓝清澈，一如青岛的天空。
621	2023-01-10 10:50:24	栈桥	4	这个走过去，其实挺选的，比较累的。
622	2022-08-11 01:15:32	栈桥	5	【性价比】工作人员非常专业，讲解过程非常有耐心，还解答了不少问题全方位无死角的干净，性价比超级高，值得推荐五星好评，位置特别好找，离地铁站超近，过来很方便
623	2023-01-01 19:30:00	栈桥	4	很值得去的地方，还是很不错的地方
624	2023-03-08 04:49:22	栈桥	4	矗立青岛前海已经百余年 沧海桑田
625	2023-03-07 23:47:39	栈桥	4	挺不错的地方，值得赖此地一游。
626	2023-01-29 13:13:39	栈桥	4	【趣味】很好玩 【性价比】非常高
627	2022-12-31 13:17:19	栈桥	4	l好的嘞，可以去看看看，玩玩玩
628	2022-09-11 21:17:10	栈桥	5	很棒，还是一如既往的好，味道非常正宗，强烈推荐店里音乐🎵恰到好处，非常适合晚上下班之后和朋友来这小聚，能缓解一天的疲劳朋友推荐使用的平台，这里的活动都好划算，到店消费也很方便，非常棒🤞
629	2022-07-26 16:10:00	栈桥	5	雨欲静而海风不止，当你在栈桥遇到小雨，那么恭喜你，小雨中的栈桥，是那么的舒适和惬意，远离紫外线的侵袭，告别湿热沉闷的海风，此时只有海的清凉与壮阔！
630	2022-07-24 18:46:00	栈桥	4	青岛德国总督楼旧址博物馆又叫迎宾馆，是一百多年前德国侵占青岛时期所建造的总督官邸。这是一座非常漂亮的德国古堡式建筑，其内部为宫廷式木质结构，如今依然可见到堪比欧洲宫廷般奢华的内部陈设。
631	2022-06-18 19:39:57	栈桥	5	青岛栈桥是青岛海滨风景区的景点之一，是国务院于1982年首批公布的国家级风景名胜区，也是首批国家AAAA级旅游景区。 青岛栈桥位于游人如织的青岛中山路南端，桥身从海岸探入如弯月般的青岛湾深处。桥身供游人参观并在此停靠旅游船，由此乘船可看海上青岛。 青岛栈桥始建于清光绪十八年(1892年)，是青岛最早的军事专用人工码头建筑，现在是青岛的重要标志性建筑物和著名风景游览点。 青岛栈桥全长440米，宽8米，钢混结构。桥南端筑半圆形防波堤，堤内建有民族形式的两层八角楼，名“回澜阁”，游人伫立阁旁，欣赏层层巨浪涌来，“飞阁回澜”被誉为“青岛十景”之一。桥北沿岸，辟为“栈桥公园”，园内花木扶疏，青松碧草，并设有石椅供游人憩坐，观赏海天景色。
632	2021-11-02 15:05:39	栈桥	5	疫情信息❗️提前预约扫码入园，测量体温，佩戴口罩。以前门票需要十块钱，现在免费开放，感觉在老城区玩一天都不需要交门票。很久以前来过小鱼山，从小鱼山可以看到整个市区的基本面貌，今天路过红墙再次来到小鱼山。 👍特色推荐： 1⃣️这里的植被已经有了秋天的颜色，让一座30多年的公园换发新的光彩，主要建筑有览潮阁、拥翠亭和碧波亭，全以绿色琉璃瓦覆顶，连接建筑的曲廊壁上镶有以聊斋故事为主题材的大型壁画。从亭上可以远眺信号山，俯瞰青岛老城区，红瓦绿树碧海蓝天，美不胜收。秋天更是像大自然的调色盘被打翻。亭内的壁饰、雕栏、额枋都饰以山的象形文字和鱼的图案，整个设计将亭、廊、阁有机地结合起来，使自然美、建筑美与艺术美融为一体。南面第一海水浴场，西面市南老城区，这个方位展现的淋淋尽致，东面可以看到前面介绍过的太行山也有电视塔，也能隐约看到东部新城区。 2⃣️山顶有一个塔三楼，爬上来了以后风景更加的不同，个人建…
633	2023-01-08 12:38:18	栈桥	3	青岛的名片、打卡地。来了青岛这个景点总是要来观赏下，至于风景如何，每个人都有自己的喜好。
634	2022-09-26 08:09:43	栈桥	5	青岛栈桥是著名的旅游景点，看海一定要选一个天气晴朗的日子，这样大海才会蔚蓝，礁石才会呈现红色。海风拂面非常凉爽，感觉非常舒服。周围高楼也很好看。
635	2022-08-14 15:35:15	栈桥	5	青岛最火爆的旅游景点，没有之一，一下高铁就有大把游客直奔栈桥，呼吸青岛的第一口海风！去栈桥，要做好下饺子的心理准备。但即便人再多，来青岛又怎么能不到栈桥打卡呢？
636	2021-12-11 18:39:17	栈桥	5	栈桥位于青岛中心城区的南部海滨，是一条440米的海上长廊，从陆地延伸入诲中。有百年历史，一直以来被视为青岛的象征。栈桥尽头的回澜阁，则是青岛近代历史的见证，站在桥上可以喂喂消鸥，蓝天白云清澈的海水，非常的美。
637	2021-11-04 07:57:06	栈桥	5	栈桥位于山东省青岛市市市南区中山路南端，始建于清光绪十八年，是青岛最早的军事专用人工码头建筑物，现在是青岛重要地标和著名的游览景点。栈桥全是440米，宽8米，钢砼结构。桥南筑半园形防波堤，堤内有两层八角楼“回澜阁”，“飞阁回澜”为青岛十景之一。桥北沿岸辟为“栈桥公园”。栈桥有一百多年历史，是近代古桥，也是大家喜欢的打卡地。
638	2021-10-19 18:56:45	栈桥	5	位置：青岛市黄岛区东环岛路 西起金沙滩，经凤凰山，甘水湾，直至后岔湾，渔村环绕，开阔公路，花香为伴，一路驶去，左看山，右看海，天气好的话可以远眺青岛。 导航：涵碧楼（附近一线都属于环岛路范畴啦） 1⃣️如果自驾的话停车是非常方便的，有很多海边的停车位 2⃣️也有公共交通，808路到张屯嘴站点，也就是涵碧楼对面，不过公交五点多就停运，发车时间太长并不建议 3⃣️打车在涵碧楼附近也是可以的，不过可能需要耐心等待一下 📍黄岛东环岛周边真的太美了，金沙滩就在旁边，沿着九龙山路一直走，会发现很多美景，公路大海就在眼前，木栈道、草坪、礁石、海滩、海神庙、房车露营地、这里都有，人少空气好，比小麦岛公园还要美，自驾打卡地get✨
639	2016-11-24 22:55:53	栈桥	5	青岛栈桥是青岛海滨风景区的景点之一，是国务院1982年首批公布的国家级风景名胜区，也是首批4A级国家旅游区。青岛栈桥由回澜阁、中山路、小青岛、海水浴场等景点组成。全球闻名的青岛啤酒标签上，印刻着与青岛同龄的栈桥的身影。长长的线条，直伸向深海里，仿佛是到了海的中心，遂停下，化作一亭，取名回澜阁，八角型的亭子，在中国古代建筑中并不少见，只是这海中的风景，算是稀罕的吧。大雾升腾的光景，眺望海中央，那里，仿佛海市蜃楼。若是秋天来栈桥，一定要赶在涨潮时，站在栈桥的西岸，看惊涛拍岸后激起的巨浪，轰然作响，极为壮观。退潮时，潮水一退近百米，沙滩上就会有很多拣贝壳、挖蛤蜊的游人，海鸥会在离海岸近的地方低徊盘旋，也许这就是青岛最浪漫的地方了。桥北沿岸，辟为“栈桥公园”，园内花木扶疏，青松碧草，并设有石椅供游人憩坐，观赏海天景色；桥西侧立有华灯，入夜如株株玉兰盛开。栈桥本身还可停靠旅游船，由此乘船可看海上青…
640	2022-10-21 21:32:49	栈桥	5	【景色】非常漂亮，蓝天大海 【趣味】很有乐趣，想去看看冬天下雪的时候 【性价比】挺好的，不要钱，离火车站很近，走路就到了
641	2022-08-16 18:59:34	栈桥	5	栈桥及回澜阁，即青岛栈桥，俗称前海栈桥、南海栈桥、大码头，位于山东省青岛市市南区太平路12号，地处青岛湾北侧，与小青岛隔水相望，始建于清光绪十七年。
642	2022-07-27 17:37:15	栈桥	5	栈桥是青岛海边的一个标志性建筑，它本身实际上包括了栈桥回澜阁及其周围的附属建筑，是夏季和平时游览青岛的必来地点，值得来这消磨一下时间，放慢你的节奏。
643	2022-07-23 10:16:31	栈桥	5	我们大青岛最值得骄傲的栈桥，海边海风一吹，海鸥在周围飞翔，美丽的景象！ 【性价比】不收费的好去处 【趣味】海边礁石抓个海螺🐚小螃蟹，谢谢慷慨的大海
644	2022-06-16 07:29:42	栈桥	5	栈桥是青岛的标志性打卡点。这里景色秀美，沙滩洁净，礁石众多。海风清新，两岸红瓦粉墙，高楼林立，是人与自然的完美结合。拍照留念的游客络绎不绝，还可以坐汽艇冲浪吆。
645	2023-03-13 22:45:16	栈桥	3	网红景点。很不错的景色。必去旅行。体验感受下气氛不错
646	2022-03-02 12:51:33	栈桥	5	青岛的栈桥真的太美了，来过好几次，就在青岛站不远的地方，过来都是夏天，这里人每次都挺多，青岛的大海时很美的，而且栈桥作为青岛的一个标志自带吸引力，听说冬天还有很多海鸥会过来，一定也要再来看看
647	2021-08-02 21:28:44	栈桥	5	青岛的栈桥是青岛的标志性景点，来青岛的游客必来此地打卡。在四百多米长的钢筋混凝土桥面上行走，周边是徐徐的海风拂面，令人陶醉在迷人的海景之中，非常爽快。
648	2017-01-01 19:54:35	栈桥	5	前两天刚跟爸爸一块去看了海景，很美，虽然下着下雨，特别有传统青岛的感觉，希望大家去看看。淅淅沥沥的小雨，雨中起舞的海鸥，此起彼伏的海浪，真的有种面朝大海春暖花开的心境。
649	2021-08-02 16:15:15	栈桥	5	青岛的栈桥是青岛具有标志性的景点。栈桥始建于1892年，原本就作为军用码头的附属设施，有着“长虹远引”之美誉。全长440米，宽8米。人们在桥上享受海风吹拂，非常陶醉。
650	2017-01-08 16:52:40	栈桥	5	来青岛必去之处，离火车站和中山路很近。冬天有来自北方的海鸥过冬，可以自备干粮喂，也可以在小贩那买，看着海鸥争食的热闹场景很好玩
651	2021-07-09 12:00:37	栈桥	5	一座人工码头。虽然从明朝初年开始青岛就是海防重地，但是直到有了栈桥，青岛才真正有了第一座军用码头，而且是第一座人造军用码头。
652	2023-03-05 23:11:18	栈桥	3	去青岛必打卡景点，可是除了人挤人感觉也没啥
653	2017-01-13 14:23:26	栈桥	5	在火车站附近，从青岛站出来走五分钟就到栈桥，景色很好，对于没在海边长大的我来说到了海边都很美，不想走，青岛的卫生以前很好，最近几年不太好，道路也拥挤，尤其栈桥附近
654	2022-08-22 00:17:26	栈桥	4	首先这里是免费的，其次，最好不要开车，确实很难停，公交地铁打车都可以到。说好看吧，其实一般，就是一个桥建在海里，但是毕竟是青岛代表作品之一，合适的季节来还能喂海鸥，历史性代表作来了没意思不来会遗憾，还是建议大家去看看，百度一下栈桥历史文化，喂喂海鸥感受海风也不错
655	2022-05-25 16:35:30	栈桥	5	栈桥及回澜阁，即青岛栈桥，俗称前海栈桥、南海栈桥、大码头，位于山东省青岛市市南区太平路12号，地处青岛湾北侧，与小青岛隔水相望，始建于清光绪十七年（1891年），素有“长虹远引”之誉，是青岛市近代第一座人工码头、最具代表性和知名度的城市地标之一
656	2022-04-17 18:22:32	栈桥	5	许多游客和儿童抛食空中，引来海鸥挣啄食物。先前前海一带也有海鸥飞舞，但是没像现在这样多。与青岛市林业局的积极倡议下，在青岛湾的栈桥东侧投放饲料,率先在全国沿海城市开展了“挽留海鸥行动”。经过多年来的人鸥亲近，海鸥已经和青岛市民成了好朋友。20多年过去了，每当冬季来临，海鸥就自动跑到栈桥附近与人们相会，人鸥相戏成为岛城海滨一道亮丽的风景。
657	2021-08-13 12:03:09	栈桥	5	青岛行是近几年来特别美好的一趟旅行，在栈桥上可以对大海一览无遗，海风袭袭满足一切幻想，再配上沙滩浴场，趣味性休闲性十足。除了景色很美，整个城市也很干净，特别是五星级公厕给我留下了很深刻的印象。美食也不错哦，生蚝便宜到怀疑人生，一边吃海鲜一边喝原浆简直爽到爆，有机会一定会再去的。
658	2017-04-22 12:19:40	栈桥	5	这里离青岛火车站特别近，非常方便。还记得从火车站那边出来，走不多远便到了海边，乍一看，那长长的伸进海里的不就是栈桥么。和南方满是椰子树的海滩不一样，这里让我印象最深刻的是松树，海边长了很多的松树，仿佛就是北方的海的标志。走在栈桥上，听着海鸥的叫声，沐浴着海风，真是一种享受，像做梦一样。只是有很多的小贩在兜售鸟食（其实就是一种小蛋糕），明明不可以喂海鸥的，还是有很多好奇的游客买来所谓的鸟食投喂，那一刻真的觉得海鸥好可怜。栈桥的尽头是回澜阁，在回澜阁背面可以眺望海那边的小青岛，远远看见上面的灯塔，听说那里是青岛名字的由来。
659	2017-01-19 16:46:25	栈桥	4	青岛栈桥就在青岛火车站附近，我去的时候刚好就住在火车站旁边，看栈桥非常方便，步行用不了10分钟就到了。我是白天看了晚上看，一连四天，只要有时间天天去看，天天都有不同的收获。栈桥南端筑半圆形防洪堤，堤内建有民族形式的二层八角凉亭，名“回澜阁”，亭子由彩色琉璃瓦覆盖，24根红漆柱子支撑，阁心有螺旋形楼梯，亭子四周为玻璃窗，有“一窗一景，一景一画”之说。游人可以在亭子旁欣赏大海里的层层巨浪。亭子里面没有什么可看的，还要收费10元（栈桥景区是免费的）。栈桥附近有浴场，我去的时候是五月中旬，水还比较凉，没有人游泳。更多的人都是在海滩边玩，在早上和下午可以看到很多人在那捉螃蟹、小虾，捡贝壳之类的，晚上还有人打着手电筒在捉螃蟹。看着大家认真的样子，开心的笑容。我也忍不住了下去捉螃蟹，结果没有注意一个巨浪打过来，鞋袜和裤子都被打湿了，身上感觉凉丝丝的，但是心里却乐滋滋的，那种开心快乐的感觉只有你自己去了…
660	2016-09-07 16:15:05	栈桥	5	栈桥是青岛标志景点.位置在火车站附近.从火车站到栈桥步行的话只要5分钟.栈桥的尽头是回澜阁.开馆时间是早上8点半.门票是免费的.不过也需要在门口领票进入，因为是限制人数进入的.回澜阁只有一楼对外开放.这个还是比较失望的.一楼是介绍栈桥的发展史.由于栈桥的经典.游览的的人还是蛮多.建议可以早一点去.这样可以比较好的欣赏海上风光和岸边的建筑
661	2016-08-27 23:01:09	栈桥	4	非常有名的景点，没有门票，人挺多，入口两侧有楼梯可以下到海边，有一小片海滩和礁石，不过海滩的沙子不是很细，近海的地方很扎脚，有骑双人海上自行车的，半个小时一百，还有做各种船的，只看了一下最便宜的是五十块，不推荐坐，在景点边上，很贵。路边有卖活海星的，十块钱巴掌大。进去以后有一个回澜亭，可以排队领卡免费进去，不过没有什么意思，很小，二楼不可以上去。
662	2016-08-22 00:16:52	栈桥	4	栈桥人非常多，有很多人都在海滩上玩儿、在海里游泳。因为天气湿热，人挤人的也不是太好受。通过栈桥会到回澜阁，可以了解回澜阁百年的历史。做个快艇可以在海上绕一圈，但基本没什么景点，不推荐。在海边待一会儿，会有幸看到涨潮，海水很快就会没过礁石。总的来说，推荐大家去栈桥，附近的地下通道里有很多摊子卖海鲜食品，特产，很实惠便宜，是吃货们的好去处。
663	2016-06-30 16:49:21	栈桥	4	去过两次青岛，每次都到栈桥看看。第一次是下午，遇到涨潮，0距离感受了一把惊涛拍岸。大自然的力量无与伦比，轻松把海浪直送上栈桥的路面。每一个被海浪袭击的人都在大笑。不过最后浪头太大被警察叔叔开着警车给清了出来，怕有危险。第二次是早晨，惊讶地发现上次被海水淹没的地方竟然露出了这么远这么大的一片礁石海滩。放眼望去，抬着头的、拗造型的都是在拍照留念，低着头撅着屁股不顾形象的都是在找贝壳。哈哈哈成年人的玩心要是盛了，格外有趣。
664	2016-05-26 16:02:26	栈桥	4	我们从火车站开始沿着海边走，这里湛蓝色的天空搭配上澄澈的海水，真心非常漂亮呢。虽然是冬天，但是这里的人民热情不减呢，在海边沙滩上有很多冬泳爱好者正在冬泳中，为他们强健的体魄鼓掌哦。 走着着就看到栈桥了，还记得国庆节报道的时候这里的人群真心是特别多呢，现在人就还好。我们还登上了这里的楼，里面有人在教魔术的，我们也看了一会儿，蛮有趣的呢，楼里面有卖东西的，喜欢的可以随意买点，不喜欢的就随便看看，其实楼上也看不到外面的风景，还没有外面来的美丽。 在栈桥的两边有海鸥哦，有人再卖鸟食的，他们展翅高飞的时候力量非常强劲哦，很喜欢，然后就在这里看了好久的海鸥，他们很勇敢，那么冷的时候还待这里，非常棒。
665	2023-02-18 19:31:28	栈桥	3	青岛栈桥！老青岛的标志！历史的见证！
666	2023-01-03 21:34:39	栈桥	3	这个地方很值得一来，青岛地标之一
667	2023-01-02 17:26:38	栈桥	3	很一般的景点，什么都没有，不推荐
668	2022-07-12 18:38:31	栈桥	5	夏天一定要来青岛，吹着海风喝啤酒吃嘎啦，惬意的生活！
669	2023-02-19 15:49:48	栈桥	3	青岛的标志累观，不过游人太多。
670	2022-12-27 23:57:01	栈桥	3	不长的栈桥，承载着游人的欢乐。
671	2022-12-19 00:51:43	栈桥	3	景点不收费，是青岛的地标之一！
672	2021-07-23 18:27:03	栈桥	5	栈桥回澜阁现在的匾额题写者是舒同，曾经是中国书法家协会的主席，山东省委书记，我们现在电脑里的常用字体“舒体”就是舒同的书法体。
673	2017-09-24 10:48:35	栈桥	5	栈桥就在青岛火车站附近，出站了往刮海风的方向走，就能到哈~！楼上的驴友也说了路线。海边有很多喂海鸥的人，一般都有人在卖小包装的馒头、油条啦，这是海鸥的最爱，貌似一两块一袋吧，不算多，也可以自己带，这样喂起来尽兴些！当然了，必须得下海滩走走，感受下那里软绵绵的沙滩，细细的海沙，有的足以冒过鞋底哦！岸边都有很多海产工艺品，几十到上百的都有，要学会砍价哦，一般买的多的话，店家都会便宜些。记得我在青岛上学的时候，过年就往家里带过，都很喜欢。第一次看海，还特地尝了下海水，哈哈~~~还用瓶子装了瓶往老家带呢，想起来快乐无穷啊。栈桥很有历史，值得一看！
674	2022-03-13 00:51:36	栈桥	5	冬日来青岛栈桥看落潮，涨潮，观赏满天海鸥飞翔，景色宜人，美不胜收。再买上一包海鸥食喂喂这些大海的精灵海鸥…这里是游人来青岛必打卡的圣地。
675	2021-07-05 20:51:18	栈桥	5	景色很高，尤其是晚上，在灯光的照射下风景这边独好，有水，有战舰，还有高楼，亭子，晚上也不热，正好一边纳凉一边看风景，青岛夜晚比必去打卡点
676	2022-02-16 18:15:13	栈桥	5	真的是红瓦绿树碧海蓝天，非常美丽，立春前后去有非常多的海鸥，十分有意境。可能因为疫情的缘故，本地的市民来的比较多，景色是很值了，也不需要门票，对于喜欢逛吃的人来说也是个福利！
677	2022-08-24 23:03:27	栈桥	5	打卡海边旅行攻略网红打卡圣地之一 【景色】优美 【趣味】好玩 【性价比】特别高
678	2022-08-27 23:29:43	栈桥	5	三年前还有今年都来的这里，还是老样子，挺好看！
679	2022-07-09 09:15:06	栈桥	5	青岛本来就是一个很美丽的城市 这个桥也别具特色 看看海景日出还是很不错的 能让人的心静下来
680	2022-10-04 07:18:30	栈桥	5	青岛最早的军事专用人工码头，是青岛标志性建筑和著名风景游览点。 南端防波堤内部的八角楼被称为“回澜阁”。伫足于此，可以欣赏到青岛十景之一的“飞阁回澜”。 北侧沿岸被称为“栈桥公园”，园内花草郁郁葱葱，设有石椅供游客休憩，可以欣赏海天风景。
681	2022-07-30 23:57:26	栈桥	5	青岛栈桥位于青岛中心城区的南部海滨，是一条440米长的海上长廊，从陆地延伸入海中，是青岛海滨风景区的景点之一，也是1982年首批公布的国家级风景名胜区。栈桥已有百年历史，被视为青岛的象征，栈桥尽头的回澜阁，则是青岛近代历史的见证。栈桥两边有铁链护栏和莲花路灯，可漫步于栈桥海滨，观看海鸥自由翱翔，栈桥还有回澜阁，中山路，小青岛，海水浴场等7个著名景点……
682	2022-07-16 10:31:53	栈桥	5	好好好好好好好好好好好好好好好好好好好好好好好好好好好好好好好好好好好好好好好好好好好好好好好好好好好好好好好好好好好好好好好好好好好好好好好好好好好好好好好好好好好好好好好好好好好好好好好好好好好好好好好好好好好好好好好好好好好好好好好好
683	2022-07-11 17:50:00	栈桥	5	好👌🏻👌🏻👌🏻👌🏻👌🏻👌🏻👌🏻👌🏻👌🏻👌🏻👌🏻👌🏻👌🏻👌🏻👌🏻👌🏻👌🏻👌🏻👌🏻👌🏻👌🏻👌🏻👌🏻👌🏻👌🏻👌🏻👌🏻👌🏻👌🏻👌🏻👌🏻👌🏻👌🏻👌🏻👌🏻👌🏻👌🏻👌🏻👌🏻👌🏻👌🏻👌🏻👌🏻👌🏻👌🏻👌🏻👌🏻👌🏻👌🏻👌🏻👌🏻👌🏻👌🏻👌🏻👌🏻👌🏻👌🏻👌🏻👌🏻👌🏻👌🏻👌🏻👌🏻👌🏻👌🏻👌🏻👌🏻👌🏻👌🏻👌🏻👌🏻👌🏻👌🏻👌🏻👌🏻👌🏻👌🏻👌🏻👌🏻👌🏻👌🏻👌🏻👌🏻👌🏻👌🏻👌🏻👌🏻👌🏻👌🏻👌🏻👌🏻👌🏻👌🏻👌🏻👌🏻👌🏻👌🏻👌🏻👌🏻👌🏻👌🏻
684	2022-06-29 18:31:21	栈桥	5	非常不错的地方值得大家逛一逛！～～～～～～～…………～～～～～～～～～～～～～～～～～～～～～～～～～～～～～～～～～～～～～～～～～～～～～～～～～～～～～～～～～～～～～～～～～～～～～～～～～～～～～～～～～～～～～～～～～
685	2022-06-26 11:47:47	栈桥	5	青岛著名地标，婚纱照拍摄的好地点。栈桥及回澜阁，即青岛栈桥，俗称前海栈桥、南海栈桥、大码头，位于山东省青岛市市南区太平路12号，地处青岛湾北侧，与小青岛隔水相望，始建于清光绪十七年（1891年），素有“长虹远引”之誉，是青岛市近代第一座人工码头、最具代表性和知名度的城市地标之一。
686	2022-05-04 13:58:21	栈桥	5	青岛最早的军事专用人工码头，是青岛标志性建筑和著名风景游览点。南端防波堤内部的八角楼被称为“回澜阁”。伫足于此，可以欣赏到青岛十景之一的“飞阁回澜”。北侧沿岸被称为“栈桥公园”，园内花草郁郁葱葱，设有石椅供游客休憩，可以欣赏海天风景。
687	2022-03-26 17:08:53	栈桥	5	必须打个满分💯服务真的超级好，又热情又细心真的超级满意，根据推荐来的，省了自己慢慢做功课的时间，省时又省力，赞赞赞(˘͈ᵕ ˘͈❀)真的太好玩了，又解压又锻炼身体，真是不错的体验📍第一次来，幸好有工作人员的耐心讲解，收获非常美好的回忆第一次来，带着探店的想法来，点了特色饮料，蛮惊喜的，值得好评
688	2022-03-24 10:23:27	栈桥	5	栈桥是青岛最有代表性的地标，栈桥附近近年来聚集了越来越多的海鸥，目测约有300-500只，四季都在。一起飞翔时有遮天蔽日的效果。当有人喂食时便会有大群的海鸥盘旋鸣叫争食，与人群近在咫尺，一只只洁白美丽的海鸥展翅从眼前划过时大饱眼福。
689	2021-07-19 22:43:06	栈桥	5	青岛栈桥位于游人如织的青岛中山路南端，桥身从海岸探入如弯月般的青岛湾深处。桥身供游人参观并在此停靠旅游船，由此乘船可看海上青岛。 青岛栈桥始建于清光绪十八年(1892年)，是青岛最早的军事专用人工码头建筑，是青岛的重要标志性建筑物和著名风景游览点
690	2017-08-21 09:27:28	栈桥	4	春天冉冉尽了，春天去得真快，还没能好好地感受到春的气息，夏天已经悄悄地来了。春天是美好的，春天是值得留恋的。 青岛是全国著名的海滨旅游城市。有蓝的天，碧的海。有沙滩，有帆船。更有历史，有崂山。从小就是我最向往的地方。它的对面就是地球人谈之色变的朝鲜半岛。青岛的海风是凉凉的，咸咸的，还夹杂着一丝只属于深海鱼类的淡淡腥味。 避暑的人多极了，男的女的，老的少的。像沙丁鱼群似的密密层层，熙熙攘攘。 穿着五光十色泳衣的人们，如人鱼般婀娜多姿的身体，在软软的，如黄金般刺目的沙滩上躺着，在翻滚的浪花里沉浮着，欢声笑语随着浪花飞向海那边的朝鲜半岛，似要把这和平欢乐的气氛，传递给我们这位：友邻：。和平是美好的，和平是值得依恋的，可是和平冉冉尽了吗？！
691	2016-07-14 02:50:55	栈桥	5	青岛市旧城区海滨(离第一海水浴场较近)，靠近中山路。稍微靠近栈桥，就可以看到桥面上满满的人潮。 旁边的海滩很多家庭携家带眷的抓鱼虾，是个非常干净的海滩。 青岛啤酒的商标，也是用这座栈桥上的洄澜阁作为标志，此地重要性可见一斑。且在桥的南端建造一座“洄澜阁”的亭子，亭子采用具民族特色的八角形建筑风格，以金色琉璃瓦覆盖，24根红漆柱子支撑，亭内有螺旋楼梯可供游客登高望远。
692	2022-06-11 21:44:06	栈桥	5	青岛栈桥今天多云。风景依然秀丽清纯。海风拍打着岸边的礁石激起朵朵浪花。栈桥上面游人如织，穿梭往来。周围的高楼大厦，还有红顶黄墙的独特房屋把栈桥衬托的多姿多彩！
693	2022-06-15 08:44:12	栈桥	5	到青岛旅游怎么能不去栈桥！青岛栈桥有着悠久的历史，是旅行必去打卡点之一。这里风景秀丽，海风习习，远眺碧海蓝天，近观浪花拍打礁石，海岸红瓦粉墙，高楼林立，还可以坐汽艇冲浪吆！
694	2022-12-09 13:36:37	栈桥	5	挺好的！！！！！！！！！！！！
695	2022-11-30 19:22:54	栈桥	5	栈桥及回澜阁全长440米，宽10米，桥两边有铁链护栏和莲花路灯，尽头建有半圆形三角防波堤，呈“个”状，最南端处筑有双层双檐琉璃瓦覆顶的两层八角亭名为回澜阁，总建筑面积354.12平方米。
696	2020-08-28 19:23:58	栈桥	5	青岛栈桥始建于光绪十八年，是青岛最早的军事专用人工码头，现在栈桥是青岛的一个重要标志性建筑，也是一个有名的旅游景点。远远地看着栈桥，它横卧在海面上，感觉它很像一条大鱼，虽然很安静，但是气势磅礴，让人震撼，慢慢走在桥上，蓝蓝的天空下是一望无际的大海，远处的白鸥飞翔着，偶尔会有水溅到自己的身上，海风吹过来，满满地都是海的味道，旁边有快艇飞速行驶过去，啪地一声一个大浪花升起来，然后又瞬间爆炸，再落回海里，回归海的怀抱，这一幅幅画面，这一切的一切，都让人心生惬意，仿佛生活中的不顺的情绪也都烟消云散了。
697	2017-08-09 19:24:40	栈桥	5	免费开放，尽头的回澜阁是有开放时间的，路上会有很多游艇拉活的，没敢坐，后来选的在栈桥上面有牌子的一家坐的水上摩托，挺刺激，5分钟烧掉了300块钱，曾一度以为要被甩海里去了。去的时候是中午，有捞小鱼的，据说去的早能翻到小螃蟹，能起早的可以去碰碰运气。
698	2022-06-23 22:50:13	栈桥	5	环境好交通便利，那里景色宜人风景如画空气清新小桥流水，海洋水质能见度高，周边游玩游客繁多非常热闹。导览图详细一目了然通俗易懂，工作人员热情周到值得大家去游玩。
699	2022-03-20 07:15:50	栈桥	5	栈桥及回澜阁，即青岛栈桥，位于山东省青岛市市南区太平路，地处青岛湾北侧，与小青岛隔水相望，是青岛市近代第一座人工码头，最具代表性和知名度的城市地标之一，是来青岛游玩的必到打卡地。
700	2022-01-20 02:30:50	栈桥	4	栈桥是青岛的重要标志性建筑和著名风景旅游点，是一座伸入海中的长桥，南端建有半圆形防波堤，堤内筑具民族风格的双层飞檐八角亭阁，名为回澜阁，栈桥周围有不少德式老建筑，可以一并游览。
701	2022-04-15 23:46:35	栈桥	5	♥兜里没人民币的(穷)可以去玩玩，免费开放，坐快挺单人100元，吹吹海风，什么烦恼都没了，😂
702	2021-08-04 21:00:03	栈桥	5	值得一去。看风景是免费的。水质很好，有很多大叔在这里游泳。胆子大的可以体验摩托艇 空中飞人。听说秋天还可以看到很多海鸟～夏天只有两三只。
703	2021-09-16 23:42:06	栈桥	5	栈桥也算是青岛的一个象征性地标了，青岛火车站走出来，过条街就到了。这边以前大概是码头吧，现在就是一个景点了。这里也有一个海水浴场，夏天的时候人还挺多的。
704	2021-07-06 19:10:42	栈桥	5	这个夏天我们一起去青岛吧 吹吹栈桥的晚风 走走琴屿路 去趟小麦岛 感受岛城的夏天
705	2016-10-05 19:14:41	栈桥	4	一般的景点，也许是黄金周，只是个人多了，可以看见新青岛的现代化景色。旁边的停车场非常宰客，停车一次50元，也是国内景区最坑爹的了！
706	2022-05-08 01:23:06	栈桥	5	【景色】景色很美，而且这还是个人文景观，有历史，有文化！ 【趣味】在这上面喂喂海鸥，真的很有意思。 【性价比】门票不贵，性价比很高。
707	2022-02-11 23:51:48	栈桥	4	一场疫情打破了十一长假远行的计划，山东就俩大城市济南青岛，那就只能青岛了，来青岛必来栈桥虽然回回都来不下十次但还是要来，谁让栈桥是标志性建筑呢来看看吧最起码比上次新了
708	2022-06-13 00:14:10	栈桥	5	青岛栈桥，位于山东省青岛市市南区太平路12号，地处青岛湾北侧，与小青岛隔水相望，始建于清光绪十七年，是青岛市近代第一座人工码头，最具代表性和知名度的城市地标之一。
709	2021-10-14 23:20:10	栈桥	5	是历史悠久的栈桥了，站在桥上拍风景都很美。因为我的冬天去的所以在海上玩的项目不多，我们只坐了小游艇，小游艇挺好的开船的师傅可能会突然开的很快然后打舵让人感觉很刺激
710	2021-07-06 23:09:14	栈桥	5	一座青青的岛，海滨城市美若仙境。红瓦绿树，碧海蓝天，气候温润，色彩斑斓，大爱黄海之滨，工作生活了7年，已经深深爱上了这里！
711	2022-08-26 17:18:04	栈桥	5	初秋，小雨中再游栈桥， 路上游人稀少，稀稀拉拉， 小雨也淅淅沥沥，迎着海风，扑面而来，些许的凉意… 雨中登栈桥，别有一丝风味…
712	2021-09-11 16:42:59	栈桥	5	青岛栈桥，每次去青岛游玩都会去。 栈桥初印象：记得第一次来青岛游玩，刚出青岛站走了没多久就到了栈桥这边。碧海蓝天，海风拂面，真的可以让人忘却所有烦恼～～享受这美景
713	2017-07-24 23:00:30	栈桥	3	人到中年，说起从前的事，有时候会忍不住惊叹，原来时光过得那么快，五年，十几年居然就这样过去了。我和闺蜜是发小，那种从小一起长大的情谊真的是不一样的。 来青岛，故地重游，对她来说，旧风景可能都是满满回忆的美好，也是让她执意要来的选择，本来劝阻是担心她酷热难当，如今最好的选择，就是成全她的内心所想～ 一道长约几百米的栈桥，直通大海，回澜亭上，是否还有当年的誓言，海浪拍打着礁石，来过了，看到了，是否意味着放下了。 美好的爱情，往往都是情深缘浅，中国人总爱说十年修得同船渡，百年修得共枕眠。我说，是冤家宜解不宜结，是好姻缘，拆不散，否则不是当年痛苦一时，就是日后后悔一世。 作为青岛标志性的地标，可观性其实很一般般。只是去看风景的人，如果带着年轻时的回忆，那么眼前的一切，就是弥足珍贵了。看，海浪还在奔腾不息，浪里能不能淘尽爱恨情仇，悲喜交加，只有天知道～ 抱着孩子，一手撑伞，没法多给闺蜜拍照了，匆匆…
714	2016-09-15 20:26:29	栈桥	4	栈桥游览是免费的，但是周围真的很黑，我们去停车说30块钱一小时，宰你没商量，当然如果你去游船，就给你免费停车，通到栈桥去的地下通道真的是脏乱差，一大堆吃的摆在那卖哪里会有食欲，到了栈桥就有好多卖抓螃蟹的小铲子小桶，还有海螺贝壳项链，带着小孩在这抓抓螃蟹还是可以的，把石头一块块搬开会有很小的螃蟹和虾，海风吹着还是挺凉爽的走到尽头看到海水海水挺清澈的.
715	2022-11-23 20:14:43	栈桥	5	青岛的地标性建筑之一 位于老城区 位置非常方便 这里有回澜阁 可与小青岛对还能遥望黄岛 第一海水浴场在栈桥旁边 冬天会有成群的海鸥在这里聚集 礁石和沙滩 满足你对海的任何愿望
716	2021-11-10 14:57:52	栈桥	5	栈桥位于青岛中心城区的南部海滨，是一条440米的海上长廊，从陆地延伸入诲中。有百年历史，一直以来被视为青岛的象征。栈桥尽头的回澜阁，则是青岛近代历史的见证。
717	2021-10-27 12:25:37	栈桥	5	真的很美，青岛碧海蓝天红瓦绿树很治愈。海边免费可以尽情挖沙洗海澡打帐篷 孩子们玩的免费乐园 大人看景心情也愉悦的很，孩子玩水挖沙冬天喂海鸥。
718	2022-10-01 13:19:04	栈桥	5	到了大青岛，必打卡的圣地，特别是沿着，沿海步道走上一圈，更是美的一塌糊涂，栈桥周边更是美景无处不在，八大关，邮局纪念馆。景色都很棒，趣味多样，性价比超高。
719	2022-09-12 17:30:38	栈桥	4	风景不错，适合站着吹吹海风，也可以在栈桥坐个快艇，但是不适合孩子下水，这边的海水和沙滩不算干净
720	2022-03-27 13:26:42	栈桥	5	栈桥是青岛必须去的景点，距离青岛火车站不远，景区周围的海鸥在海边飞翔，问侯着每一位游客，很是让人喜欢，很是不错的，有时间了再去看了。
721	2021-12-15 23:37:11	栈桥	5	2015年的夏天，爸妈来青岛看我，带他们到处逛了逛。栈桥算是青岛的一个地标，但是你要说有多好看倒也没有，不过来青岛一般都会来栈桥看一看，算是个打卡点吧！
722	2022-09-21 08:50:04	栈桥	5	【景色】景色很不错，现在海水也比较清，海鸥飞舞，还有岸边的欧式建筑，整体感觉很棒 【趣味】岸上的建筑很漂亮，非常干净，散步其中，感觉非常棒 【性价比】很好
723	2022-08-16 16:39:35	栈桥	5	带孩子玩冲浪，看夕阳，游览栈桥
724	2022-10-01 23:47:46	栈桥	5	栈桥，是青岛的旅游标志！去青岛旅游一定要去栈桥打卡。栈桥是在青岛中山路南端，栈桥全长440米，尽头是一座二层阁楼——回澜阁。在这里可以看到小青岛。
725	2022-09-24 10:19:08	栈桥	5	感觉到青岛不去栈桥就好像没到过青岛一样，而且出了火车站就到了，这里的海的确很有特色，每天有游泳爱好者在这聚集，有很多老年人，一直坚持的冬泳爱好者
726	2022-07-27 15:14:50	栈桥	5	栈桥其实就是一个通往大海的石桥，石桥挺长的，可以一直延伸到海里比较远的地方，桥上有回澜阁，是青岛的十景之一，游客非常多，大部分都是在桥上拍照的。
727	2022-06-29 11:27:53	栈桥	5	👍🏽👍🏽👍🏽👍🏽👍🏽👍🏽👍🏽👍🏽👍🏽👍🏽👍🏽👍🏽👍🏽👍🏽👍🏽👍🏽👍🏽👍🏽
728	2020-04-13 18:13:29	栈桥	5	趁着清明节假期，准备周全后来到这里，扑面而来的是冰冷的海风，以及大海的气息，因为疫情的原因，人群有些稀少，正合我意，我最爱的是一个人拿着手机行走在沿岸道路上，看着海鸥在海面上时而飘流时而展翅盘旋，每一个瞬间都是最美的经典，裹紧大衣沿着海岸线前行，每隔一段就有一座公厕，里边还有共享充电宝，不必担心拍到兴时恨电无，踏入地下阶梯也有炸串三两摊，不必担心肚饿无食寻，且大部分景点在附近，无论那条路线都可逛个尽兴！
729	2022-12-09 21:47:14	栈桥	5	栈桥是青岛著名旅游景点，是网红打卡地面向大海，蔚蓝天空，深邃大海，白色海鸥飞翔。生机勃勃，一派生机盎然。点赞美丽的地方，点赞美丽的大自然。
730	2022-11-09 21:01:05	栈桥	5	算是青岛的地标景点吧，在海边漫步，可以沿着栈桥向大海深处前行，栈桥尽头再回首遥看城市，感受到大自然和人类的和谐共处。
731	2022-10-28 16:27:17	栈桥	5	网红打卡之地，人气爆棚！周围交通非常方便，紧临大海，景色宜人。商业气味不浓，适合各种拍照。配套设施还有待完善和提高。总之不错，值得一去。
732	2022-07-08 01:26:42	栈桥	5	这个地方即浪漫又文艺，真的很适合来感受氛围，太适合假日放松了，并且适合各种人群来游玩体验，体验感非常不错，分泌了超多多巴胺，超级快乐！
733	2022-06-26 17:47:41	栈桥	5	在老一辈的记忆当中，栈桥是青岛非常有代表性的景点之一，很多人年轻的时候都以栈桥为背景拍过照片，这个在周边城市的居民生活当中是非常普遍的
734	2022-02-24 20:13:54	栈桥	5	栈桥是青岛的标志性建筑，在青岛期间曾经三次来到栈桥瞭望无边无际的大海，在这里放飞自我是一个不错的选择，建议住在青岛站附近来栈桥很方便。
735	2022-08-27 19:14:40	栈桥	5	青岛的地标性景点，青岛必去的景点之一，不去栈桥相当于没去过青岛，就在青岛市中心的海边，离火车站不远，下了火车站往海边方向走就能看到，
736	2022-10-11 14:24:18	栈桥	5	借着假期过来打卡📍，果然没有让我失望，首先很喜欢这里的环境，其次天气也不错，总之就是非常满意！今后有时间一定还会再来这里游玩的。
737	2022-04-20 22:07:49	栈桥	5	听说这些小精灵都是来自西伯利亚呢，栈桥真的太好看了，特别是喜欢拍照的女生，真的要来呀，风很大冬天冷夏天晒，冬天注意保暖夏天注意防晒
738	2022-03-25 19:14:00	栈桥	5	很赞啊，不错的地方，，景色宜人很好，感觉和城隍庙的是吧去取奥差不多，点个赞吧，等疫情结束再去一趟，哈哈开着呢，当着就笑了，不错不错
739	2022-09-04 23:52:06	栈桥	5	第一次来，带着探店的想法来，点了特色饮料，蛮惊喜的，值得好评幸好过来路上不费劲，店也好找，主要离地铁🚇站非常近，朋友们不用担心
740	2022-05-15 18:27:29	栈桥	5	栈桥是陆地试探大海的针，直直的插入，让人们不坐船不游泳也能感受大海的韵律，让浪花拍到栈桥上，拍到栈桥的人身上，感同身受，非常好！
741	2021-08-03 23:00:38	栈桥	5	青岛栈桥位于游人如织的青岛中山路南端，桥身从海岸探入如弯月般的青岛湾深处。桥身供游人参观并在此停靠旅游船，由此乘船可看海上青岛。
742	2022-11-28 15:53:30	栈桥	5	青岛标志性建筑，必去的地方之一，离青岛火车站不远，走几分钟就能看见，总是人山人海，傍晚拍照很好看，很多小朋友在海边玩耍，捡贝壳
743	2022-10-23 21:58:45	栈桥	5	栈桥是独居魅力的，静静躺在青岛湾，无论世界发生了什么！从远处看栈桥，或在栈桥上看远处，都非常好看。每天吸引着来自世界各地的游客
744	2022-09-25 16:49:41	栈桥	5	环境好交通便利，那里景色宜人风景如画空气清新建筑保存完好，也是青岛著名景点，离商业街也蛮近的，工作人员热情周到值得大家去游玩。
745	2022-09-16 13:54:19	栈桥	5	栈桥是免费景区，附近海滩有很多礁石，退朝的时候可以看见很多小鱼小虾寄居蟹什么的，比较有趣，缺点就是人太多。
746	2022-05-23 00:15:09	栈桥	5	来青岛必去景点之一，离火车站很近哦，交通方便，景色优美，适合拍照打卡，带着对象去看看海吹吹风，好不浪漫，每次去青岛都会去的地方
747	2022-06-26 23:58:57	栈桥	5	去青岛旅游一定要去栈桥打卡。栈桥是青岛的旅游标志。从岸边顺着栈桥走到回澜阁，在回澜阁可以远望小青岛。景色非常漂亮。值得一看。
748	2021-12-25 22:06:33	栈桥	5	青岛栈桥环海而建，依山傍水，风景如画，海风袭来，令人如痴如醉。青岛的魅力吸引着无数游人，在海边漫步，令人流连忘返、心旷神怡。
749	2022-10-20 08:10:39	栈桥	5	栈桥已经有100多年历史了，它是青岛的一个标志性建筑，其实没有什么，但是来青岛必须要到债券来瞧一瞧，看一看属于青岛的名片。
750	2022-10-02 21:12:57	栈桥	5	栈桥是青岛的地标。计划经济时代，很多的与青岛有关的产品，城市介绍，宣传，等等，都是以栈桥作为标志性建筑。美丽的栈桥非常棒。
751	2022-08-15 23:12:11	栈桥	5	青岛栈桥是青岛十佳景点之一，栈桥全长四百多米，宽8米，桥北边，有栈桥公园，园内花木扶疏，有供游客观景的石椅，观赏海天美景。
752	2022-07-10 09:03:36	栈桥	5	栈桥，坐落在山东青岛，面朝东海。青岛确实是个宜居城市，旅游的人也多。 物价也不是很贵。 风景也很漂亮。 就是北方的水质不是很好。
753	2022-06-28 10:45:42	栈桥	5	青岛的标志，也是青啤的标志，冬季投喂海鸥的最佳地点，紧邻火车站商圈，吃住行皆便利，沙滩沙质很好，适合海边海边遛娃玩沙趟水！
754	2021-07-22 11:02:30	栈桥	5	就是死马头，当地人一定要说是桥。。。拍照的，游艇，还是很可以的。。旅游的人真的多。。环境还是可以的。。免费的旅游点。。。。
755	2022-12-01 23:56:15	栈桥	4	栈桥及回澜阁，即青岛栈桥，俗称前海栈桥、南海栈桥、大码头，位于山东省青岛市市南区太平路12号，地处青岛湾北侧，与小青岛隔水相望，始建于清光绪十七年（1891年），素有“长虹远引”之誉，是青岛市近代第一座人工码头、最具代表性和知名度的城市地标之一…
756	2022-11-27 23:33:36	栈桥	5	这里的游乐设施特别齐全，在中国其他地儿都见不到。这里有很多稀奇古怪的美食。还有络绎不绝的人群。唯一的不足就是价格太高了哈
757	2022-09-23 21:52:00	栈桥	4	青岛栈桥是青岛海滨风景区的景点之一，是国务院于1982年首批公布的国家级风景名胜区，也是首批国家AAAA级旅游景区 。 青岛栈桥始建于清光绪十八年(1892年)，是青岛最早的军事专用人工码头建筑，现在是青岛的重要标志性建筑物。栈桥全长440米，宽8米，钢混结构。桥南端筑半圆形防波堤，堤内建有民族形式的两层八角楼，名“回澜阁”，游人伫立阁旁，欣赏层层巨浪涌来，“飞阁回澜”被誉为“青岛十景”之一。
758	2022-08-23 13:49:24	栈桥	4	去青岛一定是要去栈桥的，去的时候也 是天公做美，前一天还在下雨，去的时候阳光普 照，蓝天白云。 碧海晴天，栈桥太美了，海浪拍打在石 头上，顿时有惊涛拍岸，卷起干堆雪的感觉。远 处，更有共和国舰艇，让人豪情顿生，感叹祖国 的强大 海边的栈道。很长，景色真的是很美 啊，青岛的天很蓝，海水也很清澈，最惊喜的 是，没想到能够在栈桥上看到海鸥！！！ 真的很漂亮，在路边买了面包，用面包屑喂了很 多海鸥，栈桥的沙滩。很细，卫生环保做的很好 海边的那些小商贩真的很坑人！纪念品昂贵，买 纪念品不要在栈桥边上买了
759	2022-08-22 09:46:09	栈桥	4	青岛栈桥 青岛经典美景打卡栈桥 景点攻略】 ◎栈桥是每个来青岛旅游的必选景 点。始建于清光绪十七年，素有“长虹远引”之誉 是青岛市近代第一座人工码头、最具代表性和知名 度的城市地标之一。站在回澜阁前，体会青岛变化 详细地址：青岛市太平路12号 与交通攻略：高铁到达青岛站，出地铁口就是栈桥 和大海 ①开放时间：全天 道门票价格：免费，但是要关注疫情情况，严重的 时候会关闭 炎亮点特色：超美海景，眺望小青岛公园和海 军博物馆
760	2021-07-31 07:53:58	栈桥	4	来的不是时候，景色还可，人比较多，但是贼臭，听司机说是现在因为绿色那个像海草的玩意，太阳晒了就臭....没下去就能闻到味道很大，佩服一堆一堆的人在下面不臭吗😓不过路上看到好几辆货车在清理，不知道这玩意运走了还长不长，过几天再看看吧
761	2022-06-29 10:41:49	栈桥	5	【景色】好美 【趣味】好好好 【性价比】不错啊。。。。。。。。。。。。。。。。。。。。。。。。。。。。。。。。。。。。。。
762	2022-06-28 22:15:20	栈桥	5	2002年第一次去青岛栈桥，没太多感觉，但是周边的半圈蓝色铁栏杆倒是很有感觉，那时候晚上有夜市。卖一些小东西，很有趣。
763	2021-08-25 10:11:11	栈桥	4	栈桥及回澜阁，即青岛栈桥，俗称前海栈桥、南海栈桥、大码头，位于山东省青岛市市南区太平路12号。素有“长虹远引”之誉，是青岛市近代第一座人工码头、最具代表性和知名度的城市地标之一。
764	2022-11-10 17:52:31	栈桥	5	青岛栈桥是青岛海滨风景区的景点之一，是国务院于1982年首批公布的国家级风景名胜区，也是首批国家AAAA级旅游景区！
765	2022-07-16 06:48:01	栈桥	5	青岛栈桥始建于清光绪十八年，是青岛的重要标志性建筑和著名风景游览点。栈桥及回澜阁同时也是青岛市级重点文物保护单位。
766	2022-06-23 21:48:07	栈桥	5	青岛标志性景点，离火车站不远，这里人特别多，尤其是晚上，傍晚在这里赶海的，白天很多人在这里跳水，逛逛还是不错，推荐
767	2022-10-15 07:47:44	栈桥	5	门口就有停车位非常方便，而且从进门开始就感觉到舒适，环境分给到5分！这个地方真的适合各种人群来玩来体验呀，好评噢
768	2022-08-26 21:59:32	栈桥	5	青岛栈桥。青岛比打卡景点。看看蔚蓝海水。闻着咸味的海风。退朝时候可以下到海滩。捡拾贝壳。海水涨潮时间得注意安全，
769	2021-09-30 01:00:34	栈桥	4	风平浪静时，成千上万只海欧在湾内低飞回翔，与蔚蓝的天，远处的回澜阁、近处观景赏海的人们构成一幅和谐画卷。在栈桥的对面就是另外一个标志性景点——小青岛。
770	2022-08-21 11:11:47	栈桥	5	来打卡青岛地标性建筑吧 长长的栈桥，延伸到海里 一路走去，徐徐的海风 海鸥相伴左右 看海浪拍打礁石 回澜阁在尽头等你
771	2022-02-14 14:35:29	栈桥	5	春节后的栈桥太漂亮了，海鸥在低空中飞翔并能在人群中穿梭。一幅人与自然和谐共生美好画面。
772	2022-06-30 11:16:46	栈桥	5	这里非常值得去，景色特别美，特别是下午傍晚的时候，色彩特别好，是打卡的好地方，很多人都去拍照片。特别推荐
773	2022-12-06 12:11:53	栈桥	5	这个栈桥是青岛的代表性建筑，非常的有名，去桥上看看海边的风景，很不错的地方非常的漂亮，游玩的人很多很多
774	2022-10-23 14:17:46	栈桥	5	夏天去的，建议有想去的小伙伴选择凉爽的季节，不然能晒的却黑却黑，也有可能晒伤，游艇玩了两圈就扛不住了！
775	2022-10-17 21:56:05	栈桥	5	青岛栈桥是青岛的一张名片，这里风景独好，遥望大海一望无际，是青岛必打卡景点之一，到了靑岛一定要去看看。
776	2021-10-21 14:38:52	栈桥	5	青岛的栈桥，是青岛的地标，也是观海的最佳地方。一条长长的栈道，直通大海，海边美丽的建筑映衬着大海，构勒出一幅极美的图画。站在栈桥边，心旷神怡。
777	2022-06-30 16:37:45	栈桥	5	景色漂亮宜人，趣味一般，沿海步道.非常的美，性价比超高。牵着最爱的人的手，一起漫步，好不惬意的地方。
778	2022-06-05 11:49:56	栈桥	5	青岛栈桥，青岛地标，必去之地。始建于清光绪十八年(1892年),1892年清政府派登州总兵章高元带四营官兵驻扎青岛,为便于部队军需物资的运输,建了两座码头,其中一座就是栈桥,1893年竣工,长200米,宽10米,石基灰面,桥面两侧装有铁护栏。
779	2020-07-04 12:17:06	栈桥	5	青岛栈桥是青岛海滨风景区的景点之一，是国务院于1982年首批公布的国家级风景名胜区，也是首批国家AAAA级旅游景区。青岛栈桥位于游人如织的青岛中山路南端，桥身从海岸探入如弯月般的青岛湾深处。桥身供游人参观并在此停靠旅游船，由此乘船可看海上青岛。
780	2022-11-11 08:10:59	栈桥	5	青岛火车站出来走不远就是栈桥，再有一个月海鸥就该到了😊
781	2022-10-24 08:10:06	栈桥	5	这里景色宜人，环境幽雅，空气清新，小吃也可以，服务也不错的，性价比高，价格合适，欢迎亲们光临啊！
782	2022-10-14 20:07:20	栈桥	5	这里值得去。栈桥是山东省青岛市最著名的旅游景点之一，也是国家5A级景区到青岛旅游一定要去栈桥走走
783	2022-08-26 18:57:05	栈桥	5	俗称前海栈桥，始建于光绪十七年，是青岛市最具代表性和知名度的城市地标之一，青岛游打卡必到地之一。
784	2022-08-08 16:54:33	栈桥	5	印象中这是第一个栈桥，栈桥深入海中，可以近距离观海，又不会被海水打湿，很不错的一个观海景点和设施
785	2022-06-25 10:47:05	栈桥	5	青岛久负盛名的栈桥景区，步入栈桥，可纵览无边大海的波澜景象，回望则是高楼林立的盛世气象，美不胜收
786	2021-07-23 15:07:51	栈桥	5	去过两次了，海边很漂亮，栈桥景区很干净，在海边逛逛很惬意
787	2022-11-06 13:01:34	栈桥	5	我的家乡我的故土我难忘的童年记忆我小时候玩耍的地方👍
788	2022-06-24 08:54:07	栈桥	5	这个地方是青岛的标志性建筑，已经有一百多年的历史了。来青岛一定要去栈桥看一看，要我才不枉此行。
789	2022-10-01 07:30:02	栈桥	5	栈桥是美丽的青岛有代表性的建筑，漫步在栈桥景区，小青岛公园，海军博物馆，海边的景色美不胜数。
790	2022-08-25 01:35:18	栈桥	5	不错不错不错不错不错不错不错不错不错不错不错不错不错不错不错不错不错不错不错不错不错不错不错
791	2022-08-24 22:35:12	栈桥	3	【景色】最早的青岛标志性景点；来青岛必打卡的地方；水质不是很好；没有早些时候清澈； 【趣味】就是走走看看，吹吹海风； 【性价比】没门票；
792	2022-11-24 22:39:42	栈桥	3	【景色】景色肯定没得说；非常好，青岛的名片之一；网红打卡点；来青岛必到景点； 【趣味】看个人喜好吧； 【性价比】没有买票，性价比很高；
793	2022-11-07 01:13:13	栈桥	5	青岛栈桥，无论是游客还是当地人，都会来这里散步看日落，看海吹海风。距离老青岛火车站也不远。
794	2022-11-04 23:48:20	栈桥	5	青岛栈桥景区夜景很美，网红打卡的地方，外地人必须打卡 。我很喜欢这地方。
795	2022-10-09 04:30:39	栈桥	5	还要再讲是个美丽的地方在这里，你可以看到白蛇传也可以看的书写很可笑，请你真的是不错的选择。
796	2022-06-23 23:36:14	栈桥	5	到青岛一出火车站就可以到达栈桥了，其实很有意思，虽然看似简单看海，其实是一种走进大海的感觉
797	2022-08-09 08:28:52	栈桥	5	这是来这个城市必须到的一个地方，在这里可以看到非常优美的景色，还可以品尝到当地的小吃。
798	2022-07-02 19:02:47	栈桥	5	很不错的地方，湖心一体的感觉，现在桥上心旷神怡，适合来放松身心，感受大自然的微风不燥！
799	2022-10-23 19:41:55	栈桥	5	最浪漫的地方，很适合情侣有情人一起去，环境整洁干净优美宜人家人们和孩子们也都喜欢去！
800	2022-07-12 23:52:16	栈桥	5	栈桥是青岛的地标建筑，是最早的泊船码头之一，现在已经成为去青岛人，最深走进大海的地方
801	2022-06-30 16:17:52	栈桥	5	【景色】风景很美，鸟语花香，湖很大。 【趣味】漫步走走看看挺好的 【性价比】小长假两日游
802	2022-06-29 18:54:32	栈桥	5	你好，在这里看到的景观是非常漂亮的栈桥是一个巧，但是他又不只是一个桥连接的是心与心。
803	2022-09-27 19:26:06	栈桥	5	青岛的地标性建筑景点，就在火车站前面不远。
804	2022-06-27 07:28:19	栈桥	5	栈桥是青岛的标志性建筑，位于火车站斜对面。
805	2023-06-02 08:21:17	栈桥	2	每个城市都有的，去了后悔不去更后悔的地标
806	2022-09-28 21:30:55	栈桥	5	去青岛必打卡的地方之一，从海边沿到海的中间有一个小亭子。海边有礁石可以挖小螃蟹。
807	2022-08-01 10:40:14	栈桥	5	这个是青岛最有名的海边的一个风景，没事的时候可以去散散步，近距离的领略大海的景。
808	2022-06-28 08:58:42	栈桥	5	Qingdao city zhanqiao bridge is the most famous
809	2022-05-13 12:03:21	栈桥	5	青岛，人人向往的地方，不管你从哪里去青岛栈桥，高铁青岛南站下车出站就能看到栈桥美丽的风景，矗立在海中，看着海鸥飞过栈桥，人群海中嬉闹，这就是我们向往大海的样子，这里免费看海，夏天海边游泳，涨潮可以赶海，性价比高。
810	2022-04-20 13:56:23	栈桥	5	栈桥是青岛滨海景点之一，是国家AAAA级景区。青岛栈桥位于游人如织的青岛中山路南端，交通非常发达，我们是开车去的，很好停车，就是附近比较堵。古时候是军事专用人工码头建筑，现在是青岛的重要标志性建筑物和著名风景游览点青岛栈桥全长440米，宽8米，钢混结构。走到尽头建有民族形式的两层八角楼，叫回澜阁，夏天旺季的时候会限流参观，需要排队，出来一部分人才放进去一部分人。但是是免费参观的。
811	2022-04-17 10:02:21	栈桥	5	·青岛最早的军事专用人工码头，是青岛标志性建筑和著名风景游览点。 ·南端防波堤内部的八角楼被称为“回澜阁”。伫足于此，可以欣赏到青岛十景之一的“飞阁回澜”。 ·北侧沿岸被称为“栈桥公园”，园内花草郁郁葱葱，设有石椅供游客休憩，可以欣赏海天风景。
812	2022-03-24 17:11:44	栈桥	5	来来回回去过青岛栈桥三次次，对栈桥的记忆仍然停留在多年前第一次去的时候，栈桥在重整维修，心心念念去看栈桥结果看不到，后听爸爸讲了一个故事，我们这边一个有钱人，妈妈一直瘫痪在床，去不了青岛，但是一直想去看看青岛栈桥，后来这个人在家乡的水库建了一个山寨的栈桥，所以一直想来看看。
813	2021-03-05 10:45:04	栈桥	5	🌟过年期间青岛最火的景点，跟着斑马一起来看看吧。青岛必玩榜，一生一定要来玩一次的地方，也可能你来青岛的第一个景点，它就是栈桥，这里真的是青岛的标志性建筑。 📌详细地址：靠近青岛老火车站，以前来青岛的游客特别幸福，一下火车就可以看见大海。🌊大海是多么的亲切，直接可以光着脚丫踏着浪花，在大海🌊里嬉戏玩耍。 👍特色推荐： 1️沿着长长的栈道走进去终点叫做回澜阁，这个名字是不是很有诗情画意的感觉。这里是需要门票的，不过登上阁楼发现另一个视角的青岛是更加的美好。现在不对外开放。 2️斑马🦓来了可能不止很多次，每次来都是那么的喜欢这里，不过看到桥上这么多人就不想往里？冬天来了我还要去喂海鸥🐦，海鸥我们来个偶遇吧，希望环境越来越好让更多的海鸥来到青岛，吃上我们地道的王哥庄大馒。海鸥特别亲近人，希望你不要伤害他哟。 🚗交通攻略：公交车🚌特别多 可以从火车站下车，也可以从栈桥下车316 31 228 32…
814	2020-11-14 11:12:46	栈桥	5	海是青岛的灵魂，而栈桥则是剖析灵魂的那面镜子。 栈桥延伸至大海内，尽头则是八角楼——“回澜阁”。 “飞阁回澜”立于亭内，亭对面就是著名景点——小青岛。 海天一线，美景尽收眼底，吹吹海风，忘却忧愁。 这悠哉悠哉，也是极为舒服的哇。 青岛栈桥海水浴场： 又名青岛第六海水浴场，毗邻栈桥，游客居多。 浪花被礁石拍打，破碎、撤退、散开。 却依旧义无反顾，一浪接一浪蜂拥而上。 喜欢你们的样子，在太阳下，反射出万丈光芒。 小时候，我努力奔跑，总想要追上你们身影； 长大后，我放慢步伐，尽全力呵护你们左右。 而此时，我愿做翅膀，带你们天际翱翔。
815	2020-08-29 05:45:43	栈桥	5	青岛的午后，仍下着雨，旁晚才放晴。一早奔海滩，台风的余威，透过浪的吼声，丝毫没有减弱。远处的山，仍至身后的崂山，像在烟雾中飘渺。日顽强的挤破云层，一阴一现出来了。光成线状射下，留下海里金色的影子。海鸥在滩上啄食，冲浪者在浪里游弋。
816	2022-07-30 12:56:14	栈桥	5	青岛标志性景点，蔚蓝的大海上海鸥自由自在的飞翔，近距离接触喂食玩耍，特别喜欢。
817	2022-09-06 13:14:11	栈桥	5	出来火车站往南一走就是栈桥顺着一直往里走走到里面还碰上了练习跳水的大叔大妈们
818	2022-02-06 11:41:52	栈桥	5	青岛好漂亮的景点，海鸥在人群中飞翔，人们在欢呼跳跃，展示了人与自然和谐共生。
819	2022-10-10 07:42:29	栈桥	5	游青岛栈桥 晓游栈桥亲大海， 群鸥点点一线排。 回澜阁下转运归， 近岸浪花一路白。
820	2022-08-31 19:39:45	栈桥	5	青岛的这个地方是一个非常有标志性的位置，很好的地方看上去很不错，值得去玩玩
821	2022-07-03 18:36:39	栈桥	5	喜欢12月份的青岛栈桥，有很多海鸥聚集在此，可以喂食。
822	2022-06-23 13:06:12	栈桥	5	青岛标志景点，栈桥终端的回澜阁在很多场合以及众多商品上都能看到，值得逛逛！
823	2022-11-12 12:28:52	栈桥	5	这个地方真的适合各种人群来玩，白天大海的拍浪声与夜晚灯火阑珊，不同感受噢
824	2022-10-11 21:40:19	栈桥	5	栈桥很值得游玩 一直延生到海 塔还能爬上去看风景 环境干净整洁 很多海鸥回来觅食
825	2022-08-19 17:14:20	栈桥	5	已经是第二次来了，第一次来就很惊艳，没想到第二次来还有新的惊喜，爱了❤️
826	2022-03-28 05:50:52	栈桥	5	👍🏽👍🏽👍🏽👍🏽👍🏽👍🏽👍🏽👍🏽👍🏽👍🏽👍🏽👍🏽👍🏽👍🏽👍🏽👍🏽👍🏽👍🏽👍🏽👍🏽👍🏽👍🏽👍🏽👍🏽
827	2022-11-27 12:52:14	栈桥	5	海边舒服，栈桥走走很惬意，青岛是个好地方，海鲜也不错哦，当地人爽快好客
828	2022-06-25 06:49:51	栈桥	5	谁来谁后悔的地方，青岛一个名不副实的地方，一点都不好，没有现代科技气息
829	2022-07-21 14:47:23	栈桥	5	情侣必去之处，浪漫的开端，环境整洁干净优美宜人家人们和孩子们最喜欢！
830	2022-07-13 17:31:55	栈桥	5	这里值得去。栈桥是山东省青岛市著名的旅游景点之一，也是国家5A级景区
831	2022-03-23 19:43:55	栈桥	5	青岛栈桥，青岛市地标建筑。位于青岛火车站南，免门票。景色宜人，推荐。
832	2022-09-14 18:13:13	栈桥	5	这个地方是青岛的标志性建筑，来青岛必须要来这个地方玩一玩，耍一耍。
833	2022-08-10 16:05:32	栈桥	5	很漂亮的景点，可以去看看，有收费停车场，最好不要挺到地下，太脏了。
834	2022-08-04 17:11:30	栈桥	5	青岛的必打卡地，也是市民们日常休闲散步的去处，海风习习，非常舒畅。
835	2022-08-03 08:41:16	栈桥	5	地方是挺不错的 就是没什么可以玩的，就一条道，但是可以看风景，还行吧
836	2022-07-28 22:31:49	栈桥	5	青岛这座桥是连接大海的一座桥，每天游客络绎不绝是青岛的网红打卡地。
837	2022-03-25 15:33:27	栈桥	5	国家AAAA级旅游景区 ，位于游人如织的青岛中山路南端，桥身从海岸探入如弯月般的青岛湾深处。桥身供游人参观并在此停靠旅游船，由此乘船可看海上青岛。
838	2022-10-13 22:12:20	栈桥	5	青岛栈桥是个好地方，来这里玩玩，太享受了，看看青岛的大海，太美了
839	2022-09-25 06:58:04	栈桥	5	青岛的栈桥是旅游打卡地。观潮、看海、看山景。附近还有海军博物馆。
840	2022-06-26 19:26:08	栈桥	5	栈桥属于青岛古老的旅游景点 是个很小的栈桥，非常小，去一次也就行了
841	2022-06-20 19:22:59	栈桥	5	栈桥周边的风景很漂亮，有时间还是可以去好好欣赏下，总体值得推荐哦
842	2022-11-27 18:16:03	栈桥	5	栈桥是青岛的标志性景点，风景如画而且免费，去青岛一定要去看看。
843	2022-10-14 23:41:52	栈桥	5	青岛最著名的景点都好，就是这个栈桥了，这也成为了青岛的象征了。
844	2022-10-02 16:05:08	栈桥	5	这样我们就这样一辈子的生活方式是一个人去年同期相比下降来说真的
845	2022-09-30 11:40:56	栈桥	5	景色好，趣味性强，性价比高，性价比好，五星推荐，五星推荐体验！
846	2022-09-04 18:01:32	栈桥	5	青岛必打卡景点，人很多，旁边是第六海水浴场
847	2022-08-03 09:18:08	栈桥	5	坐在栈桥边可以坐很久，安静的感觉，吹着咸咸的海风，感受着平静。
848	2022-07-24 13:11:38	栈桥	5	这些商业街人流量都很多，每天晚上就有很多人在那里可以去看一看。
849	2022-06-22 08:18:40	栈桥	5	栈桥及回澜阁由栈桥、回澜阁两部分组成，栈桥全长440米宽10米
850	2022-06-11 12:17:04	栈桥	5	还是很值得去的景点，有海鸥不要门票吹吹海风
851	2022-09-29 18:59:02	栈桥	5	【景色】景色非常的美丽，大海之中犹如一座仙岛，栈桥连接世间！
852	2022-09-27 15:51:36	栈桥	5	栈桥是个桥，其实也没啥玩的 就是那么回事，也不长，上去看看也行
853	2022-09-17 21:24:27	栈桥	5	【景色】青岛的地标建筑！！ 【趣味】 【性价比】性价比非常高！！
854	2022-09-03 23:56:43	栈桥	5	This is a beautiful place! I like it!
855	2022-07-08 11:51:12	栈桥	5	被朋友种草来的，今天第一次来，果然跟朋友描述的一样，非常赞！
856	2022-07-03 22:10:08	栈桥	5	大海，始终是好多人向往的地方，栈桥就在那陆地和大海的交汇处！
857	2022-06-27 20:01:48	栈桥	5	【景色】非常有名的地方，景色看上去也很不错，很想过去看看啊！
858	2022-06-26 20:17:11	栈桥	5	特别感谢工作员，昨天非常耐心地给予专业的指导，默默点个赞👍
859	2022-06-26 00:36:23	栈桥	5	岛城很著名的景点，来青岛必去的地方，火车站步行可到，非常方便
860	2022-06-22 10:57:36	栈桥	5	位置很好找，虽然是周末来的，但🅿️停车位还挺多的，非常方便
861	2021-05-30 14:35:35	栈桥	5	最近大火的《觉醒年代》过来的，二战结束后，作为战胜国一方的中国，却要被迫签订《凡尔赛和约》，将德国侵占山东的权益转交给日本，激起了五四运动。身为山东人的郭心刚 在五四运动前，与女友协定要等到中国收回青岛，带女朋友去栈桥。 让我回想起了，五一去的山东栈桥，全长440米，真的像电视剧里说的很长很长。正所谓“长虹远引，飞阁回澜”在桥上你可以全方位的看到青岛的美景，吹着海风，看海鸥，桥上有回澜阁，五一去时未开放。适合晚上跑步，拍照打卡。与栈桥在南北路上的是中山路，最繁华的一条街。同时附近还有第六海水浴场，可以去沙滩玩沙子，晒太阳，退潮时，捡贝壳，抓螃蟹。 总要去趟青岛啊，吹吹栈桥的海风。
862	2021-05-17 19:02:58	栈桥	5	栈桥，栈桥也是非常非常的出名的，去过青岛那边旅游的所有游客应该都知道，栈桥它的地点就在青岛的火车站的旁边，你如果去青岛旅游，是坐火车去的话，那么第一个景点就可以选在栈桥啦，因为你下火车就可以去看看了，不过如果是旺季的话，那就还是算了吧，因为旺季的话人实在是太多了，真的是谁去谁知道啊。
863	2021-01-01 19:42:11	栈桥	5	Happy New Year²º²¹⟡₀₁.₀₁ 2021年的一场日出🌅🌅🌅 早早的来栈桥看日出，已经有很多人在等了，大多数是年轻人，大学生居多。 海鸥也都过来觅食，无奈都没有给它们准备早点，只能飞来飞去的，偶尔叫一声求投食
864	2020-10-15 21:14:14	栈桥	4	【景色】这是我去年11月份去的青岛，那时天气已经渐凉，游客很少，在海边坐着游轮吹着海风很暇意！ 去年怎么也想不到，今年全球会有如此大的疫情。但终将会过去，也会越来越好！ 【自驾】从天津到青岛大约530公里，自驾需要6个小时！当然最美的风景在路上，如果天气好随手一就是大片！ 【停车】栈桥周围有个私人停车场，听口音是东北人干的，千万别停这里，服务很差，一直给我们推销坐邮轮的船票，听我们不要，瞬间脸就变了，停车找的钱直接扔给我们，素质特别差！ 【性价比】栈桥性价比当然很好，因为又不需要门票！还可以直接接触海边！
865	2022-12-05 09:12:51	栈桥	5	拍照打卡好去处，地标建筑，哈哈(ಡωಡ)hiahiahia
866	2022-11-15 00:22:05	栈桥	5	栈桥对于青岛来说感觉就像东方明珠对于上海一样，标志性建筑。
867	2022-11-01 17:08:00	栈桥	5	【景色】一座栈桥连接陆地和海中的岛屿，犹如仙人来去分凡间！
868	2022-10-07 12:48:11	栈桥	5	整体菜品优点很多，就不一一夸了，非常推荐大家到店打卡哇📍
869	2022-09-19 15:13:21	栈桥	5	绝对是青岛的地标性建筑了，堤坝一直延伸到海中，风景很不错。
870	2022-09-12 20:49:47	栈桥	5	风色美极了，尤其是黃昏一6更另人淘醉！
871	2022-08-26 22:11:21	栈桥	5	呜呜泱泱全是人，不过看看海景还是不错的
872	2022-08-06 09:42:07	栈桥	5	栈桥，山东省青岛市著名的旅游景点之一，滨海城市，海天一色。
873	2022-08-04 00:46:36	栈桥	5	这个地方浪漫又文艺，真的很适合来感受氛围，太适合假日放松了
874	2022-07-11 10:28:38	栈桥	5	景色很美 海鸥好多 还可以喂食 涨潮时很壮观 环境干净整洁 还会去的
875	2022-07-07 23:15:00	栈桥	5	不限时这一点真的爱了，可以慢慢悠悠的享受整个过程，被治愈了
876	2022-05-21 16:54:29	栈桥	5	青岛必打卡之地吧，长长的栈道通往大海里面，其实很平静的海湾，但是免不了心动，在栈桥最深处，回头眺望这个城市，深深感动，大自然那么美好，而人类和自然和谐相处时，可以看到最美的风景。
877	2020-10-13 22:57:04	栈桥	5	青岛当时是北方比较容易去的海边，住宿条件和卫生条件都不错，生活节奏也没有南方那么紧凑，我们在这里住了几天。那时秋天已经来临，但海边人还很多，十年前的青岛，很久没去了，不知道现在的状况是否能很快结束。
878	2022-11-04 23:40:51	栈桥	5	景色真不错，小桥栈道，都是好地方，美不胜收啊，都是好地方
879	2022-09-27 00:29:26	栈桥	5	青岛旅游的标志建筑，也是岛城海滨游的起点，不可不去的地方
880	2022-08-12 19:56:54	栈桥	5	风景优美，值得一去，假日人山人海，大人小孩休闲娱乐好地方
881	2022-08-11 18:24:46	栈桥	5	不错的环境，氛围也很不错哈哈哈 【景色】 【趣味】 【性价比】
882	2022-07-19 21:51:58	栈桥	5	退潮时可以在栈桥边的石头下面抓螃蟹。
883	2022-07-03 22:29:53	栈桥	5	青岛最著名的景点之一，值得海鸥盘旋。
884	2022-06-30 08:24:23	栈桥	5	真是个美丽的地方，去过一次还想去第二次印象给人永生难忘。
885	2022-06-24 20:05:22	栈桥	5	青岛的地方吧，去过多次，挺好的，夏天去玩玩是不错的选择。
886	2022-11-25 21:33:11	栈桥	5	美丽的风景，日出不一样的风景感受！
887	2022-11-16 18:13:36	栈桥	5	非常漂亮的地方，值得过去玩玩。。。
888	2022-09-28 15:23:53	栈桥	5	栈桥这个可以有，这个地方很值得推荐一下去地方，亮点很多
889	2022-08-23 21:20:08	栈桥	5	【景色】非常的不错 【趣味】可以啊 【性价比】很高，不花钱
890	2022-08-09 20:59:05	栈桥	5	青岛的经典景点，一望无边的大海，顿时烦恼全无，很治愈！
891	2022-07-23 10:58:47	栈桥	5	青岛的栈桥，就在中山路的出口，逛完中山路，就到了栈桥。
892	2022-07-10 12:22:03	栈桥	5	青岛的地标建筑，是一处美丽的海滨风景区，非常值得来游玩
893	2022-07-05 18:30:20	栈桥	5	青岛的标志性建筑 延伸到海内 整体上有一种对称美的效果呈现
894	2022-06-30 14:33:42	栈桥	5	古老栈桥，海边城市，海风习习，海浪涛涛！值得去的地方！
895	2022-06-22 20:14:39	栈桥	5	很美丽的地方 来青岛旅游的必去地点 又个三号拍照大爷非常好
896	2022-11-12 15:20:14	栈桥	5	去青岛，栈桥肯定是必打卡的地方，适合拍照，夜景更美。
897	2022-10-22 08:56:26	栈桥	5	【景色】打卡必去景点 【趣味】有意思 【性价比】好的不错
898	2022-09-07 18:00:21	栈桥	5	夏天来这里看海，非常的不错，很凉爽！这里的海水蓝蓝的
899	2022-09-05 10:28:11	栈桥	5	白天晚上景色不同，都可以去一下。走一圈，很美很放松。
900	2022-08-14 13:49:44	栈桥	5	青岛栈桥在青岛南部海滨，风景很美
901	2022-08-09 08:44:38	栈桥	5	还是挺不错的一个地方，环境很好地方好漂亮 好多人都回去
902	2022-08-03 23:22:53	栈桥	5	这个风景还真不错，给人印象非常好，可以带一家人去逛逛
903	2022-07-25 15:37:07	栈桥	5	栈桥是青岛著名的景点，非常的漂亮
904	2022-06-26 22:41:27	栈桥	5	栈桥景色优美舒适，趣味性强，性价比高，强力推荐体验！
905	2022-06-23 09:52:40	栈桥	5	这里是老青岛标志性旅游景点之一，青岛旅游必玩之处……
906	2022-03-24 06:01:11	栈桥	5	清朝为数不多的明白人—章高元，为北洋水师和小渔村建立的铁码头，没起到抵御外敌的功能，反倒为外敌提供了方便，使得侵略者大摇大摆的进入了这个小渔村；民国时期，沈鸿烈开辟为景点。
907	2022-12-14 06:24:27	栈桥	5	青岛很不错很悠闲自在，海滨城市，劈材院海鲜价廉物美
908	2022-11-23 01:58:49	栈桥	5	【景色】很好很好 【趣味】不错不错 【性价比】可以可以
909	2022-08-21 20:33:31	栈桥	5	这里的风景好美好，漂亮，很喜欢这个地方，只能推荐。
910	2022-08-03 22:45:15	栈桥	5	儿时记忆中最美丽的海滨风景，也是从故乡过去最方便的
911	2022-07-28 21:36:05	栈桥	5	青岛的代表经典，你值得来玩，留个纪念，青岛欢迎您。
912	2022-07-10 20:37:53	栈桥	5	青岛的标志性景点，旅游旺季人非常多，海上的一个楼阁
913	2022-06-28 10:30:38	栈桥	5	青岛的地标性景点，屹立超过一百年，风景优美的地方。
914	2022-05-18 08:26:54	栈桥	4	栈桥是青岛标志性旅游景点，初夏的傍晚来栈桥走走，小朋友可以在海边捡贝壳，看夕阳西下，很美。
915	2021-11-14 09:06:40	栈桥	5	青岛栈桥是青岛最早的标志性建筑，好多商品上都把它当标志，譬如当年七十年代八十年代的黑色手提包上，还有衣服上都印有青岛栈桥的图案，去青岛这是必打卡之地。
916	2022-10-25 21:54:35	栈桥	5	景色秀丽漂亮，造型独特，青岛旅游打卡必去景点之一
917	2022-09-15 13:47:50	栈桥	5	栈桥有一百多年的历史了，八十年代台风后重新修建。
918	2022-08-30 21:45:32	栈桥	5	来这边玩过几次，还是非常不错的，以后有机会会再去
919	2022-08-27 08:11:37	栈桥	5	沿海边走走，逛逛看海看人，人山人海，假期人超级多
920	2022-08-26 05:52:45	栈桥	5	栈桥，是青岛市区最受欢迎的海滨景点之一，人气旺盛
921	2022-08-15 23:50:41	栈桥	5	可惜忘了拍照了，傍晚的景色真的很棒，推荐指数5星
922	2022-07-26 08:34:31	栈桥	5	青岛的地标吧，在海边风景挺优美的，还可以喂海鸥！
923	2022-06-30 13:45:14	栈桥	5	栈桥海滨景区，位置特别，出了青岛火车站就能看到。
924	2022-06-30 06:17:03	栈桥	5	来青岛必去的景点之一！可以说是地标性建筑！非常好
925	2022-06-27 11:30:58	栈桥	5	青岛的地标，必打卡之地，海鸥漫天飞舞的时候很美！
926	2022-06-26 20:52:29	栈桥	5	很好玩的一个地方,深入海里的一条路,感觉很奇特！
927	2022-06-25 00:23:25	栈桥	5	人不算太多，不用排长队的感觉太爽了，体验感一级棒
928	2022-11-06 09:16:00	栈桥	5	真的太好玩了，又解压又锻炼身体，真是不错的体验
929	2022-11-02 23:48:13	栈桥	5	【景色】景色非常漂亮不错不错 【性价比】性价比高
930	2022-10-22 10:27:05	栈桥	5	一个不错的好地方，风景依旧，进海观景，美不胜收
931	2022-10-19 11:43:20	栈桥	5	青岛地标性打卡地儿，傍晚的时候，会有很多海鸥～
932	2022-10-16 20:24:04	栈桥	5	【性价比】非常高 【景色】动人心魄，非常满意体验
933	2022-09-28 16:06:25	栈桥	5	青岛市标志性的风景旅游区之一，在美丽的大海中。
934	2022-09-27 16:12:28	栈桥	5	青岛市地标建筑，青岛港口文化的象征。没有门票。
935	2022-09-26 09:19:56	栈桥	5	最无聊的地方，一个景点而已，不花钱，人多。。。
936	2022-09-24 10:10:46	栈桥	5	栈桥是青岛最有名的一个历史悠久的城市景观之一！
937	2022-09-14 21:15:41	栈桥	5	【景色】优美 【趣味】好玩好玩 【性价比】值得一游
938	2022-09-07 06:52:17	栈桥	5	一到青岛站，就出站可以看栈桥了，到青岛第一印象
939	2022-08-08 15:41:07	栈桥	5	感觉这个还是要远看才好看，尤其在日出日落的时候
940	2022-08-02 21:18:22	栈桥	5	不错，是一道亮丽的风景线，栈桥与大海的完美搭配
941	2022-08-01 21:31:07	栈桥	5	美丽的青岛海滨，吹拂海风的同时一定要注意安全。
942	2022-07-16 21:33:22	栈桥	5	栈桥我去过三次是青岛的一个非常漂亮的景点我喜欢
943	2022-07-14 06:11:37	栈桥	5	青岛的地标性建筑，历史上经过多次水毁，多次维修
944	2022-06-29 11:20:27	栈桥	5	青岛著名景点栈桥景色很美，人多热闹，值得一去！
945	2022-06-26 14:21:48	栈桥	5	伸入大海的一座亭阁 是青岛的一个著名的旅游景点。
946	2022-06-26 07:31:58	栈桥	5	这里很值得推荐的地方，非常好玩的地方，亮点很多
947	2022-06-23 21:57:16	栈桥	5	【景色】去青岛必打卡 【趣味】不错 【性价比】很好
948	2022-12-13 22:53:49	栈桥	5	很漂亮的地方哦，记得去的，周末溜娃的好地方，
949	2022-11-17 16:09:05	栈桥	5	老青岛的地标性景点，历经百年沧桑，景色优美。
950	2022-10-26 10:36:00	栈桥	5	如果说青岛的海边有一颗小小的明珠，那就是栈桥
951	2022-10-13 15:51:26	栈桥	5	挺不错的好地方，可以去看看，真心很不错的不错
952	2022-10-02 07:15:33	栈桥	5	栈桥是青岛的标志性建筑物，是去青岛必去的地方
953	2022-09-30 22:45:39	栈桥	5	青岛栈桥，通向大海的通道，方便观看海景。。。
954	2022-09-19 10:17:04	栈桥	5	去青岛一定要去这个栈桥看看，尤其是夜景，很美
955	2022-08-09 19:22:07	栈桥	5	值得一去，就在青岛城区，交通方便，人比较多。
956	2022-08-07 21:43:22	栈桥	5	去青岛，必打卡的地方就是栈桥，夜景更是迷人。
957	2022-08-02 13:21:23	栈桥	5	青岛市的著名地标性景点，风景优美，非常不错。
958	2022-07-31 13:50:46	栈桥	5	青岛的第一著名打卡地，人太多了，人山人海啊。
959	2022-07-12 21:10:05	栈桥	5	不错的地方，有空可以去看看，还是可以的，哈哈
960	2022-07-04 21:58:12	栈桥	5	栈桥，一道独特的风景线，栈桥上看海景很漂亮。
961	2022-06-29 13:22:53	栈桥	5	地方不错哦，很漂亮的地方了，非常值得去逛一逛
962	2022-06-25 15:21:36	栈桥	5	非常不错的地方，非常值得一去的地方，非常好！
963	2022-06-23 08:57:19	栈桥	5	栈桥很不错。沙滩边。伸向大海。交通也很方便。
964	2022-11-05 10:34:47	栈桥	5	【景色】景色一般，但大海很美 【性价比】免费
965	2022-10-23 07:44:38	栈桥	5	青岛地标建筑，适合去溜达一下，不过人太多了
966	2022-10-22 19:43:58	栈桥	5	风景绝美 就是难停车 这季节风大浪也大 要小心哦
967	2022-10-14 16:26:25	栈桥	5	青岛当地必打卡的地方了吧，还是挺不错的呢。
968	2022-10-11 10:10:47	栈桥	5	青岛的地标建筑 深入海岸线以内形成独特的效果
969	2022-10-01 12:07:08	栈桥	5	很值得一去的地方，趣味性很强，性价比很高！
970	2022-09-12 17:35:12	栈桥	5	青岛的标志性景点，尤其是晚上在栈桥上看青岛
971	2022-09-10 19:44:59	栈桥	5	青岛火车站旁的标志性建筑，运气好有很多海鸥
972	2022-09-07 22:28:27	栈桥	5	青岛标志，值得一看，没来过相当于没来过青岛
973	2022-09-04 16:50:01	栈桥	5	在海边 长长的桥 尽头有一个小亭 观望美丽的大海
974	2022-08-28 16:01:29	栈桥	5	【景色】非常好 【趣味】很强 【性价比】超级高
975	2022-08-26 21:58:07	栈桥	5	天高云淡风轻，天气凉爽宜人，来大青岛度假吧
976	2022-08-20 07:53:37	栈桥	5	非常的不错很漂亮的一个景点，以后还是会去的
977	2022-08-17 13:17:07	栈桥	5	历经百年沧桑，青岛的地标性景点，非常漂亮。
978	2022-08-12 10:48:37	栈桥	5	地方不错环境也很好 可以去看看玩玩 非常的漂亮
979	2022-07-28 22:18:43	栈桥	5	青岛栈桥位于青岛市中心，是通向海里的栈桥。
980	2022-07-27 08:22:53	栈桥	5	到青岛肯定要去打卡一下，但是别赶在旅游季呦
981	2022-07-16 16:14:22	栈桥	5	来青岛必来的景点，青岛最早的第一座人工码头
982	2022-07-13 18:31:08	栈桥	5	谁能想到半夜还有人在栈桥的小亭子里吹海风。
983	2022-07-02 20:43:04	栈桥	5	去看过，还想去看，很漂亮，如果人少就更好了
984	2022-07-01 17:10:39	栈桥	5	栈桥是青岛的最具特色的的地方，是青岛的标志
985	2022-06-30 07:27:09	栈桥	5	大青岛的地标性建筑，栈桥回澜阁是儿时的记忆
986	2022-06-29 23:16:52	栈桥	5	这绝对是青岛的地标建筑，文化，历史底蕴悠长
987	2022-06-27 18:24:43	栈桥	5	挺好的地方，青岛打卡地之一，交通也很方便。
988	2022-05-02 10:58:48	栈桥	5	青岛必须去的景点之一，清晨和傍晚的日出日落的景色非常美，性价高
989	2021-10-11 21:28:44	栈桥	3	周围海景还行，不过栈桥本身真的没什么特色，就一段长桥而已，不值得作为一个景点专程来游览，过度营销了。我挑在淡季来的青岛，栈桥人还是很多，旺季的盛况可见一斑，慎来。
990	2022-12-11 19:50:58	栈桥	5	青岛必打卡景点，放眼望去，一片蔚蓝之色。
991	2022-11-18 06:19:40	栈桥	5	很有特色的景点，转转拍拍照片还是可以的。
992	2022-11-06 23:44:47	栈桥	5	青岛老地标，青岛啤酒代表性标志！ 【景色】
993	2022-10-24 15:42:27	栈桥	5	美景之地，大海的那边，晚上好啊好啊好啊好
994	2022-10-18 23:40:02	栈桥	5	【景色】美美的 【趣味】强 【性价比】非常棒
995	2022-10-17 18:17:11	栈桥	5	每次去西湖 都会去栈桥打卡 每次的风景都不同
996	2022-10-12 14:34:44	栈桥	5	青岛，栈桥。 好想出去玩啊，现在秋高气爽。
997	2022-10-12 08:32:08	栈桥	5	栈桥景区，是青岛市著名的地标性旅游胜地。
998	2022-09-27 23:56:26	栈桥	5	清风青明月啤酒，真是一片海天落地，美美哒
999	2022-09-25 15:09:05	栈桥	5	非常漂亮 特别喜欢，挺好的 值得一看，不错的
1000	2022-09-24 16:22:58	栈桥	5	这里风景独好，是青岛标志性旅游景点，……
1001	2022-09-24 10:31:51	栈桥	5	栈桥景点挺漂亮的，有时间还是值得一去的哦
1002	2022-09-18 19:53:53	栈桥	5	栈桥在青岛，这里的景色很美，游人也很多！
1003	2022-09-08 08:02:37	栈桥	5	可以的，挺不错的一个漂亮的地方，看看风景
1004	2022-09-07 07:48:34	栈桥	5	环境不错，拍个照片留念一下，节假日人不少
1005	2022-09-03 15:39:34	栈桥	5	地方非常漂亮，很不错，以后可以去逛逛玩玩
1006	2022-08-08 19:01:49	栈桥	5	去青岛的必打卡景点，海景尽收眼底，很不错
1007	2022-08-02 23:35:34	栈桥	5	去过一次的，印象很好，明年准备再去看看。
1008	2022-07-31 09:21:58	栈桥	5	价格便宜的，服务态度很好的，停车方便的。
1009	2022-07-05 22:40:27	栈桥	5	走在桥上你可以看见不同的世界里有人在江湖
1010	2022-06-26 21:28:15	栈桥	5	从小就总去，非常好，海边礁石可以抓小螃蟹
1011	2022-06-25 14:48:16	栈桥	5	很不错的呀很好的呀。还会再去的地方吗话。
1012	2022-06-25 08:37:54	栈桥	5	【性价比】 【趣味】 【景色】1好好好好好好
1013	2022-06-23 20:54:27	栈桥	5	去青岛必须去栈桥，象征性建筑，标志性建筑
1014	2022-02-07 00:20:06	栈桥	5	必去打卡点！冬天喂海鸥真棒！风景也好美！
1015	2021-07-17 14:15:13	栈桥	5	看到评分高，决定打卡此地，好天气好心情。
1016	2016-09-07 20:55:42	栈桥	3	栈桥离青岛火车站非常近，基本上相隔半站地，本来没打算去栈桥，但看潮汐时间退潮是下午，回程前正好可以在栈桥下面赶海，看到有人挖到了迷你小螃蟹。栈桥人很多，个人觉得没什么趣味和视觉冲击，栈桥和海军博物馆隔海相望，退役军舰近在眼前。其实不如在海博军舰上看栈桥的景感觉好一点。(海博没解说，带孩子看了看旧坦克旧飞机旧军舰)
1017	2022-11-23 11:58:41	栈桥	5	这里可以拍出很棒的照片。性价比很高的。
1018	2022-11-06 13:09:31	栈桥	5	价格便宜的，停车方便的，服务态度很好的
1019	2022-10-13 09:43:42	栈桥	5	青岛的网红必去景点之一，很有特色的代表
1020	2022-10-04 00:06:15	栈桥	5	很值得推荐，青岛必去的打卡胜地值得游览
1021	2022-10-01 16:25:00	栈桥	5	地标性建筑，打卡圣地，交通位置优越。，
1022	2022-10-01 12:07:16	栈桥	5	风景很美，仿若置身世外之地，旅游必打卡
1023	2022-09-29 23:46:44	栈桥	4	始建于清光绪十七年（1891年），素有“长虹远引”之誉，是青岛市近代第一座人工码头、最具代表性和知名度的城市地标之一。
1024	2022-09-28 19:08:45	栈桥	5	来青岛肯定要到栈桥看一看！风光无限好！
1025	2022-09-27 18:20:14	栈桥	5	青岛的一个著名入境的景点，非常值得推荐
1026	2022-09-26 21:28:13	栈桥	5	这里很值得一去的地方，景色优美很好的。
1027	2022-09-19 22:03:27	栈桥	5	青岛必打卡的地方，尤记得那儿的烤尤鱼。
1028	2022-09-17 21:53:54	栈桥	5	各种海水娱乐活动非常丰富可以去参加一下
1029	2022-09-09 08:34:03	栈桥	5	很有历史年代感的一个景点，去杭州必打卡
1030	2022-09-03 15:50:14	栈桥	5	景色宜人，还可以去捡捡贝壳啥的，挺好的
1031	2022-08-22 23:54:04	栈桥	5	非常好的栈桥，非常值得一游。点赞点赞。
1032	2022-08-21 13:36:46	栈桥	5	去青岛旅游一定要去栈桥，感受大海的浩淼
1033	2022-08-15 21:43:27	栈桥	5	【景色】很好 【趣味】不错 【性价比】可以
1034	2022-08-12 20:21:27	栈桥	5	青岛著名景点海边非常漂亮 经常走走 很开心
1035	2022-08-05 23:22:31	栈桥	5	青岛栈桥，历史悠久，风景秀丽，令人回味
1036	2022-07-17 01:49:30	栈桥	5	有栈桥的景点有很多 唯独这处栈桥尤为特别
1037	2022-07-16 23:42:10	栈桥	5	去过很多次了，这里很好玩！值得去看看！
1038	2022-07-13 16:06:17	栈桥	5	青岛的地标性建筑，来青岛肯定要去看看。
1039	2022-06-29 10:15:53	栈桥	5	干净。卫生。服务号。位置好。西国家比高
1040	2022-06-27 13:13:10	栈桥	5	水边让人感觉很舒服，行走在栈道上很不错
1041	2022-06-25 15:17:09	栈桥	5	青岛的打卡圣地，网红拍照地，强烈推荐。
1042	2022-06-24 07:59:37	栈桥	5	青岛的栈桥是青岛最著名的城市景观之一！
1043	2022-06-22 09:16:20	栈桥	5	一条长廊通往海的中心，是青岛的标志景点
1044	2022-04-01 04:57:18	栈桥	5	旅游胜地，青岛旅游打卡必去景点之一……
1045	2021-12-28 11:44:17	栈桥	5	海鸥在此飞翔，环境不错，值得前来欣赏。
1046	2022-12-09 07:02:04	栈桥	5	青岛火车站对面就是栈桥，出站就是海景
1047	2022-11-28 19:17:26	栈桥	5	青岛市的标志性景观，国家5A级风景区
1048	2022-11-28 11:57:32	栈桥	5	风景优美好看舒适，海风划过的感觉很棒
1049	2022-11-27 23:35:13	栈桥	5	青岛地标建筑，在市中心，中心的一个岛
1050	2022-11-12 23:47:26	栈桥	5	没去过栈桥就等于没到过青岛，来看看吧
1051	2022-11-09 22:29:41	栈桥	5	不错不错，景色宜人，拍照留念好地方。
1052	2022-11-06 15:04:55	栈桥	5	非常不错的旅游胜地 环境非常好 景色不错
1053	2022-11-01 13:19:20	栈桥	5	风景秀丽风光无限，尤其天气好的时候！
1054	2022-10-30 22:25:06	栈桥	5	来青岛必打卡的旅游景点，值得感受一下
1055	2022-10-30 09:16:43	栈桥	5	【性价比】 【趣味】 【景色】喜欢的类型
1056	2022-10-16 23:06:15	栈桥	5	和五四广场的火炬一样都是青岛的标志。
1057	2022-10-03 23:07:41	栈桥	5	风景很漂亮，视野很开拓，非常值得一去
1058	2022-10-02 21:04:59	栈桥	5	不错的一处景点，很有自己的特色风格！
1059	2022-09-30 20:56:19	栈桥	5	青岛的标志性建筑，但个人感觉一般般。
1060	2022-09-29 07:02:31	栈桥	5	好喜欢啊，太棒了，不错哦，非常喜欢～
1061	2022-09-28 07:08:41	栈桥	5	这里真的好漂亮，感觉可以走进大海一样
1062	2022-09-27 23:44:27	栈桥	5	【性价比】 【趣味】 【景色】好好好好好
1063	2022-09-22 17:24:01	栈桥	5	青岛的地标，旅游青岛必定打卡之地哦！
1064	2022-09-22 10:43:15	栈桥	5	青岛标志性建筑，海天一色，值得一去。
1065	2022-09-12 11:04:26	栈桥	5	景点没有门票，交通还方便，游人如织。
1066	2022-09-09 07:02:25	栈桥	5	【景色】优美 【趣味】有趣 【性价比】高
1067	2022-09-05 19:52:52	栈桥	5	非常不错，地方很好这个地方可以去玩玩
1068	2022-08-30 20:56:19	栈桥	5	青岛必去的地方之一，景色优美，不错！
1069	2022-08-30 19:54:11	栈桥	5	【景色】好 【趣味】有点强 【性价比】高
1070	2022-08-30 08:10:38	栈桥	5	栈桥位于火车站南侧，对面就是小青岛。
1071	2022-08-27 08:59:27	栈桥	5	青岛地标，值得一逛，海鸥，海浪，海岛
1072	2022-08-16 17:30:28	栈桥	5	栈桥青岛的象征，很有纪念意义的地方。
1073	2022-08-14 16:39:50	栈桥	5	景色秀丽迷人，周边的交通也比较便利～
1074	2022-08-14 12:18:17	栈桥	5	栈桥还是很漂亮的，尤其在日落的时候。
1075	2022-08-02 05:58:33	栈桥	5	很不错的旅游景点之一，只有青岛才有！
1076	2022-08-01 14:31:28	栈桥	5	走在桥上感觉心旷神怡 海风吹拂 带走热浪
1077	2022-07-30 20:29:00	栈桥	5	去青岛就几乎一定会去的地方，景色很好
1078	2022-07-23 06:25:04	栈桥	5	青岛栈桥，地标建筑之一，必须要去打卡
1079	2022-07-22 11:55:57	栈桥	5	大海边美景如画，休闲生活中的点点滴滴
1080	2022-07-14 14:23:05	栈桥	5	【景色】好 【趣味】不错 【性价比】可以
1081	2022-07-14 06:30:27	栈桥	5	值得一去的海景的地方，看看大海很有趣
1082	2022-07-13 20:49:06	栈桥	5	海边的风景还是挺不错的，空气也挺好。
1083	2022-07-10 10:56:28	栈桥	5	青岛地标建筑，值得一去，还是不错的。
1084	2022-07-10 09:52:15	栈桥	5	风景优美如画，游客人来人往，非常热闹
1085	2022-06-28 14:21:34	栈桥	5	小小的栈桥，向海中延伸，希望也是幻想
1086	2022-06-27 22:04:19	栈桥	5	青岛近代建筑的代表，旅游休闲的好地方
1087	2022-06-27 20:39:23	栈桥	5	不错不错，青岛的著名地标，景色宜人。
1088	2022-06-27 15:59:55	栈桥	5	很不错的地方，景色很美丽，趣味性很强
1089	2022-06-26 22:31:31	栈桥	5	青岛栈桥，通往大海的道路，观看海景。
1090	2022-06-26 21:43:52	栈桥	5	青岛标准型打卡点，是小情侣的首选之地
1091	2022-06-26 18:22:59	栈桥	5	青岛著名景点，适合一早或者傍晚前去。
1092	2022-06-26 08:42:34	栈桥	5	栈桥是青岛海滨标志性建筑物，风景秀丽
1093	2022-06-25 12:30:46	栈桥	5	青岛，红瓦碧树蓝天，美丽的海滨城市。
1094	2022-06-23 23:33:51	栈桥	5	美丽的青岛，美丽的栈桥，夏天避暑胜地
1095	2022-06-21 00:47:43	栈桥	5	景色怡人 趣味十足 性价比超高 非常好 👍
1096	2022-04-11 08:31:37	栈桥	5	很漂亮值得一去，青岛的海鲜也不错。好
1097	2022-12-12 14:01:20	栈桥	5	青岛的标志，百年栈桥，冬季很多海鸥
1098	2022-12-10 18:49:21	栈桥	5	青岛地标建筑，来青岛必去的地方之一
1099	2022-12-09 23:54:34	栈桥	5	美丽的栈桥，来青岛一定要来回澜阁噢
1100	2022-12-06 20:34:05	栈桥	5	风景优美，干净漂亮，而且不要门票。
1101	2022-11-09 14:55:17	栈桥	5	好漂亮的地方，可以多去看看。看看海
1102	2022-10-22 07:44:02	栈桥	5	青岛的地标建筑了，可以去看看的啊。
1103	2022-10-17 11:55:16	栈桥	5	这是青岛很有名气的打卡项目，人很多
1104	2022-10-01 23:10:43	栈桥	5	十一的栈桥人太多了 都想去打卡^0^
1105	2022-09-29 08:58:30	栈桥	5	这里值得一去，有时间大家都去看看。
1106	2022-09-25 09:45:13	栈桥	5	来青岛必须打卡的地方，地标性建筑！
1107	2022-09-20 00:07:01	栈桥	5	这个可以的，不错的，真是可以的说。
1108	2022-09-16 00:07:52	栈桥	5	青岛的标志性景点，永远都是人从众！
1109	2022-09-11 07:25:21	栈桥	5	栈桥历史悠久，走到尽头置身大海中。
1110	2022-09-05 12:29:23	栈桥	5	挺好😄，不错(*๓´╰╯`๓)♡
1111	2022-08-30 09:12:15	栈桥	5	风景优美，很漂亮的地方。建议去玩玩
1112	2022-08-28 20:27:16	栈桥	5	栈桥最早的码头，冬天海鸥栖息周围。
1113	2022-08-27 18:47:06	栈桥	5	青岛市中心建筑，很有特色、旁边是海
1114	2022-08-23 23:54:17	栈桥	5	站在栈桥上看青岛，尤其是晚上的时候
1115	2022-08-12 22:06:34	栈桥	5	人太多了哈哈，不愧是最著名的景点。
1116	2022-08-11 20:46:30	栈桥	5	一起来青岛度假吧 ，凉爽宜人的天气哦
1117	2022-08-11 11:02:30	栈桥	5	青岛的地标，来青岛必去栈桥，很漂亮
1118	2022-08-10 20:47:32	栈桥	5	青岛必打卡的景点，没有之一，必须的
1119	2022-08-08 22:52:23	栈桥	5	青岛代表景点之一，可以看海的地方。
1120	2022-08-08 21:38:51	栈桥	5	青岛的标志性景观之一，风景别具一格
1121	2022-08-07 13:26:34	栈桥	5	魅力云南 最喜欢那里的美景天城 赞赞赞
1122	2022-08-05 21:58:49	栈桥	5	真不错的地方，空气质量好，海鸥伴舞
1123	2022-08-04 20:50:23	栈桥	5	这几天气温升高，来青岛度假吧，凉爽
1124	2022-08-02 20:17:07	栈桥	5	非常不错的一个地方，值得过去玩玩。
1125	2022-07-25 20:38:58	栈桥	5	【景色】这个景色真的很特别，在海边
1126	2022-07-21 09:07:03	栈桥	5	一个值得去玩的 ，风景如画，值得推荐
1127	2022-07-20 16:32:39	栈桥	5	很好看的一个栈桥啊，总体来说不错的
1128	2022-07-12 22:04:01	栈桥	5	去青岛地区的景点，早上有人练跳水。
1129	2022-07-09 18:41:27	栈桥	5	很美，拍照能出大片，很漂亮的景色。
1130	2022-07-07 22:42:53	栈桥	5	青岛市有名的景区，晚上的景色不错！
1131	2022-07-02 17:17:53	栈桥	5	去青岛必去之地之一，感受一下挺好的
1132	2022-06-30 20:41:38	栈桥	5	景色很好的，趣味还可以，性价比一般
1133	2022-06-29 19:32:20	栈桥	5	栈挢是胥岛市南区的著名景点，不错。
1134	2022-06-28 07:01:53	栈桥	5	好喜欢，好美的，太喜欢这里了……次
1135	2022-06-27 13:02:54	栈桥	5	青岛有名气的经典，还是可以去看看的
1136	2022-06-25 18:00:00	栈桥	5	上周刚去过啦 地标建筑哦 【性价比】高
1137	2022-06-24 15:53:33	栈桥	5	风景如画，特别美，很好玩，好喜欢。
1138	2022-06-24 03:43:28	栈桥	4	感觉还是挺不错的一个老牌景点了，深入到了浅海湾稍微比较深的区域了，能近距离的感受和接触到海浪，不同季节有不同的味道
1139	2022-06-22 14:33:31	栈桥	5	感觉冬天更好玩，海鸥更多，游客更少
1140	2022-12-15 01:30:40	栈桥	5	很美的一个景区，大家可以去玩一下
1141	2022-11-30 19:42:41	栈桥	5	景色一般般，看不出来有什么特色！
1142	2022-11-29 22:00:02	栈桥	5	青岛近代第一座人工码头，风景优美
1143	2022-11-25 07:17:12	栈桥	5	【景色】风景很美，青岛的城市地标
1144	2022-11-24 08:22:46	栈桥	5	栈桥是青岛市著名的地标式建筑。。
1145	2022-11-22 13:56:48	栈桥	5	青岛栈桥景色优美宜人远眺更加开阔
1146	2022-11-13 14:55:06	栈桥	5	青岛著名景点 非常美丽 海边很漂亮啊
1147	2022-11-13 14:31:42	栈桥	5	犹如西安的西湖断桥但是各有各的美
1148	2022-11-07 08:01:54	栈桥	5	美丽的青岛，魅力的大海，沙滩美丽
1149	2022-11-06 02:20:33	栈桥	5	不错，环境优美，风挺大，值得推荐
1150	2022-11-04 15:43:29	栈桥	5	青岛海滨非常值得一去，景色超美。
1151	2022-10-25 11:03:44	栈桥	5	青岛的标志性建筑物，值得去看看！
1152	2022-10-24 17:03:00	栈桥	5	栈桥，这是到青岛就一定要去的地方
1153	2022-10-19 16:00:26	栈桥	5	其实就是个点，也说不上什么好不好
1154	2022-10-17 14:33:23	栈桥	5	非常不错的地方，值得来这里看一看
1155	2022-10-14 22:30:02	栈桥	5	青岛的地标，景色很不错，值得一来
1156	2022-10-13 17:10:58	栈桥	5	天好的时候非常漂亮，夕阳也很好看
1157	2022-10-10 13:43:57	栈桥	5	栈桥，去前海逛栈桥，参观回澜阁。
1158	2022-10-03 08:51:24	栈桥	5	青岛的地标建筑，晚清时期的建筑。
1159	2022-09-27 06:46:45	栈桥	5	青岛栈桥是青岛海滨标志性建筑物，
1160	2022-09-27 01:07:29	栈桥	5	青岛的标志性建筑，栈桥非常漂亮。
1161	2022-09-26 11:03:33	栈桥	5	俺去过很多次了 青岛的标志性景点啊
1162	2022-09-23 23:48:30	栈桥	5	挺漂亮的 一直延伸到海里 很喜欢😘
1163	2022-09-19 23:30:46	栈桥	5	真的非常不错，有机会一定要去看看
1164	2022-09-18 19:47:52	栈桥	5	地理位置不错，环境也不错的！！！
1165	2022-09-06 22:51:55	栈桥	5	带着面包油条去喂海鸥，很有意思的
1166	2022-08-30 20:33:33	栈桥	5	海中央的回澜阁，很喜欢啊 【景色】
1167	2022-08-26 21:50:37	栈桥	5	值得一去看看，景色很美，适合拍照
1168	2022-08-22 07:28:24	栈桥	5	青岛必去的景点之一，独特魅力🌹
1169	2022-08-21 10:54:23	栈桥	5	性价比很高，风光无限好，挺有意思
1170	2022-08-20 23:20:57	栈桥	5	青岛标志性景点，也是观海好去处。
1171	2022-08-19 07:41:52	栈桥	5	青岛标志性建筑，适合情侣散步观光
1172	2022-08-18 08:44:52	栈桥	5	栈桥是青岛市著名的地标性的景点。
1173	2022-08-16 22:40:15	栈桥	5	【景色】这里很是漂亮，看起来不错
1174	2022-08-16 09:12:14	栈桥	5	景色宜人，趣味十足，性价比不错！
1175	2022-08-15 16:53:02	栈桥	5	青岛栈桥标志性景点，必打卡项目。
1176	2022-08-04 12:39:55	栈桥	5	【景色】景色很美 【趣味】趣味十足
1177	2022-08-01 15:53:31	栈桥	5	不错不错，青岛的标志，拍照好看。
1178	2022-07-31 10:27:56	栈桥	5	非常不错的景点 景色非常好 环境不错
1179	2022-07-29 08:40:35	栈桥	5	【性价比】 【趣味】 【景色】非常棒
1180	2022-07-28 22:21:53	栈桥	5	青岛栈桥是去青岛旅游必去的景点。
1181	2022-07-23 15:20:49	栈桥	5	景色秀丽漂亮，趣味性强，地标建筑
1182	2022-07-20 22:02:49	栈桥	5	这里真的非常干净的一座城市！喜欢
1183	2022-07-18 00:46:30	栈桥	5	其实没什么东西，看看潮起潮落蛮好
1184	2022-07-16 21:27:32	栈桥	5	非常不错的地方，值得来这里看一下
1185	2022-07-15 07:52:16	栈桥	5	青岛早期的标志性建筑，游人如织。
1186	2022-07-12 07:52:50	栈桥	5	青岛必打卡的景点，还是要去看看的
1187	2022-07-08 19:07:17	栈桥	5	夏天就是要来海边城市度假哦，凉爽
1188	2022-07-07 23:35:26	栈桥	5	青岛的传统经典。但我更喜欢八大关
1189	2022-07-03 10:16:37	栈桥	5	历史悠久，景色秀丽，非常适合照相
1190	2022-07-01 11:13:39	栈桥	5	风景美如画，极目远望，美不胜收。
1191	2022-06-30 14:43:49	栈桥	5	海景很美，都是海鸥在身边飞来飞去
1192	2022-06-30 11:00:13	栈桥	5	青岛地标性景点，去青岛旅游必去。
1193	2022-06-29 21:59:38	栈桥	5	栈桥，来青岛必打卡之地，景色极佳
1194	2022-06-29 13:16:18	栈桥	5	不错的地方，适合出去游玩的好地方
1195	2022-06-28 21:13:01	栈桥	5	不错不错，青岛的地标，拍照不错。
1196	2022-06-27 22:27:31	栈桥	5	青岛的地标，岛城的灵魂，碧海蓝天
1197	2022-06-27 20:19:14	栈桥	5	地标性景色，景色不错，打卡之地。
1198	2022-06-26 23:16:47	栈桥	5	不错的一处地点，很有自己的特风格
1199	2022-06-25 02:32:40	栈桥	5	青岛地标性建筑，依海而建，大气！
1200	2022-06-23 06:04:05	栈桥	5	青岛的栈桥风景区位于青岛的海边。
1201	2022-06-21 19:22:20	栈桥	5	外地客非常值得一去的青岛打卡地。
1202	2022-06-20 23:10:44	栈桥	5	站在栈桥上看青岛，感觉就是不一样
1203	2022-04-07 23:25:38	栈桥	5	栈桥～青岛的地标建筑！每次来青岛，都为了大海而来，栈桥就在青岛的海边，距离火车站很近，每次下了火车，第一件事情，就想来海边，看海天一色，看人潮涌动的栈桥
1204	2022-12-13 22:23:51	栈桥	5	每次都是必来打卡，！！！！！！
1205	2022-12-10 12:38:20	栈桥	4	总觉得栈桥比五四广场更是青岛的标志建筑。旁边是小青岛和军事博物馆。在这里可以游泳还可以坐船，快艇真的很带劲儿。
1206	2022-12-07 19:50:26	栈桥	5	非常不错，值得一去，景色很好。
1207	2022-12-06 12:21:50	栈桥	5	浪漫的地方，青岛标志性的建筑。
1208	2022-11-28 22:13:45	栈桥	5	走一走，感觉还不错，吹吹海风。
1209	2022-11-23 22:36:07	栈桥	5	找不到语言来形容我的赞美。。。
1210	2022-11-22 16:02:52	栈桥	5	去青岛必打卡之地！美、美、美！
1211	2022-11-17 20:15:03	栈桥	5	景色优美，海阔天空，性价比高。
1212	2022-11-15 23:53:29	栈桥	5	特别棒的一个地方！一定要去看看
1213	2022-11-09 23:07:02	栈桥	5	好地方，朴实无华但是风景优美的
1214	2022-11-06 11:51:01	栈桥	5	风景优美，人气很旺，适合参观！
1215	2022-11-03 23:06:41	栈桥	5	著名景点，一道亮丽的风景线哦~
1216	2022-10-31 22:47:14	栈桥	5	值得一去看看，海边景色特别美。
1217	2022-10-23 00:24:51	栈桥	5	环境非常的不错，景色非常美丽！
1218	2022-10-20 20:36:16	栈桥	5	景色漂亮，性价比高，值得一去。
1219	2022-10-18 19:09:23	栈桥	5	这里风景很好值得去旅游看海！！
1220	2022-10-17 07:01:50	栈桥	5	青岛最具特色和人气的旅游景点。
1221	2022-10-12 20:38:31	栈桥	5	景色优美，环境优雅，性价比高。
1222	2022-10-10 23:59:00	栈桥	5	非常不错的地方值得大家逛一逛！
1223	2022-10-04 15:13:00	栈桥	5	【趣味】很好玩 【性价比】非常好
1224	2022-09-30 20:13:39	栈桥	5	青岛市南区海边一处货运跳板桥。
1225	2022-09-30 10:15:03	栈桥	5	风景很好，十分美丽，流连忘返。
1226	2022-09-29 20:50:02	栈桥	5	不错不错，景色不错，拍照好看。
1227	2022-09-29 05:46:16	栈桥	5	很美的地方，景色看起来很舒适。
1228	2022-09-28 09:27:47	栈桥	5	细路延伸到海中，搭起一座白亭。
1229	2022-09-27 21:58:18	栈桥	5	不错不错不错，青岛的著名景点。
1230	2022-09-27 09:33:24	栈桥	5	这是青岛最浪漫的一条路，好玩！
1231	2022-09-15 07:26:55	栈桥	5	千里姻缘一线牵，一起栈桥走一走
1232	2022-09-15 07:23:39	栈桥	5	【性价比】青岛标致 【趣味】不错
1233	2022-09-12 01:15:38	栈桥	5	很美哒海里的一个有故事的经典。
1234	2022-09-05 21:10:51	栈桥	5	景色特别美，很值得推荐，点赞！
1235	2022-09-01 23:09:29	栈桥	5	看起来还不错，风景秀丽树木发芽
1236	2022-09-01 16:14:27	栈桥	5	非常喜欢值得一去啊啊啊啊啊啊啊
1237	2022-08-29 23:58:27	栈桥	5	景色很美，拍照不错，环境很好。
1238	2022-08-27 08:32:49	栈桥	5	【景色】景点是很容易让人喜爱的
1239	2022-08-24 16:24:53	栈桥	5	青岛栈桥位于前海第六海水浴场。
1240	2022-08-21 19:24:42	栈桥	5	青岛栈桥景色优美宜人，推荐游览
1241	2022-08-20 22:11:42	栈桥	5	从栈桥到八大关，尽享青岛之美。
1242	2022-08-18 08:30:16	栈桥	5	景色宜人，人气爆满，性价比很高
1243	2022-08-12 08:18:49	栈桥	5	风景如画，景色很美，旅游景点。
1244	2022-08-10 16:03:33	栈桥	5	一个不错的认为建筑很喜欢的感觉
1245	2022-08-09 12:47:26	栈桥	5	青岛的地标性建筑，不错的哦！！
1246	2022-08-02 17:44:01	栈桥	5	很有意思的地方，但是夏天真的热
1247	2022-08-01 19:18:58	栈桥	5	场面非常不错，就是人有点多……
1248	2022-07-31 22:48:02	栈桥	5	青岛的代表景点，夏天去很不错的
1249	2022-07-25 21:14:06	栈桥	5	青岛栈桥依然是旅行必去打卡的点
1250	2022-07-22 00:59:50	栈桥	5	景色非常不错的一家旅游景点！！
1251	2022-07-20 21:53:57	栈桥	5	值得一去看看，景色特别美，不错
1252	2022-07-20 11:53:25	栈桥	5	景色优美，旅游胜地，值得一去。
1253	2022-07-17 00:03:13	栈桥	5	【景色】 【趣味】 【性价比】不错
1254	2022-07-13 22:55:04	栈桥	5	青岛的地标，景色宜人，避暑胜地
1255	2022-07-11 13:16:54	栈桥	5	青岛有名的景点，平时都有好多人
1256	2022-07-07 20:58:13	栈桥	5	这里真的感觉很好，下午人特别多
1257	2022-07-07 10:57:25	栈桥	5	栈桥是青岛市著名的地标性建筑。
1258	2022-07-06 20:29:08	栈桥	5	百年栈桥，青岛的名片，还不错，
1259	2022-07-06 14:21:34	栈桥	5	好。。。。。。。。。。。。。。
1260	2022-07-03 07:20:55	栈桥	5	风景不错的地方了，地标之一了。
1261	2022-06-30 23:52:58	栈桥	5	青岛必去打卡点 鲁迅公园也在附近
1262	2022-06-30 16:55:36	栈桥	5	值得去看看的地方，真的很不错啊
1263	2022-06-29 23:12:07	栈桥	5	青岛的网红打卡地之一，很有特色
1264	2022-06-29 14:03:18	栈桥	5	高端大气上档次，休闲娱乐好去处
1265	2022-06-28 23:35:06	栈桥	5	青岛标志性景点，其实也没什么。
1266	2022-06-27 12:07:03	栈桥	5	这个地方很不错，挺多游客的呢。
1267	2022-06-26 18:19:02	栈桥	5	黄海之滨，德国式建筑，避暑胜地
1268	2022-06-26 15:59:53	栈桥	5	最美栈桥最美风景很好的地方……
1269	2022-06-26 14:04:07	栈桥	5	景色优美，时尚大气，性价比高。
1270	2022-06-26 13:03:46	栈桥	5	夏日炎炎，晩上避暑遛弯儿好地方
1271	2022-06-26 12:47:24	栈桥	5	青岛地标建筑之一，免费。推荐。
1272	2022-06-23 22:47:35	栈桥	5	夏天的晚上，去栈桥海边走一走。
1273	2022-06-23 22:19:09	栈桥	5	青岛超级热门的景点，很有看头。
1274	2022-05-21 12:50:30	栈桥	5	来栈桥吹吹五月的海风他不香吗？
1275	2022-10-04 13:29:28	栈桥	5	到了青岛哈啤酒矿 逛栈桥，拍照
1276	2022-07-23 07:38:34	栈桥	5	超有意思的地方 实在是太好哇哦
1277	2022-06-23 22:39:56	栈桥	5	比较浪漫 景色宜人 非常适合恋人
1278	2022-03-28 07:06:31	栈桥	5	去青岛必打卡的地方，趣味一般，景色还是非常值得游览的，特别是沿海步道，牵着爱人的手，一边走，一边聊，一边看风景，一边听海的声音，还是非常非常惬意的。
1279	2022-03-26 18:12:14	栈桥	5	栈桥绝对是青岛地标性的建筑，从青岛站出来，步行穿过地下道就能到达栈桥公园，栈桥全长400多米，最南端处筑有双层双檐琉璃瓦覆顶的回澜阁，风景十分秀丽。
1280	2022-03-23 07:26:01	栈桥	5	总的来说非常好的一次体验，可能还有更多有趣的玩法，希望下次继续来探索
1281	2022-10-09 19:15:45	栈桥	5	环境保护的很好 可以去看看吧
1282	2022-03-07 22:46:36	栈桥	5	去栈桥喂食海鸥吧，挨着一浴，可以遥望小青岛，可以大家都能看到美丽景色，可以让人浏览望南代表的是青岛特色，加油青岛(ง •̀_•́)ง加油莱西，加油！
1283	2022-03-26 20:38:32	栈桥	5	杭州的栈桥是比较有意义的地方在这里，你可以领略到西湖的魅力同学，你更可以感受到西湖美丽带给人们的独特感受，总之来这里度假，是一次非常不错的选择。
1284	2016-10-15 06:19:36	栈桥	5	感受下那里软绵绵的沙滩，细细的海沙，有的足以冒过鞋底哦！岸边都有很多海产工艺品，几十到上百的都有，要学会砍价哦，一般买的多的话，店家都会便宜些。
1285	2016-12-02 15:27:58	栈桥	4	次日早上重回海滨徒步，当时云层很厚，偶尔有阳光散射，海风很猛，我仍感觉寒冷异常。天气预报当天仍有小雪，可惜终没兑现。海面上雾气较浓，视线不能到达很远，更别说海天相接处了，近海的海水虽清但不蓝，与江河水没啥区别。远远即能看到青岛的标志——栈桥，它是一座伸入海面的平直的、约10米宽500米长的砖石桥梁，尽头建有一座古式圆型阁楼——回澜阁。
1286	2022-06-14 12:04:27	栈桥	5	赞赞赞赞赞赞赞赞赞赞赞赞赞赞赞赞赞赞赞赞赞赞赞赞赞赞赞赞赞赞赞赞赞赞赞赞赞赞赞赞赞赞赞赞赞赞赞赞赞赞赞赞赞赞赞赞赞赞赞赞赞赞赞赞赞赞赞赞赞
1287	2022-05-20 12:34:10	栈桥	5	青岛的标志性建筑和景点，青岛必去的地方之一，离青岛火车站很紧，走过去就几分钟，栈桥尽头是大海深处，早晨到日落人很多，熙熙攘攘的，很想再去
1288	2022-03-24 10:17:51	栈桥	5	非常不错的地方，值得大家去逛一逛………～～～～～～～～～～～…………～～～～～～～～～～～～～～～～～～～～～～～～～～～～～～～～～～
1289	2022-06-19 21:22:05	栈桥	4	栈桥及回澜阁，即青岛栈桥，又称前海栈桥、南海栈桥、大码头，位于山东省青岛市市南区太平路12号。
1290	2022-02-23 09:42:48	栈桥	5	青岛标志性建筑，靠近青岛火车站，出站即可去栈桥看到大海，冬季也是青岛海边海鸥最多的地方，在海边漫步，投喂海鸥，享受冬日中的那份温馨！
1291	2021-03-21 20:23:35	栈桥	5	青岛栈桥位于游人如织的青岛中山路南端，桥身从海岸探入如弯月般的青岛湾深处。桥身供游人参观并在此停靠旅游船，由此乘船可看海上风光，是青岛的重要标志性建筑物和著名风景游览点 。
1292	2022-06-06 16:47:49	栈桥	5	青岛栈桥建于1892年，是青岛最早的军事专用人工码头建筑。全长440米宽8米钢混结构。现在是青岛标志性建筑物和著名的风景游览点。
1293	2022-03-26 21:14:47	栈桥	5	栈桥是青岛旅游的标志性的景点。去青岛旅游必去栈桥打卡。走在栈桥上，吹着海风，观赏着海上风景，非常惬意！现在去栈桥旅游人不是很多。
1294	2022-01-02 16:15:33	栈桥	5	栈桥及回澜阁，俗称前海栈桥、南海栈桥、大码头，素有“长虹远引”之誉，是青岛市近代第一座人工码头、最具代表性和知名度的城市地标之一
1295	2022-03-27 17:15:15	栈桥	5	栈桥是青岛市的地标性建筑。也就是能代表青岛市的地方，是在全国都很有名气的地方，一提到青岛就想起来栈桥，一提到栈桥就是知道青岛。
1296	2022-03-18 14:38:20	栈桥	5	青岛最负盛名的地标之一，紧邻青岛火车站，下了火车即可步行到栈桥享受海的气息！冬天栈桥还是海鸥的集散地，是投喂海鸥的最佳地点！
1297	2021-07-12 05:29:58	栈桥	5	青岛旅游必去的景点之一，青岛标志性建筑，漫步在栈桥上，可以欣赏到青岛美丽的海上风光，登上回澜阁更能感受到美丽的青岛海上美景！
1298	2022-08-24 22:33:49	栈桥	4	建议买点便宜面包喂海鸥，不错的，没有走到栈桥顶头，不知道是什么，就看见乌丫丫的人。
1299	2022-06-29 23:35:56	栈桥	4	素有“长虹远引”之誉，是青岛市近代第一座人工码头、最具代表性和知名度的城市地标之一
1300	2020-07-02 10:18:14	栈桥	5	青岛著名的旅游景点儿、也是标志性建筑的栈桥，始建于清朝光绪1892年，是青岛最早的人工和军事专用码头。桥身历经两次扩建，从原来的200米，延长到了现在的440米。
1301	2016-10-15 17:59:04	栈桥	4	怎么说呢，和想象中的不一样。怎么也算青岛的标志吧！风景不错！历史意义大于景色吧！周边的风景不错！晚上观潮起潮落挺有感觉的！
1302	2022-07-19 05:47:55	栈桥	4	免费景点，青岛的地标性建筑。当年李鸿章修建的卸煤码头改建而成！游人太多，可远观。
1303	2022-03-24 16:36:37	栈桥	5	【景色】美 【趣味】好好好 【性价比】好好好好好好好。。。。。。。。。。。。。。。。。。。。。。。。。。。。。。。。。。。。
1304	2021-11-07 22:46:08	栈桥	4	青岛栈桥，俗称前海栈桥、南海栈桥、大码头，位于山东省青岛市市南区太平路12号，地处青岛湾北侧，与小青岛隔水相望，始建于清光绪十七年（1891年），素有“长虹远引”之誉，是青岛市近代第一座人工码头、最具代表性和知名度的城市地标之一。
1305	2021-07-05 21:33:16	栈桥	4	青岛栈桥全长440米，宽8米，钢混结构。桥南端筑半圆形防波堤，堤内建有民族形式的两层八角楼，名“回澜阁”，游人伫立阁旁，欣赏层层巨浪涌来，“飞阁回澜”被誉为“青岛十景”之一。桥北沿岸，辟为“栈桥公园”，园内花木扶疏，青松碧草，并设有石椅供游人憩坐，观赏海天景色
1306	2021-04-11 09:50:11	栈桥	5	栈桥的海鸥是每年景区最大的风景线。 过年前后几天是海鸥最集中的时段，每年都是人满为患，今年特地早去几天，果然人流量少很多。 小朋友特别为海鸥准备一包面包，本以为一包足矣，没想到去到海鸥太多，简直不够分享。当然，海边很多销售油条之类的食品(也是第一次知道海鸥吃油条[吐])。 海鸥主要围绕在栈桥两侧，时而高空盘旋，时而俯冲，大多数停留在水面，这时按照海鸥飞来时机随意向高空抛一片，海鸥会灵活“刹车”获取这片美食[调皮]
1307	2020-08-30 22:34:37	栈桥	5	青岛栈桥全长440米，宽8米，钢混结构。桥南端筑半圆形防波堤，堤内建有民族形式的两层八角楼，名“回澜阁”，游人伫立阁旁，欣赏层层巨浪涌来，“飞阁回澜”被誉为“青岛十景”之一。桥北沿岸，辟为“栈桥公园”，园内花木扶疏，青松碧草，并设有石椅供游人憩坐，观赏海天景色。
1308	2016-10-05 21:05:56	栈桥	4	一条长长的栈桥，国庆期间，人不少，没有门票，随便上去，看海上风景还是不错的，没有什么可娱乐的，照片天气有雾霾，不是很漂亮，天气好还是很不错的
1309	2022-05-20 13:22:47	栈桥	5	青岛的经典景点。很多人会到此打卡。 回澜阁，海水浴场，海鸥，礁石，海滩，海风 海浪拍打 一切美好而和谐。
1310	2022-03-30 13:09:51	栈桥	5	【景色】必须的，去青岛必须去哪里玩啦 【趣味】很不错哦 【性价比】不收费，离火车站附近。。。。。。。。。。。。。。。。。。
1311	2021-10-18 21:37:52	栈桥	5	栈桥位于青岛市南区，距离青岛站仅隔一条马路之遥。穿过地下通道即可到达。到栈桥可以乘坐轮船环绕小青岛游览，景色非常优美。
1312	2022-04-03 16:40:45	栈桥	4	栈桥是青岛的像佂，不去栈桥等于没到青岛，夏日里去栈桥吹吹海风还是很不错的呢！
1313	2022-07-22 07:15:41	栈桥	4	环境优美自然，景色秀丽宜人，性价比超高，亲近大海的好去处，值得我们去看看。
1314	2022-07-04 12:42:26	栈桥	4	环境优美自然，景色秀丽宜人，亲近大海的好去处，值得我们去看看，性价比超高。
1315	2022-06-25 23:13:36	栈桥	4	青岛的标志性建筑之一，也是青岛啤酒的logo，城市名片
1316	2022-12-04 23:41:06	栈桥	4	青岛栈桥出了青岛火车站就可以走过去，青岛的网红打卡地
1317	2021-06-24 11:47:21	栈桥	5	小桥，流水，人家！去到这里感受一下水的世界，清风拂面，静心静怡，特别舒服，有机会一定要去，真的可以忘却所有烦恼！
1318	2020-08-17 23:58:43	栈桥	5	青是一座年轻的城市，但姜不胜收的山海胜景却今无数的游客和市民为之倒。此外，青岛的海鲜品种繁多，味价廉，四季香的青岛啤洒更是举世闻名。
1319	2022-04-08 01:16:16	栈桥	5	这个已经种草了很久，今天终于有时间来，完全没有踩雷呀，整个过程非常过瘾，今后有机会再来青岛，一定还来这里游玩。
1320	2022-01-14 17:36:44	栈桥	5	栈桥及回澜阁，俗称前海栈桥，始建于清光绪十七年，是青岛市近代第一座人工码头，最具代表性和知名度的城市地标之一。
1321	2020-09-11 09:11:40	栈桥	5	蓝天、白云、碧水，天然养吧，空气清新，虽然是疫情期间，但人流量还是不少，景色相当不错，不用门票，性价比非常高，卫生干净，环境很好。
1322	2022-04-15 13:39:08	栈桥	5	青岛栈桥始建于清光绪十八年，是青岛最早的军事专用人工码头建筑，现在是青岛的重要标志性建筑物和著名风景游览点。
1323	2022-03-25 07:37:43	栈桥	5	青岛的著名景点之一，一座栈桥深入海中央，可以纵览无边海景，背后是青岛最现代化的建筑集群和海军博物馆，非常漂亮
1324	2022-03-23 15:10:10	栈桥	5	青岛免费景点，离火车站很近，本人感觉还是不错，逛逛，有很多卖东西的，还有一帮人在这里锻炼身体，练跳水的。推荐
1325	2022-01-28 21:49:13	栈桥	5	青岛的栈桥，真的是个很不错的地方，还能回忆过去。
1326	2021-11-01 11:24:42	栈桥	5	今天和家人一起来解锁栈桥，因为一直沉浸其中，都没顾得上拍照，非常好玩
1327	2022-10-23 20:34:38	栈桥	4	环境优美自然，景色秀丽宜人，性价比超高。海水清澈，值得我们去看看。
1328	2022-09-09 13:13:23	栈桥	4	环境优美自然，景色秀丽宜人，海水清澈，性价比超高，值得我们去游玩。
1329	2022-07-22 21:57:11	栈桥	4	出了青岛火车站走一点就能看到，沙质不算好，景色好，距离教堂也不远。
1330	2022-08-02 16:17:23	栈桥	4	青岛的地标建筑，其实冬天无人的时候还是很美的
1331	2022-03-25 07:50:26	栈桥	5	栈桥算是进青岛非常标志性的一个景点了，从航拍器上看到栈桥的样子是非常非常漂亮的，欢迎大家都来青岛感受此景
1332	2022-03-22 22:58:33	栈桥	5	栈桥是青岛有名的标志性建筑。临近中山路商业街，非常不错的地方。不过最近几年，名气逐渐被五四广场给超越了。
1333	2022-01-17 23:15:17	栈桥	4	栈桥及回澜阁全长440米，宽10米，桥两边有铁链护栏和莲花路灯，尽头建有半圆形三角防波堤，呈“个”状，最南端处筑有双层双檐琉璃瓦覆顶的两层八角亭名为回澜阁，总建筑面积354.12平方米
1334	2021-12-10 07:04:49	栈桥	5	【景色】景色不错，尤其街边的建筑非常漂亮 【趣味】周围漫步一下，感觉非常好，有点异国的感觉 【性价比】值得去
1335	2016-09-28 12:47:50	栈桥	3	栈桥就在中山路的海边尽头，来时是闲日，人也蛮多的，建议在中山路吃完东西过来散散步也是挺舒服的，又不用收门票，看看军舰吹吹海风
1336	2022-07-01 09:39:17	栈桥	4	青岛的代表姓建筑可以去一次看看，旁边可以在礁石抓小螃蟹。还好吧
1337	2015-12-11 08:59:35	栈桥	5	青岛的前海栈桥不仅位置佳，还是冬天里观赏海鸥翱翔的好地方，每到冬天海鸥会从远方飞回来过冬，欢快的盘旋在前海一线的上空，与人民们嬉闹着，扑捉着人们手中的食物，成为冬日里的一道风景线咯。
1338	2022-11-29 20:34:12	栈桥	4	青岛最早的军事专用人工码头，是青岛标志性建筑和著名风景游览点
1339	2022-09-02 23:56:15	栈桥	4	免费的青岛栈桥怎么就是一段桥，可以走到头看看海，其它啥也没有
1340	2022-08-31 23:54:12	栈桥	4	园内花木扶疏，青松碧草，并设有石椅供游人憩坐，观赏海天景色…
1341	2022-06-28 14:31:57	栈桥	4	青岛最著名景点之一，不去栈桥便没去过青岛。观赏青岛海景绝佳地
1342	2022-03-26 05:23:50	栈桥	5	青岛栈桥是青岛最久负盛名的标志性建筑和风景，非常的具有代表性，建议有到青岛去的朋友们一定去景区旅游。
1343	2020-12-27 23:06:43	栈桥	5	青岛栈桥是青岛海滨风景区的景点之一，是国务院于1982年首批公布的国家级风景名胜区，也是首批国家AAAA级旅游景区。 青岛栈桥位于游人如织的青岛中山路南端，桥身从海岸探入如弯月般的青岛湾深处。桥身供游人参观并在此停靠旅游船，由此乘船可看海上青岛。 青岛栈桥始建于清光绪十八年(1892年)，是青岛最早的军事专用人工码头建筑，是青岛的重要标志性建筑物和著名风景游览点。 青岛栈桥全长440米，宽8米，钢混结构。桥南端筑半圆形防波堤，堤内建有民族形式的两层八角楼，名“回澜阁”，游人伫立阁旁，欣赏层层巨浪涌来，“飞阁回澜”被誉为“青岛十景”之一。桥北沿岸，辟为“栈桥公园”，园内花木扶疏，青松碧草，并设有石椅供游人憩坐，观赏海天景色 2019年4月12日，入选由中国科协调宣部主办，中国科协创新战略研究院、中国城市规划学会共同承办的“中国工业遗产保护名录（第二批）”。
1344	2020-12-05 19:55:01	栈桥	4	一道长长的石桥远远地伸向海内，人们登上桥头的二层楼阁，就像置身于一艘巨轮，海浪频涌，好似在大海中航行。人在桥上走，远看似在水中行，这就是青岛的标志——栈桥。栈桥不远的东南海上是小青岛，又名“琴岛”，有海堤与海岸连接。岛上建有白色灯塔2一座，入夜，导航的灯光一明一暗，灯影与波光交相辉映，构成一幅奇妙有趣的夜景。
1345	2020-10-25 09:58:59	栈桥	5	青岛栈桥位于游人如织的青岛中山路南端，桥身从海岸探入如弯月般的青岛湾深处。桥身供游人参观并在此停靠旅游船，由此乘船可看海上青岛。青岛栈桥始建于清光绪十八年(1892年)，是青岛最早的军事专用人工码头建筑，是青岛的重要标志性建筑物和著名风景游览点
1346	2020-10-02 23:59:49	栈桥	5	栈桥始建于1892年，当时是光绪在位。这座“桥梁”全长440米，宽8米，回澜阁所在的位置周边筑有半圆形防波堤。 栈桥每天游人如织，游客最密集的是回澜阁周边的防波堤位置，他们集中在这里欣赏海景、城景，以及拍照、聊天。
1347	2020-08-23 11:17:48	栈桥	5	青岛栈桥是青岛海滨标志性建筑和风景点之一，也是国务院1982年首批公布的国家级AAAA级旅游景区。 青岛栈桥位于青岛中山路南端，前身是清光绪十八年(1892年)建设的军事专用人工码头建筑。 青岛栈桥全长440米，宽8米，钢混结构，桥南端筑半圆形防波堤，堤内建有民族形式的两层八角楼“回澜阁”（阁内有栈桥历史图片展），被誉为“青岛十景”之一。游人漫步栈桥可喂食海鸥，欣赏海景，值得一游。
1348	2022-04-13 11:16:14	栈桥	5	这里值得去。山东青岛栈桥是国家5A级景区，这里一年四季都吸引了来自全国各地的游客慕名而来，风景如画
1349	2022-02-13 23:50:24	栈桥	5	青岛的象征，最有名的景点了，每个人都会去游玩。桥很长一直到海水里，往后看青岛很漂亮。非常值得一看。
1350	2021-07-17 10:27:53	栈桥	5	最著名的地标。海风吹的舒服，走地下通道可到栈桥，火车站，以及中山路商业街。交通方便，公交地铁都通。
1351	2022-11-13 23:14:26	栈桥	4	几个海边的景点都是连着的，适合拍照。
1352	2022-08-16 22:25:25	栈桥	4	这里是青岛标志性景点之一，值得一看！
1353	2022-03-23 01:00:06	栈桥	5	借着假期过来打卡📍，果然没有让我失望，首先很喜欢这里的环境，其次服务也很到位，总之就是很满意啦
1354	2021-09-18 16:44:51	栈桥	5	非常美的风景，也很有特点，适合带上孩子全家旅游，推荐给大家，都可以去体验一下
1355	2022-10-11 23:50:32	栈桥	4	风景很好，走在通海笕桥上美丽风景一览无余，有点小惊心。
1356	2022-08-08 07:22:27	栈桥	4	【景色】非常漂亮 【趣味】自己溜达 【性价比】不用花什么钱
1357	2022-06-25 20:37:09	栈桥	4	前两年带爸爸妈妈去过 海边的栈桥 有很多游客 算是青岛的地标
1358	2022-03-30 09:10:26	栈桥	5	青岛栈桥是去青岛旅游不可错过的景点之一，这似乎称为了青岛的代表作，凭栏远眺，大海苍茫，身心愉悦
1359	2021-10-13 17:46:08	栈桥	5	离火车站很近，说白了就是一个伸到海里的一个过道加小亭子，但是好多人在上面走，还有冬泳的老爷爷。
1360	2021-07-16 17:19:38	栈桥	3	每次去青岛都喜欢去栈桥边上去看一看，特别喜欢雨后的青岛，这里的空气特别舒服，而且也有物理那种感觉，让人非常有感觉。而且我也是经常去玩。
1361	2020-07-16 23:22:13	栈桥	5	栈桥我们是晚上去的，人很多，海风吹着很舒服，想冲海浪的话建议穿凉鞋去，可以去沙滩走走，栈桥的夜景真的很美，海水凉凉的，浪冲过来可舒服了
1362	2022-10-08 22:53:49	栈桥	4	青岛栈桥是青岛海边一处最著名的风景区，风景非常优美。
1363	2022-05-17 07:29:22	栈桥	5	站在青岛栈桥上，欣赏破涛汹涌的壮观景色，仿佛置身于大海之中，让人流连忘返，值得一去，非常好。
1364	2022-04-10 16:21:01	栈桥	4	【景色】好 【趣味】好 【性价比】赞
1365	2022-08-11 14:05:49	栈桥	4	伸向湖心的长长栈道，给旅游观赏带来不一样的感受。
1366	2022-06-29 23:39:48	栈桥	4	【景色】还不错哦 【趣味】挺好的 【性价比】挺不错的
1367	2022-06-23 07:52:05	栈桥	4	著名的青岛地标，但是游人太多，乌泱泱的，太累心。
1368	2022-03-25 14:00:31	栈桥	5	青岛栈桥是青岛著名的风景地和打卡地。涨大潮时，栈桥会淹没在海面以下。附近还有海军博物馆。
1369	2022-01-27 23:36:44	栈桥	5	【景色】在海边景色很美，从岸边一直通到海里。 【趣味】是青岛的地标之一。前几年从新翻新了。
1370	2021-07-17 13:58:27	栈桥	3	青岛传统的经典景点，几乎每一个头一回来青岛的游客都会去，结果就是永远都有那么多人在栈桥上。白天其实看上去普通，晚上有灯光好看些。
1371	2020-09-23 21:11:49	栈桥	5	值得去，可以住在火车站附近，早上看日出，中午捡贝壳🐚，景色很美，超级好看的，带孩子或者情侣去都非常好的去处，超级值得去的地方。
1372	2022-10-01 00:10:27	栈桥	4	【景色】挺不错的 【趣味】挺好的 【性价比】还不错
1373	2022-08-21 16:49:24	栈桥	4	整体满意。。。。。。。。？？？？？？？？？？？
1374	2022-08-05 08:39:40	栈桥	4	【趣味】有意思 【性价比】客户喜欢 【景色】有意思
1375	2022-06-26 22:53:30	栈桥	4	【景色】青岛特色 【趣味】美食不错 【性价比】很高
1376	2022-03-22 23:51:10	栈桥	5	青岛非常著名打卡地，火车站一出来就到了，在这里看看大海，吹吹海风，看看游泳的人，很不错
1377	2022-12-06 15:53:16	栈桥	4	百去不厌的地方，性价比这么高的景点真的不多了
1378	2022-07-19 16:36:11	栈桥	4	还好是不收费的，其实如果是灯塔就会好很多的。
1379	2022-06-30 22:15:18	栈桥	4	【景色】还可以 【趣味】还可以 【性价比】还可以
1380	2021-11-25 16:47:02	栈桥	5	像一支利箭直插碧海，箭头为回澜阁，有游艇，有跳水的，有撒网捕鱼的，与碧海蓝天融为一体
1381	2020-09-01 00:16:08	栈桥	5	第一次来青岛，从八大关沿着海边走了近七个公里到栈桥，感觉不枉此行，吹着海风，让人心旷神怡，舒适放空自己，有种想住下不走的冲动
1382	2020-08-09 18:26:53	栈桥	5	很适合悠闲散步的地方，干净，洗手间方便，百住不厌，在松树下坐坐，看看海，很好的感觉。
1383	2022-09-26 23:08:05	栈桥	4	【景色】明信片 【趣味】很不错 【性价比】很高
1384	2022-09-16 10:53:29	栈桥	4	老青岛的地理标识，青岛栈桥，几代人的回忆。
1385	2022-08-31 10:53:54	栈桥	4	始建于光绪十七年1891年 素有长虹远引之誉
1386	2022-07-12 00:32:59	栈桥	4	小桥流水人来去。沙岸浴鸥飞鹭。谁画江南好处
1387	2022-06-28 05:59:22	栈桥	4	【景色】很好， 【趣味】高， 【性价比】很高。
1388	2022-05-27 23:09:41	栈桥	5	非常棒的体验，幸好提前在网上预约了，不然周末人好多，不枉费我期待这么久，确实很不错
1389	2022-03-23 22:09:10	栈桥	5	青岛的地标之一，小时候去青岛也是第一时间到此打卡，出了火车站走不远即到，值得一去！
1390	2022-01-21 04:06:20	栈桥	5	总体很漂亮，是个令人放松的地方嘻嘻体验很好，以后又多了一个周末游玩的好地方✌️✌️
1391	2021-07-22 22:26:02	栈桥	4	青岛地标性桥。在陆地直伸向大海，建筑古朴，知名度很高，桥上两侧都是用海竿钓鱼的人，不时游人在此跳水。左侧的海边挺有意思，都是海礁石，退潮的时候可以赶海凿点海蛎子。
1392	2021-05-11 09:05:26	栈桥	5	五一去的青岛，打卡了五四广场小麦岛奥帆中心各个景点，去了青岛啤酒博物馆才知道原来浅桥上的回澜亭是青岛啤酒的logo，喜欢青岛这个城市，不过感觉六月去青岛会更舒服～
1393	2020-09-25 13:40:24	栈桥	5	到了栈桥，可能现在没有人流限制，所以没有验门票，栈桥是青岛的标志，每次到青岛都要去一趟，特别是天气好的时候更适合拍照，蓝天白云碧海，风景独好！值得推荐，体验很好，景色不错，有趣好玩，
1394	2022-09-16 12:25:33	栈桥	4	青岛的标志之一，不去惦记着，去了很失望！
1395	2022-09-12 17:37:21	栈桥	4	非常著名的网红打卡地，游人很多，很热闹！
1396	2022-09-06 12:54:44	栈桥	4	青岛最著名的地标性景点，与大海融为一体。
1397	2022-07-10 23:54:27	栈桥	4	有一个灯塔，走栈道可以近距离观看，刺激。
1398	2022-03-22 23:05:28	栈桥	5	青岛旅游必打卡之地，青岛的标志，回澜阁里好多纪念品值得一逛，春夏季节还可喂海鸥！
1399	2021-12-12 20:48:54	栈桥	5	栈桥特别好，青岛的老经典了，多年以后依然魅力不减，值得打卡！
1400	2021-03-15 08:12:39	栈桥	5	人很多，有很多海鸥，但去的时候天气雾蒙蒙的。所以没停留太长时间。去的时候看管好个人的随身物品。因为人一多就怕丢东西哈哈！
1401	2021-03-05 15:25:22	栈桥	5	因为换手机了，翻边相册也没找到白天的栈桥。 第一张是晚上十一点以后的栈桥，没有白天的拥挤和热闹，但是有属于大海独特的安静。 夜晚的栈桥两边会有买贝壳手链项链的，还有海螺喇叭，没有海螺姑娘完完全全可以给自己安排一个海螺喇叭
1402	2021-01-01 13:28:02	栈桥	5	每次到青岛，不去看看栈桥，就好比没来过一样。无论春夏秋冬，栈桥都在那里，默默的等待着市民或游客，无怨无悔。虽然，而今的青岛新的名片不断涌现，但古老的青岛站和附近的栈桥，却依然是游客来青岛的打卡之地。冬天的栈桥，如一位老人，洗去铅华，素然默立，迎来送往，不声不语，却历经沧桑，和周围的一切融为一体，令人遐思。
1403	2020-11-11 14:59:46	栈桥	5	青岛栈桥是青岛海滨风景区景点之一，游青岛的旅游必打卡景点之一，栈桥全长440米，宽8米，钢混结构，桥的南端有个八角楼建筑，进入限流，人多也就没进去，桥上观赏海天景色很漂亮，旁边的海滩多石子，沙比较粗。
1404	2022-11-28 12:21:45	栈桥	4	看看海景，吹吹海风不错，节假日人有点多
1405	2022-11-13 21:21:54	栈桥	4	栈桥挺有特色的，人气很高，值得一看。。
1406	2022-11-06 10:27:43	栈桥	4	【景色】不错 【趣味】一般 【性价比】不好
1407	2022-11-01 07:05:48	栈桥	4	视野开阔，风景好，环境美观大方，空气好
1408	2022-09-26 10:36:38	栈桥	4	青岛的地标建筑了，冬天的时候可以看海鸥
1409	2022-09-24 20:08:09	栈桥	4	【景色】優美 【趣味】好玩 【性价比】讚賞
1410	2022-09-07 20:00:28	栈桥	4	挺漂亮的景点之一，感觉来青岛必来这里。
1411	2022-08-18 07:59:14	栈桥	4	哼不错的地方哦，很多大片都有这个景点。
1412	2022-08-06 23:00:26	栈桥	4	栈桥挺喜欢的，很有特色，值得一看。。。
1413	2022-07-20 15:10:44	栈桥	4	景色非常怡人，有很多年轻人去那里拍婚纱
1414	2022-07-19 06:56:55	栈桥	4	不要门票，游客很多，看不到景色的美丽。
1415	2022-07-15 16:38:53	栈桥	4	很有特色的一条街，一个景点 打卡一定要来
1416	2022-07-10 10:44:52	栈桥	4	青岛的标志性建筑物，在火车站的旁边不远
1417	2022-07-01 23:45:34	栈桥	4	青岛地标性景观之一，推荐游览崂山新景观
1418	2022-06-23 16:48:06	栈桥	4	【景色】奇特 【趣味】好玩 【性价比】讚喔
1419	2022-05-22 22:29:24	栈桥	5	栈桥位于青岛市，也称蜗牛桥，是青岛最早的码头值得一游。了解历史，感受百年沧桑。
1420	2022-05-19 23:50:44	栈桥	5	青岛栈桥是青岛的象征性标志，也是代表青岛的历史，站在栈桥回澜阁观海听涛非常惬意
1421	2022-04-29 12:05:16	栈桥	4	清光绪十七年（1891年），清政府调登州镇总兵章高元率四营兵力移驻青岛，始在前海搭建一铁木结构、以木铺面的栈桥，长约200米，宽10米，石基灰面，作为海军码头
1422	2022-04-27 17:38:50	栈桥	4	【景色】景色主要是海景，还有一些人文景观。 【趣味】去微信不错了，能看到海鸥，还有各种好吃的、纪念品。 【性价比】性价比很高，现在完全免费了。
1423	2022-04-07 20:52:52	栈桥	5	青岛啤酒的标志，位置也在很市中心的区域，虽然很小，不过也是值得看看这个城市地标
1424	2022-03-24 06:58:33	栈桥	5	超级无聊的地方，去了就后悔莫及吧！根本没有什么意思，而且停车不方便，很贵。。。
1425	2021-10-03 18:18:31	栈桥	5	很有历史意义的一个景点，不用门票，看海的好地方，离大教堂很近，旁边就是海滨浴场
1426	2021-10-03 09:17:31	栈桥	5	这是青岛的标志，当中是一个亭子的话，里面的售票人员非常坑，被骗过一次，很恶劣。
1427	2020-07-06 22:14:57	栈桥	5	青岛栈桥历史悠久，风景独特。站到桥上吹着海风，望向大海，十分惬意。最好不过全天免费开放，值得一去！
1428	2022-12-07 23:19:48	栈桥	4	风景挺美的，是一个值得打卡的好地方。
1429	2022-11-28 18:16:14	栈桥	4	景色非常美丽，性价比超高。非常好玩。
1430	2022-11-25 17:52:25	栈桥	4	青岛最著名的地标性景点，观海好去处。
1431	2022-11-24 10:54:34	栈桥	4	景色不错，趣味性较强，性价比比较高。
1432	2022-08-19 20:22:26	栈桥	4	青岛的标志，值得一去，冬天可以喂海鸥
1433	2022-08-11 16:18:41	栈桥	4	非常著名的网红景点，人很多，很热闹！
1434	2022-08-01 22:15:24	栈桥	4	栈桥的景色非常好，有很多人来拍婚纱照
1435	2022-08-01 15:11:30	栈桥	4	海边的风景美极了！游人很多，很热闹！
1436	2022-07-03 08:20:13	栈桥	4	景色很美，不过要早去，去晚了人超多！
1437	2022-03-28 18:14:57	栈桥	5	去过两次青岛，印象特别好！栈桥在12月份都可以看到海鸥～
1438	2022-03-27 21:20:42	栈桥	5	来青岛必游景点 🤭 九月份去的 天气还好 不冷不热 需要排队 当地人说 十月以后就是淡季
1439	2022-03-23 19:24:54	栈桥	5	是青岛的栈桥吧，非常有名的地方，去过多次，不错的地方，欢迎大家一起去看看吧。
1440	2022-03-12 14:36:12	栈桥	5	不了不错的地方不错的地方不错的地方不错不错不错不错 【景色】 【趣味】 【性价比】
1441	2021-10-28 19:14:30	栈桥	5	因为有了青岛栈桥，就有不少海边小城，模仿出来一个个栈桥。
1442	2022-10-11 11:34:54	栈桥	4	就在青岛老火车站的旁边，非常方便。
1443	2022-10-08 20:52:50	栈桥	4	栈桥青岛石老人地标建筑，钓鱼好去处
1444	2022-08-27 09:30:43	栈桥	4	景色很美，非常值得去，性价比超高。
1445	2022-08-18 22:51:45	栈桥	4	海滨城市就是好，风景优美还能亲水！
1446	2022-04-30 16:40:50	栈桥	5	这是青岛标志性的景点之一，在天色不错的时候，在栈道上漫步是很美的一种享受。
1447	2022-03-28 03:32:01	栈桥	5	青岛栈桥，离火车站很近，是去青岛旅行必经的地方，也是当地人的生活方式之一。
1448	2022-03-27 11:34:37	栈桥	5	青岛的地标建筑，谁来这里都要来看看，看看还，喂喂水鸟，
1449	2022-01-08 23:38:12	栈桥	5	看鸟一流，位置很好(✪▽✪)超级好
1450	2021-06-26 10:08:24	栈桥	5	来青岛建议去栈桥看看，栈桥是青岛的标志性建筑，一代社保卡的封面就是栈桥哦~
1451	2023-05-05 21:56:01	栈桥	2	很一般的地方，不明白去看的什么。
1452	2022-11-19 19:53:14	栈桥	4	非常漂亮的景点，拍照打卡的人很多
1453	2022-09-09 08:56:11	栈桥	4	栈桥，回澜阁的美来了才能领略到！
1454	2022-07-02 18:12:29	栈桥	4	青岛真是个美好的地方，夏天的味道
1455	2022-06-25 22:41:07	栈桥	4	著名旅游景点之一。。太值得来一趟
1456	2022-06-25 22:31:56	栈桥	4	漂亮大家都很喜欢的地方有空就去哇
1457	2022-05-19 09:46:33	栈桥	5	非常棒的免费景点，青岛的地标建筑，风景不错，还可以喂海鸥，来青岛必须打卡
1458	2022-03-29 09:12:43	栈桥	5	海风挺大，免门票，青岛的标志景点
1459	2022-12-03 23:07:57	栈桥	4	去了山东青岛怎能不去栈桥看看呢
1460	2022-12-01 16:16:53	栈桥	4	青岛国家级风景名胜区 中山路南端
1461	2022-10-04 18:38:33	栈桥	4	真的很值得去一次，风景宜人。。
1462	2022-10-03 12:38:29	栈桥	4	这个是本地地标，当地必打卡景点
1463	2022-10-01 12:47:59	栈桥	4	还不错的地方，还是去看看的吧！
1464	2022-09-27 23:43:36	栈桥	4	青岛打卡地最火之一，需要细细品
1465	2022-09-27 18:38:11	栈桥	4	值得一看，海天一色，长桥如箭！
1466	2022-09-27 11:59:13	栈桥	4	还不错的地方，可以去看看的呢。
1467	2022-08-24 14:41:25	栈桥	4	很热门的景点，免费开放，很不错
1468	2022-07-19 23:58:13	栈桥	4	青岛的栈桥，标志性景点，还不错
1469	2022-06-26 14:36:28	栈桥	4	很不错的地方哦，可以去试试的。
1470	2022-06-26 09:42:25	栈桥	4	很不错的地方值得一去！！！！！
1471	2022-05-12 00:19:36	栈桥	5	青岛的地标性建筑，红瓦绿树碧海蓝天，还有海鸥可以喂，很适合亲子出游哦。
1472	2022-05-10 13:49:35	栈桥	5	每次去青岛必须要到这里走一走。。。吹吹海风。。看看海鸥。。。惬意。。。
1473	2022-03-27 22:06:53	栈桥	5	【景色】景色不错，尤其是沿岸的建筑，非常漂亮 【趣味】很好 【性价比】很棒
1474	2022-03-23 20:50:27	栈桥	5	感觉挺不错的，估计已经存在很多年了，退潮时深入看海的感觉还是很不一样的
1475	2021-12-26 12:25:07	栈桥	5	看海上日出，很美，平时人还是挺多的，当地人在海钓，游客在拍照，很热闹呢
1476	2022-07-13 22:25:59	栈桥	4	青岛 必须打卡的地方 值得去看看
1477	2022-07-10 23:37:25	栈桥	4	景色相当的宜人 很美啊。。。。
1478	2022-05-04 13:46:55	栈桥	5	环境非常好，氛围也不错，景色不错 【景色】 【趣味】 【性价比】 【性价比】
1479	2022-05-01 06:43:57	栈桥	5	青岛的标志性景点，海鸥很多，也很大，去的人也很多，离火车站很近，方便
1480	2022-04-23 23:49:29	栈桥	5	一进门真的是惊艳到了，环境特别不错，是周围环境最好的了，性价比非常高
1481	2022-03-25 23:32:52	栈桥	5	门口就有停车位非常方便，而且从进门开始就感觉到舒适，环境分给到5分！
1482	2022-01-16 16:24:46	栈桥	5	青岛栈桥，是个老景点，紧连着青岛的中山路步行街。
1483	2021-12-11 21:28:48	栈桥	5	青岛栈桥，环境优美，空气清新，蓝天碧海，值得游玩
1484	2022-06-23 00:26:47	栈桥	4	就一个亭子 人很多 有电梯……
1485	2022-05-15 10:28:16	栈桥	5	好好好好好好好好好好好好好好好好好好好好好好好好好好好好好好好好好
1486	2022-03-26 07:48:35	栈桥	5	青岛栈桥是青岛海滨风景区的景点之一，也是首批国家AAAA级旅游景区
1487	2021-07-05 00:58:04	栈桥	5	青岛的栈桥，曾经是青岛的标志！很不错，值得去！
1488	2021-02-22 18:16:32	栈桥	5	青岛必来经典呀 喂海鸥 看海景！妥妥的 我就住在他旁边的酒店 躺在床上去就能看海 鲁华丽呈睿轩酒店 也是非常不错！！！
1489	2020-09-14 21:54:53	栈桥	5	【景色】非常美丽，海风海景让您流连忘返，来到栈桥，海天一色的景物，游人如织，碧水蓝天，甚是漂亮。 【性价比】所到的海景没有比的。
1490	2022-09-05 23:22:06	栈桥	3	栈桥，作为青岛市的著名打卡地之一，还是很有特色的，在水天一色的世界里一座优雅的栈桥申展至碧波之上，有意境
1491	2022-03-25 09:25:23	栈桥	5	从小到大去了无数次的栈桥，桥下有很多人抓小螃蟹，桥尽头是一个亭子
1492	2022-03-24 12:05:59	栈桥	5	【景色】景色宜人， 【趣味】趣味性超强👍。 【性价比】性价比很高。
1493	2022-03-23 23:26:06	栈桥	5	栈桥，距离青岛火车站很近，到青岛必打卡景点。
1494	2022-08-08 18:15:34	栈桥	3	整体的景色还是很可以的，但是千万不要做快艇！很贵，还巨坑，一点也不值。还有那个些拍照片的人技术都很差！
1495	2022-06-05 06:26:25	栈桥	5	一个值得去看一看的地方，宽阔的大海，海浪声🌊都让你心旷神怡！
1496	2022-04-22 18:54:07	栈桥	5	小时候去青岛栈桥，感觉向海里伸了老长，长大了再去，栈桥变小了。
1497	2022-03-24 10:15:43	栈桥	5	【趣味】趣味十足 【性价比】很好的一次体验 【景色】很适合家人一起
1498	2021-12-24 23:42:36	栈桥	5	青岛，山东著名的海滨城市，不错的地方，非常适合旅游，推荐来看看
1499	2021-10-03 07:37:20	栈桥	3	千里看人头，然后就是，麻烦带小孩的旅客和家长稍微注意下，能不能别把垃圾随便丢海里？起码的文明知道的吧？
1500	2021-09-24 10:21:04	栈桥	5	景色秀丽风光无限趣味十足性价比超高是领略青岛魅力的必去景点之一
1501	2020-07-21 17:53:54	栈桥	5	来青岛不来栈桥等于白来，其实桥不算特别长，但是吧，让人有一种走进海中央的感觉，晚上8.20开始栈桥的回澜阁会亮灯，挺漂亮，推荐大家来打卡一下。
1502	2022-06-27 12:38:35	栈桥	3	6月下旬中午去的，海上水汽太重，白花花雾茫茫，拍摄效果不好。 栈桥上拍照的大叔好多，十步一个，有意思。
1503	2022-05-16 20:52:36	栈桥	5	青岛的栈桥，栈桥的青岛，逛栈桥，喝青岛啤酒，享最愉悦的海风！
1504	2022-05-16 15:59:10	栈桥	5	我的老家，青岛著名旅游景点，山清水秀风光秀丽，欢迎大家来旅游
1505	2022-04-10 06:01:06	栈桥	5	很适合周末和朋友们一起来呀，度过一个快乐周末！也推荐大家来呀
1506	2022-04-06 11:27:07	栈桥	5	标志性建筑，很漂亮，建议停车在地上，地下停车场脏的超乎想象。
1507	2022-03-30 09:43:56	栈桥	5	海边美景，上大学时经常去，值得去的地方！
1508	2022-03-25 23:23:40	栈桥	5	带玩的小哥服务超级好，会认真给我们介绍具体游玩攻略，体验绝佳
1509	2022-03-25 01:49:25	栈桥	5	店里的装修风格感觉很简约时尚，又带点小特色，很适合📷拍照噢
1510	2022-03-20 07:42:30	栈桥	5	青岛的标志性地标，到青岛必须打卡的地方，近几年地位有点走低了
1511	2021-11-20 15:21:29	栈桥	5	栈桥是青岛的重要景观之一，设计风格非常独特，建议大家去看看。
1512	2021-10-17 23:44:41	栈桥	5	栈桥位于青岛市市南区的青岛湾内，是青岛市标志性旅游景点之一。
1513	2021-08-05 21:02:43	栈桥	5	很美的栈桥，喜欢夜晚的景色，让人流连忘返
1514	2021-04-21 22:56:55	栈桥	4	栈桥是青岛的标志性景点，也算是滨海路起点，一般旅行者可以从这里开始往东沿着海边走各个景点，直达小青岛，鲁迅公园等。栈桥也有历史，尽头是古建筑，栈桥两旁很多海鸥，也可以可以看到对面小青岛的灯塔等建筑，第一次来青岛必须来打打卡…
1515	2017-01-10 11:10:12	栈桥	4	栈桥是青岛海滨风景区内的一个标志性景点，与青岛市区繁华的商业街——中山路相连，并直接伸入海中400多米，当海轮驶入青岛港时，首先应如眼帘的便是这座青岛的标志——栈桥。 陆路进入由于景点免费，桥上经常人满为患。漫步栈桥之上，可尽收青岛湾的如画美景，簇簇雪白浪花、点点赤色礁岩，红瓦绿树点缀于海港之滨，飞阁回澜安坐于碧波之上，百年沧桑，终现生机勃勃。 退潮时可遇到很多赶海的人，拎着小桶还拿着工具，捡拾小蟹、贝壳之类的海产。
1516	2015-10-23 23:33:14	栈桥	5	不需要门票，完全开放式的。因为住在如家酒店，早晚散步都可以去，看到晚上如梦似幻的灯光下的栈桥，清晨云雾迷蒙的栈桥，中午潮水退去，海边捡贝壳的海蟹的人群，不同的感觉，比跟着旅行团走马观花确实不同。建议自助游，可以深刻感受
1517	2022-06-06 06:00:18	栈桥	5	青岛栈桥风景区位于青岛市中心的市南区，非常喜欢这个样子的。
1518	2022-06-01 00:13:02	栈桥	5	青岛栈桥，是青岛近代最早的一座人工码头
1519	2022-05-14 23:55:07	栈桥	5	【景色】青岛的地标之一。 【趣味】在栈桥上有在海中间的感觉。
1520	2022-04-18 19:41:56	栈桥	5	栈桥风景极漂亮，蓝天白云，海天一色，海鸥成群，‘值得一游！
1521	2022-03-30 21:43:43	栈桥	5	很不错的地方，有历史有文化，拍照留念！
1522	2022-03-26 23:23:55	栈桥	5	青岛的标志性景点 也是网红打卡地 位于市南区 离火车站很近 很方便
1523	2022-03-25 18:40:10	栈桥	5	【趣味】非常喜欢这种国风性质的景点，很想带着家人一起去看！
1524	2022-03-24 22:28:54	栈桥	5	还行吧栈桥是个多老的地方了，游人如织，但是没太有玩的说实话
1525	2022-03-23 22:40:36	栈桥	5	我记得是，好几个地方都有栈桥这样的景点傍晚的时候去更好的。
1526	2022-03-23 11:44:36	栈桥	5	栈桥是青岛最有名的城市景观之一！是游客前来旅游的最佳去处！
1527	2022-03-23 11:40:30	栈桥	5	北上广结合上青天，隶属青岛有一席之地的景点也是栈桥的荣光！
1528	2022-02-20 23:25:11	栈桥	5	每次到青岛，有空的话，一定会去栈桥的。
1529	2022-01-30 22:26:47	栈桥	5	栈桥来青岛旅游必去打卡地，陪着家人，朋友散散步，吹吹海风，
1530	2022-01-08 14:13:56	栈桥	5	有海有船有沙滩，海天一线，美不胜收，海鸥来的季节，值得去看
1531	2021-09-21 22:40:07	栈桥	5	比较经典的景点了，免费的，离火车站特别近，溜达着就可以去了
1532	2022-06-05 08:15:01	栈桥	5	真是没想到，这个地方和风景都有惊到我，真的很nice😙
1533	2022-05-17 17:24:26	栈桥	5	栈桥是青岛最早的标志性建筑，是来青岛游玩必去的景点之一。
1534	2022-05-08 20:16:57	栈桥	5	环境优美，景色宜人！真的是非常漂亮！会继续光顾的！！！！
1535	2022-04-01 18:41:20	栈桥	5	很值得一去的地方，赞赞赞👍🏻👍🏻👍🏻👍🏻
1536	2022-03-27 16:06:11	栈桥	5	环境很美，进去也很是有特色。人很多，游玩的乐趣也是不错的
1537	2022-03-26 11:27:40	栈桥	5	青岛市的一个著名的旅游景点，是去青岛旅游必须去看的地方。
1538	2022-03-24 14:47:22	栈桥	5	岛城的标志性建筑，也是青岛海滨游的起点，是不得不去的地方
1539	2022-03-22 20:39:12	栈桥	5	青岛标志性建筑物，历史悠久，美轮美奂，来青岛必打卡去处。
1540	2022-01-04 08:13:52	栈桥	5	冬天海鸥的聚居地，过年人都放假了，人超级多，平常来逛逛吧
1541	2021-12-31 06:45:38	栈桥	5	青岛的标志性建筑，栈道上走走，喂喂海鸥，心情瞬间不一样了
1542	2021-12-13 13:03:00	栈桥	5	这儿是到青岛的人必须要去的地方，是青岛的标志性建筑之一。
1543	2021-10-27 10:38:16	栈桥	5	每天早上都路过这里，就好像是城市得一部分，没有什么更好了
1544	2021-10-26 20:38:32	栈桥	5	青岛旅游必去之地！冬天会有海鸥，可以喂它们！看看海吹吹风
1545	2021-10-26 13:47:49	栈桥	5	栈桥的作为青岛比较有名的景区，比较适合外地游客驻足玩乐。
1546	2021-09-29 23:47:22	栈桥	5	景色非常不错，离火车站很近，很方便去
1547	2021-09-23 22:32:12	栈桥	5	儿时就经常去栈桥玩儿，现在去的少了。
1548	2022-07-23 18:23:39	栈桥	3	五星好评，位置特别好找，离地铁站超近，过来很方便环境非常独特，风格统一，就喜欢这种有格调的地方
1549	2022-05-15 23:58:39	栈桥	5	【景色】景色很美，在海边心情特别好。 【趣味】 【性价比】
1550	2022-04-25 10:13:20	栈桥	5	青岛的地标性建筑！夕阳西下，在岸边拍个全景，悠哉美哉！
1551	2022-04-24 13:50:57	栈桥	5	青岛很有代表性的景点，火车站广场整修了，一片大好！！！
1552	2022-04-19 20:17:01	栈桥	5	青岛地标性建筑，非常有名的一个景点，来青岛必须打卡哦！
1553	2022-03-30 01:38:50	栈桥	5	果然不虚此行，虽然人比较多，但架不住美呀，全程惊喜连连
1554	2022-03-24 23:48:32	栈桥	5	青岛有特色的栈桥每天都有全国各地的旅游慕名前来，免费哦
1555	2022-03-23 08:00:44	栈桥	5	栈桥是青岛最有名的地方，没来栈桥就没来青岛。可以这么说
1556	2022-01-02 15:36:12	栈桥	5	挺好挺好，环境不错，挺热闹的，晚上去灯光也可以，挺漂亮
1557	2021-12-30 00:59:36	栈桥	5	很喜欢青岛栈桥，有着很美好的回忆！
1558	2021-07-05 12:58:41	栈桥	5	景点不错，温度适宜，交通便利，地铁或公交车是不错的选择
1559	2022-05-25 09:33:11	栈桥	5	这里的风景好美，好漂亮啊，很喜欢这个地方哦，值得推荐
1560	2022-05-18 20:02:39	栈桥	5	每年夏天都要带孩子去青岛玩，去青岛必去这里， 【景色】
1561	2022-05-14 23:58:39	栈桥	5	栈桥，青岛最为著名的景点之一，这里景色优美，游人如织
1562	2022-04-30 19:09:11	栈桥	5	第一次看见大海，第一次与心爱的人同游，感觉是那么美！
1563	2022-03-31 14:09:34	栈桥	5	青岛的栈桥是地标建筑了，在海面之上，很适合打卡拍照。
1564	2022-03-29 18:49:41	栈桥	5	很漂亮的海边，栈桥也是青岛的标志
1565	2022-03-27 22:10:46	栈桥	4	厉害厉害厉害厉害厉害厉害厉害厉害厉害厉害厉害厉害厉害厉害厉害厉害厉害厉害厉害厉害厉害厉害厉害厉害厉害厉害厉害厉害厉害厉害厉害厉害厉害
1566	2022-03-27 01:08:05	栈桥	5	青岛著名景点，景色优美，到了青岛不去栈桥等于没去青岛
1567	2022-03-26 09:38:36	栈桥	5	这是青岛得地标建筑，海边必去的地方，去青岛一定要去。
1568	2022-03-23 19:15:44	栈桥	5	这里很值得一去的呀。很不错的呀。很好的呀。很好的呀。
1569	2022-03-23 14:02:09	栈桥	5	景色优美舒适宜人，趣味性强，性价比高，五星推荐体验！
1570	2022-03-22 20:38:59	栈桥	5	这是一个很不错的地方了，强烈推荐一下给大家一起来看看
1571	2021-09-23 23:27:32	栈桥	5	青岛，不错的城市，景色非常漂亮，环境很好，推荐来看看
1572	2022-05-31 19:26:15	栈桥	5	【性价比】不错不错 【趣味】挺好玩的 【景色】景色很赞
1573	2022-05-21 22:34:58	栈桥	5	超级爱的地方， 【景色】太美，让人流连忘返 我是超级爱
1574	2022-04-15 01:20:25	栈桥	5	儿时去栈桥，有着很美好的回忆，再去栈桥，就是追忆！
1575	2022-04-10 07:48:30	栈桥	5	青岛的栈桥在火车站附近，必须打卡的地方，游客挺多。
1576	2022-04-09 23:34:03	栈桥	5	伸到孩子，可以在栈桥上看大海，感觉非常好，而且安全
1577	2022-03-28 22:23:41	栈桥	5	还不错挺好的，牛逼呀。真好呀。
1578	2022-03-24 10:25:15	栈桥	5	好玩。。。。。。。。。。。。。
1579	2022-03-24 08:53:00	栈桥	5	放心来就对了，体验感一级棒，总之非常推荐各位来打卡
1580	2022-03-24 02:24:09	栈桥	5	青岛地标，很多电视剧的取景地，不到栈桥不算到了青岛
1581	2022-03-23 21:57:03	栈桥	5	栈桥是青岛的经典景区，长臂入海，回澜听涛，别有味道
1582	2022-03-23 20:55:21	栈桥	5	青岛栈桥，地理位置便利，靠近火车站。青岛标志性建筑
1583	2022-03-23 16:32:06	栈桥	5	青岛的地标性建筑，风景确实不错，娱乐性见仁见智吧。
1584	2022-03-20 16:48:31	栈桥	5	慢慢走在栈桥上，看着蓝蓝的大海，吹着海风，真美啊！
1585	2022-01-01 22:06:44	栈桥	5	印象深刻的是在栈桥上喂食海鸥。
1586	2022-01-01 17:53:18	栈桥	5	小时候去青岛必须去的地方。。。
1587	2021-11-25 20:44:08	栈桥	5	对青岛印象非常好，也是第一次看见海，觉得好蓝好美！
1588	2021-11-24 21:23:13	栈桥	5	标志性建筑，青岛的明星建筑，出了青岛站就能看到栈桥
1589	2021-11-24 06:08:12	栈桥	5	青岛地标之一，伸入海中的路，可亲近大海，环海而观！
1590	2021-11-02 18:40:41	栈桥	5	青岛必打卡地，栈桥，没去过这里就和你没去过青岛一样
1591	2021-10-19 22:36:51	栈桥	5	感觉去青岛必须去的地方之一，可以看看海，吹吹海风。
1592	2021-08-20 15:10:06	栈桥	5	非常有特色，属于青岛独一无二的景色，适合拍照打卡！
1593	2021-08-15 15:22:23	栈桥	4	青岛海边的著名景点，必打卡的网红点。桥从海边一直延伸到海里，非常适合拍照留念，夏天人很多，海边游泳也很多人。傍晚是拍照最好的时机。
1594	2021-08-11 06:39:48	栈桥	5	人多，景美，海美，桥美，，，，
1595	2021-08-01 12:28:15	栈桥	5	好看，都来了，人太多，，，，哦
1596	2021-07-23 12:18:54	栈桥	5	青岛的地标建筑，景色优美，一览海天一色的优美景色。
1597	2022-05-26 08:24:07	栈桥	5	面朝大海春暖花开，风景优美，人来人往，好看又好玩
1598	2022-05-23 23:06:38	栈桥	5	美丽浪漫的海景，特别是栈桥小建筑，更有一番诗意。
1599	2022-05-10 21:37:01	栈桥	5	景色特别的漂亮，真希望疫情早日结束一切恢复正常。
1600	2022-05-04 17:07:36	栈桥	5	青岛的地标，去玩的人很多，退潮时候可以下去抓螃蟹
1601	2022-04-28 20:47:07	栈桥	5	很有feeling的地方，是一个放空自己的好处所
1602	2022-04-26 16:35:24	栈桥	5	栈桥古道，胜似仙境，使人浮想联翩而置入仙境一般！
1603	2022-04-23 23:01:18	栈桥	5	青岛火车站附近，走十分钟路就到。海边不错。喜欢。
1604	2022-04-20 22:31:39	栈桥	5	景色优美漂亮，位于市中心，是青岛旅游打卡必去景点
1605	2022-03-26 09:30:03	栈桥	5	风景秀丽，建筑物很漂亮，人潮多，好玩，值得推荐！
1606	2022-03-26 08:50:48	栈桥	5	青岛地区的标志性建筑 延伸到海水之中 经常有群鸽飞过
1607	2022-03-25 06:19:27	栈桥	5	栈桥 青岛著名景点之一，其实也没什么，就是海边景点
1608	2022-03-13 15:07:47	栈桥	5	第一次看见大海，真美啊，太蓝了，有机会还想打卡！
1609	2022-03-08 08:00:51	栈桥	5	青岛的标志性建筑，从青岛火车站出来十分钟就到了。
1610	2021-10-22 09:36:41	栈桥	5	城市中心的一个绝美的风景线，城在景边，景在城中。
1611	2021-10-01 18:54:29	栈桥	5	夜晚的栈桥真的很美。吹着海风，看着美丽的灯光美景
1612	2022-06-15 05:00:28	栈桥	5	我去过栈桥，这里游人如织，看上去不错，我喜欢！
1613	2022-06-06 08:14:56	栈桥	5	地方不错可以去玩玩看看什么的，挺不错的风景很棒
1614	2022-06-04 07:13:54	栈桥	5	青岛栈桥风景区位于青岛市中心的海边，名不虚传！
1615	2022-05-21 20:53:25	栈桥	5	好好好好好好好好好好好好好好好好好好好好好好好
1616	2022-05-16 18:38:51	栈桥	5	都挺好 就是没有地方停车 而且打出租也比较费劲😂
1617	2022-05-13 15:59:29	栈桥	5	夏季的青岛，在栈桥边吹着海风，伴着小雨，很惬意
1618	2022-04-05 21:57:51	栈桥	5	青岛有名景点之一，每天都是人流如织，值得一去！
1619	2022-04-04 18:36:25	栈桥	5	好美啊，疫情过去就来吧，青岛栈桥，青岛的象征。
1620	2022-03-29 15:47:13	栈桥	5	很不错的地方，我经常去，有些时候还是很有特点的
1621	2022-03-28 10:20:18	栈桥	5	去青岛市旅游b区的景点，早上还有练跳水的老人。
1622	2022-03-24 21:27:44	栈桥	5	非常不错的地方，值得一去的地方，很好很好很好！
1623	2022-03-23 14:26:37	栈桥	5	不错的地方，环境很美的，不过有段时间没过去了。
1624	2022-03-23 14:23:42	栈桥	5	青岛栈桥，离青岛栈桥很近 青岛旅游打卡网红之地！
1625	2022-03-10 23:18:45	栈桥	5	栈桥，这里真是人山人海，海水那么蓝，好多小鸟！
1626	2022-03-10 15:53:20	栈桥	5	风景优美，空气好，自然景观，视野开阔，值得推荐
1627	2022-03-04 20:41:32	栈桥	5	就在青岛火车站附近，现在看没啥，主要是建设的早
1628	2022-02-19 00:19:19	栈桥	5	这里的风景超级好看哦，很喜欢这个地方，值得推荐
1629	2022-02-13 23:52:14	栈桥	5	青岛的地标之一，在海边是必须要去的地方 【景色】
1630	2022-01-20 23:52:56	栈桥	5	风景很美，值得一看，好好感受一下美丽的风景吧！
1631	2021-10-27 20:25:59	栈桥	5	可能是第一次看见大海，觉得特别美，海水特别蓝！
1632	2021-10-23 10:42:36	栈桥	5	老市区的经典景点了。附近有海军博物馆可以一起玩
1633	2021-07-02 07:48:52	栈桥	5	风景不错，人也不多，散步走约1小时，老人家满意
1634	2022-06-17 10:15:45	栈桥	5	【景色】景色非常美！！！！ 【趣味】 【性价比】
1635	2022-06-06 06:48:45	栈桥	5	来青岛的人，都会去栈桥，这里是青岛的标志一样
1636	2022-05-19 13:59:30	栈桥	5	找一个空闲的午后，漫步栈桥，听浪，看海，赏景
1637	2022-05-13 10:15:46	栈桥	5	其实就是一个网红打卡点，没有什么可看的地方。
1638	2022-04-19 16:19:26	栈桥	5	第一次去的时候还能上去，现在因为疫情都关门了
1639	2022-04-15 10:53:00	栈桥	5	可以看看大海的风光，闻一闻海的味道，挺不错的
1640	2022-03-30 17:02:58	栈桥	5	青岛市区的一个著名景点，伸入海中很长的一段桥
1641	2022-03-29 17:09:53	栈桥	5	栈桥已经有百年历史了，上世纪八十年代重修过。
1642	2022-02-18 09:32:25	栈桥	5	海鸥很多很多很多，人也蛮多的，地方很大，很美
1643	2021-09-18 08:00:43	栈桥	5	青岛的象征，海边的一个建筑，即是景点也是历史
1644	2021-07-31 15:42:32	栈桥	5	景色不错，有代表性。 海水和海风还是挺享受的。
1645	2021-07-27 21:09:41	栈桥	5	值得去看看，景色很美，趣味性十足，性价比很高
1646	2021-07-06 08:54:17	栈桥	5	好好好好好好好好，有海有桥有人有海鸥有点沙滩
1647	2021-06-25 14:27:27	栈桥	5	栈桥的海鸥很亲近人，可以喂喂海鸥，抓抓小蟹子
1648	2021-05-16 16:16:06	栈桥	5	青岛栈桥是青岛海滨风景区的景点之一，国家级风景名胜区，国家AAAA级旅游景区，免费参观，桥上走走，感受感受挺好的，人有点多。
1649	2022-06-08 20:24:39	栈桥	5	非常好的地方，清晨或傍晚是个赏景的好地方。
1650	2022-06-07 06:34:13	栈桥	5	出了青岛火车站，就是栈桥，到青岛的第一景区
1651	2022-05-31 05:54:10	栈桥	5	非常喜欢这个地方，风景非常好👍，值得去！
1652	2022-05-19 19:34:54	栈桥	5	【景色】海天一色美景富源汇居 【趣味】巴图姆
1653	2022-05-04 17:32:34	栈桥	5	风景不错环境宜人，可以去玩玩有好多人都会去
1654	2022-04-30 08:35:31	栈桥	5	现在这个时候去 非常不错，正值春去夏来的时候
1655	2022-04-27 22:15:46	栈桥	5	童年的回忆，曾经是童年时代认为最美丽的地方
1656	2022-04-16 20:59:41	栈桥	5	青岛著名景点，必打卡之地，very good
1657	2022-03-30 21:14:06	栈桥	5	非常好的地方，风景非常美，还是值得看一看。
1658	2022-03-30 17:45:58	栈桥	5	青岛最知名的景点，近距离领略青岛大海的魅力
1659	2022-03-28 16:54:51	栈桥	5	栈桥伸到海里，景色特别好，海鸥就在头顶盘旋
1660	2022-03-27 19:21:55	栈桥	5	老青岛的标志性建筑物，回澜听涛，非常优美。
1661	2022-03-22 22:23:11	栈桥	5	喜欢这种古香古色的爱情风，穿越时空的爱恋。
1662	2022-03-22 21:00:37	栈桥	5	标志性的景点，总的来说还可以，打卡地之一。
1663	2022-03-22 20:22:43	栈桥	5	栈桥是青岛的标志性景点之一，青岛旅游必看！
1664	2022-03-19 00:26:49	栈桥	5	这里的风景好美，好漂亮啊，很喜欢这个地方哦
1665	2022-03-14 22:58:14	栈桥	5	这里的风景很美，很漂亮，很喜欢这个地方哦。
1666	2022-03-08 06:33:09	栈桥	5	值得去，下次同学聚会再去一趟，带孩子一起！
1667	2022-01-26 12:36:47	栈桥	5	【景色】优美， 【趣味】性强， 【性价比】不错
1668	2021-12-02 07:36:22	栈桥	5	青岛这个城市我喜欢，美食也不错，栈桥有特色
1669	2021-11-06 22:16:06	栈桥	5	栈桥不大，海鸥很多，人也很多，就是海风很大
1670	2021-10-12 23:53:05	栈桥	5	在桥上看海很漂亮，还可以看到海鸥，人挺多的
1671	2021-09-15 17:00:10	栈桥	5	美丽青岛地标性建筑，青岛啤酒上的商标就是这
1672	2021-09-15 15:12:37	栈桥	5	青岛的传统景点，可以去看看，栈桥游人很多。
1673	2021-07-07 14:57:38	栈桥	5	景色优美，空气清新，交通便利，旅游的好地方
1674	2021-03-19 18:10:13	栈桥	5	青岛的地标，常年游人如织。附近的海边也有很多人在挖沙。去的时候能见度不高，朦朦胧胧的，反而觉得夜景的灯光比较美，晚上八点后城市景观灯就灭了，拍照的话要预留好时间。
1675	2022-06-11 15:43:59	栈桥	5	栈桥很有历史纪念意义的地方，青岛的代表。
1676	2022-06-07 22:52:22	栈桥	5	青岛栈桥，通往海里，风景很好，但是人很多
1677	2022-06-03 06:57:15	栈桥	5	青岛栈桥风景区位于青岛市中心，非常喜欢！
1678	2022-05-28 22:17:11	栈桥	5	栈桥是青岛标志性建筑，来这里都要合个影。
1679	2022-05-28 11:06:58	栈桥	5	挺不错的 环境根本很不错 可以去玩玩 风景很美
1680	2022-05-12 08:48:15	栈桥	5	很好。建筑很古老。有很多海鸥，海风很舒服
1681	2022-04-23 18:40:27	栈桥	5	风景秀丽，，去日本旅游一定要去一趟栈桥。
1682	2022-04-18 13:38:54	栈桥	5	一个值得去玩的好地方，风景如画，值得推荐
1683	2022-03-27 20:03:38	栈桥	5	这个是说青岛市的栈桥吗？去过，流连忘返啊
1684	2022-03-25 12:36:40	栈桥	5	青岛的地标性建筑，打卡圣地，每次去都要去
1685	2022-03-24 08:18:34	栈桥	5	值得去看看，一个不错的景区，点赞点赞点赞
1686	2022-03-23 08:05:52	栈桥	5	青岛的名片，每年的秋冬季节就有好多的海鸥
1687	2022-03-22 21:26:42	栈桥	5	很好玩，景色优美，空气清新，不错的选择！
1688	2022-02-28 19:45:35	栈桥	5	栈桥深入到海中，360度感受大海的气息。
1689	2022-01-23 01:28:52	栈桥	5	青岛最早标志性建筑，也是到了青岛打卡之地
1690	2022-01-18 14:43:36	栈桥	5	一个不用花钱买门票的景点，去青岛必打卡。
1691	2021-12-14 08:36:09	栈桥	5	青岛的标志性建筑，来青岛旅游必经之地……
1692	2021-10-15 15:25:09	栈桥	5	栈桥是青岛的标志性景点了，在老火车站那儿
1693	2021-10-14 14:04:25	栈桥	3	栈桥海边观海 太阳下的海水特别漂亮，湛蓝为主色调，光线因素折射出多种光色，那水下的礁石在阳光下顿显其特有的观赏魅力。有人的海滩更有生气，充满活力，魅力无限！ 漫步栈桥，沿桥移步观海，大海风光无限，拍照不停。 栈桥顶头观海更有一番风味，尤其那雕梁画栋古色古香的观景亭更是惹人醉。那上面著名书法家舒同先生题写的“回澜阁”三个大字，更加为栈桥景区添色添彩。来 青岛 旅游，这里必去哦！
1694	2021-08-16 23:41:14	栈桥	5	每次去青岛都要去栈桥。走走看看，看海鸥。
1695	2021-07-03 23:58:08	栈桥	5	这里的风景很美，很漂亮，我很喜欢这个地方
1696	2021-03-13 23:01:30	栈桥	5	栈桥来看海鸥已成时尚游，海是美的，海鸥更诱人，美在海天之间，春天不再寂寞，人鸟和谐，共享天海之乐，黄海边旅游很惬意的哟！
1697	2020-12-30 12:57:54	栈桥	5	青岛栈桥始建于清光绪十八年（1892年），1892年清政府派登州总兵章高元带四营官兵驻扎青岛，为便于军需物资的运输，建了两座码头，其中一座就是栈桥，1893年竣工，长200米，宽10米，石基灰面，桥面两侧装有铁护栏。 青岛栈桥目前是青岛海滨风景区的景点之一，国家级风景名胜区，国家AAAA级旅游景区，青岛栈桥桥身从海岸探入如弯月般的青岛湾深处。桥身供游人参观并在此停靠旅游船，由此乘船可看海上青岛。
1698	2020-10-15 19:09:06	栈桥	5	来青岛旅游一定不能错过的地标性建筑百年栈桥，走在栈桥上，犹如在大海中漫步一样，美丽的风景，尽收眼底，这边景色也是很不错的，交通更是很方便的！
1699	2019-07-12 09:29:18	栈桥	5	它有北京的大气 也有上海的精致 大海与建筑的融合 古典与现代的碰撞 大海的蓝色是青岛永恒的背景色 它清澈、纯净 涤荡着夏日的暑热 让每一个到达海边的人 心神清爽，充满活力！ 来青岛第一站便是栈桥 从青岛火车站出来，步行10分钟就可以到达，这也是青岛必去的一个地方，就在这里吹吹风都觉得惬意。 长长的线条，直伸向深海里，仿佛是到了海的中心，遂停下，化作一亭，取名回澜阁，大雾升腾的光景，眺望海中央，那里，仿佛海市蜃楼。 ☆交通：乘坐公交25、220、223、225、304、307、311、312路，以及旅游1号线到栈桥站下。 ☆贴士：青岛火车站就在不远处，步行至栈桥也就10分钟路程，当你下火车走出站厅便能看到伸入海中的栈桥。栈桥的北端两侧是栈桥公园。
1700	2016-08-19 10:58:58	栈桥	5	栈桥是青岛的重要标志性建筑物和著名风景游览点之一，位于中山路南端，桥身从海岸探入弯月般的青岛湾深处。桥身供游人参观并停靠旅游船，由此乘船可看海上青岛。青岛栈桥南端筑半圆形防波堤，堤内建有民族形式的两层八角楼，名“回澜阁”，“飞阁回澜”被誉为“青岛十景”之一。这里是免费景点，有多路公交到达。
1701	2016-06-19 11:53:39	栈桥	5	缓缓踏上一条440米长的海上长廊，四周水天相接，烟波浩渺，潮起则乱石崩云，惊涛裂岸，卷起千堆雪，引无数游人竞折腰；潮落则赭色岩礁、金色沙滩均露出水面，引一众游客赶海拾贝。 尽头则是一座双层飞檐八角亭阁，名为“回澜阁”，亦即遐迩闻名的青岛十景之一“飞阁回澜”，栈桥似长虹卧波，回澜阁熠熠生辉，山、海、城、景浑然一体，一派“红瓦绿树，碧海蓝天”的迷人风光。
1702	2016-04-08 21:59:11	栈桥	5	青岛栈桥位于游人如织的中山路南端，桥身从海岸探入弯月般的青岛湾深处。青岛栈桥是青岛海滨风景区的景点之一，是国务院1982年首批公布的国家级风景名胜区，也是首批4A级国家旅游区。青岛栈桥由回澜阁、小青岛、中山路、海水浴场等景点组成。青岛栈桥始建于清光绪十八年（1892年），是青岛最早的军事专用人工码头建筑，现是青岛的重要标志性建筑物和著名风景游览点。
1703	2022-06-15 05:47:21	栈桥	5	青岛栈桥风景区位于青岛市中心的市南区。
1704	2022-06-12 23:00:00	栈桥	5	环境不错，空气非常的清新自然，心旷神怡
1705	2022-06-08 19:19:16	栈桥	5	杭州必去的景点呀，非常推荐，许仙白娘子
1706	2022-05-30 01:11:31	栈桥	5	青岛栈桥，曾经很长时间都是青岛的标志！
1707	2022-05-25 22:34:25	栈桥	5	【景色】美丽的 【趣味】高 【性价比】免费
1708	2022-05-23 08:41:20	栈桥	5	来过无数次了，每一次来都有不一样的心情
1709	2022-05-22 21:01:39	栈桥	5	【景色】不错 【趣味】不错 【性价比】不错
1710	2022-05-08 14:25:22	栈桥	5	距离青岛站特别近，每次去青岛都会去看看
1711	2022-04-27 14:53:52	栈桥	5	绝对的青岛地标，冬天去的，有大量的海鸥
1712	2022-04-17 21:53:36	栈桥	5	就在青岛火车站附近，挺好玩的一个地方。
1713	2022-04-11 19:35:58	栈桥	5	青岛的标志性景点，每个游客必打卡的地方
1714	2022-04-03 10:33:22	栈桥	5	青岛地标性建筑，看海的好地方，必须打卡
1715	2022-03-28 22:08:24	栈桥	5	青岛的标志，老字号栈桥 【景色】风景不错
1716	2022-03-28 21:46:20	栈桥	5	情怀大于风景，但是青岛是值得一去的地方
1717	2022-03-27 18:46:15	栈桥	5	青岛市的标志性景观之一，青岛必来之地！
1718	2022-03-27 11:38:32	栈桥	5	青岛的网红打卡地，交通便利，免费游览。
1719	2022-03-27 10:26:52	栈桥	5	真不错，看经典老青岛都在这里了，不错！
1720	2022-03-27 10:09:42	栈桥	5	到底青岛还是太美了，非常喜欢，太棒了！
1721	2022-03-26 22:07:05	栈桥	5	青岛地标，可以看见很多海鸥，值得一去！
1722	2022-03-23 11:02:14	栈桥	5	标志性景点，第一次去的朋友可以去一趟！
1723	2022-03-23 07:30:46	栈桥	5	【景色】很棒 【趣味】好玩 【性价比】很好
1724	2022-03-22 00:23:23	栈桥	5	风景好美好 漂亮 很喜欢这个地方哦 值得推荐
1725	2022-03-03 17:14:26	栈桥	5	青岛的海蓝蓝的好美，栈桥是标志性景点。
1726	2022-03-02 14:39:41	栈桥	5	节假日游人很多，青岛标志性的一个建筑。
1727	2022-02-10 21:13:43	栈桥	5	海水很清澈，沙滩沙质很棒，景色很不错。
1728	2022-01-15 21:40:12	栈桥	5	青岛地标真的很美值得一去的旅行好去处。
1729	2021-09-03 23:12:51	栈桥	5	陆地伸向海湾的一座堤坝，曾经的人工码头
1730	2021-08-16 23:03:14	栈桥	5	青岛的海也不错 干净人少 很多游乐设施不错
1731	2021-08-14 09:05:15	栈桥	5	算是青岛的一个标志吧，看到就知道青岛的
1732	2021-07-30 06:38:39	栈桥	5	海边栈桥，美美哒，人来人往，十分热闹，
1733	2021-07-27 06:38:58	栈桥	5	海边逛一圈，就是人太多，人太多，人太多
1734	2021-07-06 16:24:18	栈桥	5	青岛最有特色的地方，可以说是青岛的起源
1735	2021-07-03 19:29:52	栈桥	5	去青岛必去之地，尽头的对面有个小青岛。
1736	2019-05-19 07:23:00	栈桥	5	栈桥是青岛最著名景点之一，对于不在海边居住的游客很有吸引力，可以到栈道零距离感受海景。 栈桥离青岛火车站很近，步行五六分钟，有地铁可达。景区不需要门票，可下沙滩戏海。海滩上的礁石上嵌满了贝壳，很有趣。
1737	2022-06-02 23:56:11	栈桥	5	This is a great place!
1738	2022-05-27 19:58:55	栈桥	5	网红景点，退潮后可以抓到很多小螃蟹。
1739	2022-05-14 11:31:35	栈桥	5	离海越近看到的风景就越不一样，挺美的
1740	2022-05-03 12:55:02	栈桥	5	可以的，不错，大家有机会可以去看看。
1741	2022-05-01 12:37:52	栈桥	5	一个红色带孩子和家人去游玩的海滨城市
1742	2022-04-29 18:48:36	栈桥	5	还是很漂亮的，走着非常棒，孩子也喜欢
1743	2022-04-10 23:58:34	栈桥	5	这里的风景很美，很漂亮哦，值得推荐。
1744	2022-04-10 08:15:27	栈桥	5	青岛最有特色的景点，海鸥在周边飞翔！
1745	2022-04-09 09:30:21	栈桥	5	青岛地标建筑之一，回澜阁一定要去看看
1746	2022-04-02 15:11:57	栈桥	5	【景色】不错 【趣味】一般 【性价比】高
1747	2022-03-30 10:15:02	栈桥	5	青岛的标志，百年历史，海天一色非常美
1748	2022-03-30 09:39:35	栈桥	5	栈桥，看景的好地方，水天一色，很美。
1749	2022-03-30 01:14:41	栈桥	5	这里可以去看看，很有历史厚重感，推荐
1750	2022-03-29 19:50:25	栈桥	5	名声在外的一处风景名胜，非常值得推荐
1751	2022-03-27 15:43:25	栈桥	5	景色优美啊，趣味十足啊，性价比很高。
1752	2022-03-26 05:54:58	栈桥	5	【景色】很美 【趣味】好 【性价比】👌
1753	2022-03-25 21:05:03	栈桥	5	古代人的智慧，走起来感觉还是不错的。
1754	2022-03-25 08:10:40	栈桥	5	【景色】 【趣味】 【性价比】不错好好好
1755	2022-03-24 19:30:23	栈桥	5	栈桥是青岛著名景点，远远地伸入大海。
1756	2022-03-24 14:30:21	栈桥	5	青岛招牌景点，可以喂鸽子，值得一去！
1757	2022-03-23 23:33:14	栈桥	5	青岛最有名的景点，有空多去转转，值得
1758	2022-03-23 17:09:25	栈桥	5	很宏伟的建筑，特别漂亮好看，很喜欢。
1759	2022-03-23 16:53:46	栈桥	5	【景色】好多地方都有栈桥，很好的风景
1760	2022-03-23 15:37:52	栈桥	5	黄海之滨，第一海水浴场之畔，婉婉伸展
1761	2022-03-14 12:19:15	栈桥	5	青岛的标志性建筑之一，没什么好玩的！
1762	2022-02-15 18:55:38	栈桥	5	本地挺不错的一家旅游休闲好去处哈哈哈
1763	2022-01-29 23:18:16	栈桥	5	青岛市区地标建筑，来了青岛必打卡景点
1764	2022-01-10 06:19:38	栈桥	5	冬天可以去喂喂，跟动物园一样红嘴海鸥
1765	2022-01-02 09:37:29	栈桥	5	栈桥是青岛的标志性景点了，延伸到海里
1766	2021-12-17 13:07:34	栈桥	5	还不错，附近还可以走走，逛逛还不错。
1767	2021-11-14 15:25:30	栈桥	5	风景优美，交通方便，著名的网红打卡点
1768	2021-09-23 12:47:54	栈桥	5	景色秀丽，趣味性较强，性价比比较高。
1769	2021-09-22 23:35:47	栈桥	5	节假日人实在太多了。不过景色确实很美
1770	2021-09-01 19:25:27	栈桥	5	在海边漫步，走青岛栈桥，观海边落日。
1771	2021-08-26 09:38:57	栈桥	5	青岛的标志性建筑，人文景点，挺不错的
1772	2021-08-23 22:34:06	栈桥	5	青岛最有人气的景点，延伸到海里的栈桥
1773	2021-07-06 15:09:07	栈桥	5	景色还不错，趣味性还行，性价比也不错
1774	2021-07-05 23:25:25	栈桥	5	这里的风景好美好，漂亮啊，值得推荐。
1775	2022-06-05 20:06:25	栈桥	5	青岛的著名景点，很有特色，值得一游
1776	2022-06-05 07:54:14	栈桥	5	相当值得一去的景点之一了 性价比超高
1777	2022-06-03 16:36:06	栈桥	5	夏天马上到了，好喜欢青岛的海风海景
1778	2022-05-29 20:59:45	栈桥	5	青岛必须去的地方之一，海边逛逛不错
1779	2022-05-26 23:42:19	栈桥	5	青岛地标建筑，离火车站比较近，必去
1780	2022-05-26 15:38:26	栈桥	5	去了无数次，每一次都有不一样的感觉
1781	2022-05-20 23:28:00	栈桥	5	很不错的地方 风景很不错的 推荐给大家
1782	2022-05-20 22:32:17	栈桥	5	性价比超高，风景很好，挺有意思的。
1783	2022-05-19 15:07:33	栈桥	5	美丽青岛的标志，也是必去打卡的景点
1784	2022-05-16 22:26:41	栈桥	5	青岛的地标性景点，非常值得去一下。
1785	2022-05-14 20:35:51	栈桥	5	青岛栈桥的回头潮感受过一次，真可以
1786	2022-05-12 11:26:23	栈桥	5	来打卡的游客一般很多，水天相接很美
1787	2022-05-08 21:47:39	栈桥	5	来青岛必逛之圣地，风景令人心旷神怡
1788	2022-05-04 10:47:33	栈桥	5	【景色】适合情侣打卡 【趣味】还可以
1789	2022-05-03 09:10:57	栈桥	5	非常美丽的地方 很适合拍照 都是大片啊
1790	2022-05-02 10:59:23	栈桥	5	【景色】好 【趣味】好 【性价比】很高
1791	2022-04-28 01:22:55	栈桥	5	不错的景点，喂海鸥挺方便，值得推荐
1792	2022-04-20 09:47:40	栈桥	5	栈桥是青岛的景点，还可以，挺好的。
1793	2022-04-16 09:41:12	栈桥	5	非常不错的地标性建筑，环境也很好！
1794	2022-04-11 11:46:11	栈桥	5	热门旅游目的地，可以去看一看玩一玩
1795	2022-04-07 19:30:39	栈桥	5	长长的栈桥 有人很多 深入海里 观海美景
1796	2022-04-06 14:31:06	栈桥	5	风景秀丽自然挺漂亮的!!!!!!!
1797	2022-03-31 13:53:44	栈桥	5	青岛的地标，海景非常优美，值得一来
1798	2022-03-30 23:02:58	栈桥	5	青岛著名景点点赞，崂山区的特色招牌
1799	2022-03-30 08:56:44	栈桥	5	游览的最佳位置，水天一色，天人合一
1800	2022-03-28 08:11:59	栈桥	5	青岛标志性建筑之一，青岛啤酒的商标
1801	2022-03-27 23:29:25	栈桥	5	青岛市海边也有个地标一样的建筑栈桥
1802	2022-03-27 09:08:09	栈桥	5	青岛旅游比打卡栈桥，风景不错，好。
1803	2022-03-25 20:11:24	栈桥	5	青岛必打卡景点，景色很美，鸽子很多
1804	2022-03-25 13:23:58	栈桥	5	值得推荐一下去地方，非常好玩的地方
1805	2022-03-25 07:47:19	栈桥	5	青岛地标建筑，周边还有小青岛公园，
1806	2022-03-24 23:07:48	栈桥	5	青岛栈桥，是一条通往大海的观光路。
1807	2022-03-24 23:01:46	栈桥	5	青岛的一大旅游必到打卡点，值得推荐
1808	2022-03-24 18:35:43	栈桥	5	青岛的地标，在周边四处逛逛挺好的。
1809	2022-03-24 18:14:58	栈桥	5	青岛著名的景点，很多游客都来喂海鸥
1810	2022-03-24 10:22:24	栈桥	5	还是可以去一下的，感觉还不错的哦！
1811	2022-03-23 16:04:17	栈桥	5	青岛最著名的景点之一，就是人有点多
1812	2022-03-23 12:40:59	栈桥	5	不错啊哈哈哈哈哈哈哈哈哈哈哈哈哈哈
1813	2022-03-22 23:33:45	栈桥	5	栈桥是青岛的标志，回澜阁，流连忘返
1814	2022-03-22 23:12:13	栈桥	5	地理位置优越，环境优美，值得游览！
1815	2022-03-08 21:03:53	栈桥	5	近观大海，挺美的，有机会再去看看去
1816	2022-02-28 13:46:07	栈桥	5	青岛必去的地方之一，每次人都很多。
1817	2022-02-25 00:16:09	栈桥	5	好美好漂亮的风景啊 很喜欢这个地方哦
1818	2022-02-19 23:38:17	栈桥	5	不错的地方，一定要去看看，打卡地。
1819	2022-01-28 20:49:38	栈桥	5	一个很适合带孩子和家人去游玩的地方
1820	2022-01-19 22:38:55	栈桥	5	很漂亮的地方，离火车站很近，很方便
1821	2022-01-07 07:56:45	栈桥	5	青岛地标，值得打卡，还有海鸥可以喂
1822	2021-12-14 22:19:13	栈桥	5	不错的景观点有机会看看去挺好的美呀
1823	2021-12-08 14:55:17	栈桥	5	栈桥，是青岛的比较著名的景点之一。
1824	2021-10-29 19:34:48	栈桥	5	景色还不错，整体来说环境还不错的。
1825	2021-10-15 21:37:33	栈桥	5	非常不错的旅游景点，值得大家去看看
1826	2021-09-11 08:40:17	栈桥	5	儿时的记忆 尤其是傍晚的景色 非常迷人
1827	2021-08-28 12:54:19	栈桥	5	青岛地区挺不错的一家旅游休闲好去处
1828	2021-08-15 20:12:04	栈桥	5	面朝大海，景色不错，有机会再去一趟
1829	2021-07-29 01:59:04	栈桥	5	栈桥景色不错，有机会再去一趟非常美
1830	2021-07-22 13:12:31	栈桥	5	出名的景点，可以去走走，反正免费。
1831	2021-07-14 05:29:25	栈桥	5	有海有古建筑，靠近火车站，人超级多
1832	2021-07-09 09:28:22	栈桥	5	傍晚的时候去的，涨潮了，海风有点大
1833	2022-09-21 18:58:56	栈桥	3	这里是青岛的地标性建筑，靠近火车站，一条街之隔。游览只需要10分钟即可。
1834	2022-06-13 22:31:03	栈桥	5	栈桥就是无敌的风景，从人文到景色
1835	2022-06-05 15:59:52	栈桥	5	去青岛必须打卡的地方，风景如画。
1836	2022-06-05 08:42:57	栈桥	5	小地标，拍照、打卡一定要去看看。
1837	2022-05-25 14:10:15	栈桥	5	美丽的栈桥，碧瓦蓝天，美丽的青岛
1838	2022-05-22 07:40:26	栈桥	5	挺不错的地方，环境不错景色很美丽
1839	2022-05-18 10:54:10	栈桥	5	栈桥回澜阁每次去青岛必去得地方。
1840	2022-05-17 15:51:05	栈桥	5	青岛栈桥海边美景尽收眼底风景优美
1841	2022-05-13 09:24:05	栈桥	5	青岛标志性建筑吸引游客到此打卡。
1842	2022-05-12 13:52:35	栈桥	5	青岛地标，旅游好地方，休闲好去处
1843	2022-05-08 16:28:00	栈桥	5	不错的地方的话可以考虑一下去看看
1844	2022-05-08 08:00:53	栈桥	5	静静的湖面上一个优雅的亭子在当中
1845	2022-05-06 06:01:26	栈桥	5	【景色】美 【趣味】强 【性价比】高
1846	2022-05-05 22:40:39	栈桥	5	可以去看一下，特别适合拍照片📷
1847	2022-05-05 22:22:14	栈桥	5	栈桥是个很美的景点，特别的感觉。
1848	2022-04-30 18:22:20	栈桥	5	这里值得去，景色秀丽，性价比很好
1849	2022-04-30 10:22:09	栈桥	5	不错不错，景色不错，青岛了标志。
1850	2022-04-25 10:44:51	栈桥	5	【景色】好 【趣味】好 【性价比】好
1851	2022-04-24 11:50:06	栈桥	5	西湖十景之一，下雪天气那是极好的
1852	2022-04-17 16:29:40	栈桥	5	十年前去的，青春不再，满满的回忆
1853	2022-04-15 17:42:20	栈桥	5	青岛的标志性建筑，多年前去过一次
1854	2022-04-12 15:47:28	栈桥	5	青岛著名的旅游景点，网红打卡地！
1855	2022-03-31 12:40:36	栈桥	5	大名鼎鼎的栈桥，有很多海鸥。开心
1856	2022-03-30 06:57:45	栈桥	5	去过一次的景点，名气蛮大的景点。
1857	2022-03-29 08:22:56	栈桥	5	景色还可以，趣味也可以，性价比好
1858	2022-03-28 14:56:26	栈桥	5	不错不错，青岛的标志，拍照漂亮。
1859	2022-03-28 14:28:12	栈桥	5	很美丽的景点，人流不息，流连忘返
1860	2022-03-27 09:31:58	栈桥	5	性价比很高的景点，下次还会再来。
1861	2022-03-25 16:46:15	栈桥	5	很美很有特色的地方，喜欢去走了哦
1862	2022-03-25 13:15:54	栈桥	5	锻炼身体、散步的好去处，非常安静
1863	2022-03-25 11:15:11	栈桥	5	青岛栈桥，青岛海滨城市标志性地点
1864	2022-03-25 01:52:54	栈桥	5	不错的一处地点，有很多人！排队！
1865	2022-03-25 00:42:32	栈桥	5	景色很漂亮！性价比很高！值得去！
1866	2022-03-24 21:17:47	栈桥	5	青岛的栈桥最漂亮，夏天很多人来。
1867	2022-03-24 16:42:07	栈桥	5	环境也是比较不错的，可以去看看的
1868	2022-03-23 20:36:27	栈桥	5	挺不错的地方，带着家里人朋友一起
1869	2022-03-23 10:30:32	栈桥	5	去过几次，风景很美，很值得回头看
1870	2022-03-23 07:41:21	栈桥	5	青岛的标志之一。青岛的标志之一。
1871	2022-03-22 20:15:08	栈桥	5	栈桥青岛的象征，青岛的百年历史.
1872	2022-01-29 23:13:55	栈桥	5	来青岛的吃完大虾都得上桥走一走。
1873	2022-01-12 07:28:09	栈桥	5	青岛标志性建筑，有八角亭可以看看
1874	2021-11-18 17:15:03	栈桥	5	青岛景点属实不错，这个一定要去。
1875	2021-11-15 20:49:59	栈桥	5	【景色】美 【趣味】多 【性价比】高
1876	2021-11-14 18:53:43	栈桥	5	冬天的青岛，景色依然值得来旅游哦
1877	2021-10-28 14:19:56	栈桥	5	值得去看看，景色不错，风景秀丽！
1878	2021-10-27 00:33:04	栈桥	5	对于没看过海的人来说，体验很不错
1879	2021-10-20 22:23:16	栈桥	5	青岛的标志性建筑，环境还是可以。
1880	2021-10-04 14:18:45	栈桥	5	一如既往的好 特别值得推荐去的地方
1881	2021-08-29 20:58:07	栈桥	5	青岛的标志性建筑，空中俯瞰很不错
1882	2021-08-27 07:33:23	栈桥	5	地理位置优越，交通方便，旅途愉快
1883	2021-08-26 22:19:44	栈桥	5	晚上12点来到过这里，人还不少。
1884	2021-08-11 10:18:35	栈桥	5	不错真的很棒呀很喜欢哦这里很漂亮
1885	2021-07-25 06:16:08	栈桥	5	看大海，看轮船，桥，美美哒。。。
1886	2021-07-15 21:46:55	栈桥	5	青岛城市标志地之一！值得一去！！
1887	2021-07-14 15:34:22	栈桥	5	风景迷人，好处出，游玩的地方不错
1888	2021-07-12 06:19:10	栈桥	5	有海有沙滩，冬天海鸥很多，特别美
1889	2021-07-05 22:06:51	栈桥	5	青岛最著名的景点之一，很适合拍照
1890	2021-06-29 12:16:16	栈桥	5	青岛著名景点，依山傍水，五月的风
1891	2022-06-14 23:48:07	栈桥	5	这个可以的，一看就很不错的。。
1892	2022-06-13 21:20:17	栈桥	5	夏天的青岛，气温正好，凉爽宜人
1893	2022-06-11 01:05:10	栈桥	5	很完美的地方，在海边海天一色呢
1894	2022-06-10 22:07:14	栈桥	5	好地方，好地方，值得一去的！！
1895	2022-06-09 17:32:22	栈桥	5	青岛著名景点，看海的好去处。。
1896	2022-06-09 11:30:58	栈桥	5	青岛地标，真的很漂亮很多小鸟哦
1897	2022-06-09 08:10:23	栈桥	5	这里非常好，是值得推荐的地方。
1898	2022-06-08 23:40:27	栈桥	5	风景优美，空气好清新，游客较多
1899	2022-06-08 15:49:14	栈桥	5	风景不错，景色好美，值得一看。
1900	2022-06-08 15:32:39	栈桥	5	风景如画，景色宜人，旅游胜地。
1901	2022-05-28 19:54:32	栈桥	5	。。。。。。还可以。。。。。。
1902	2022-05-25 21:58:51	栈桥	5	青岛必去打卡的地方，景色很美。
1903	2022-05-25 16:01:51	栈桥	5	非常非常非常非常非常非常值得。
1904	2022-05-24 22:04:31	栈桥	5	延伸到大海里的栈桥1真的很不错
1905	2022-05-24 09:44:21	栈桥	5	必打卡之一的景点，特别棒的体验
1906	2022-05-22 10:52:16	栈桥	5	远远望去，亭就在海中，美不胜收
1907	2022-05-19 17:27:32	栈桥	5	栈桥历史悠久，现在是海滨景点。
1908	2022-05-17 21:00:54	栈桥	5	夏天马上到了，来青岛来看海景吧
1909	2022-05-12 09:06:24	栈桥	5	栈桥是青岛市著名的地标式建筑。
1910	2022-05-09 00:25:58	栈桥	5	景色还不错，天海一色，有看头。
1911	2022-05-06 14:18:03	栈桥	5	周边的风景真的很不错，交通便利
1912	2022-04-30 16:10:20	栈桥	5	去过一次，风景不错，很适合拍照
1913	2022-04-25 22:04:22	栈桥	5	青岛的标志性景点，观澜亭看海！
1914	2022-04-22 16:49:52	栈桥	5	沿着栈桥漫步看海景非常不错哦！
1915	2022-04-19 21:15:38	栈桥	5	值得一去看看，青岛必去景点之一
1916	2022-04-15 19:23:50	栈桥	5	很适合拍照约会，海边吹风好舒服
1917	2022-04-15 11:31:48	栈桥	5	青岛栈桥的回头潮也是一绝，好帅
1918	2022-04-14 22:27:26	栈桥	5	这里的景色太美了，下次还想去！
1919	2022-04-14 20:41:05	栈桥	5	美丽的风景，看着太阳慢慢升起！
1920	2022-04-06 11:33:00	栈桥	5	青岛地标建筑，来了都要去打个卡
1921	2022-03-29 23:49:27	栈桥	5	去青岛必去的地方，必打卡之处！
1922	2022-03-28 13:11:14	栈桥	5	好多年的老景点，看着很有感觉。
1923	2022-03-27 23:35:16	栈桥	5	青岛的名片之一，风景其实一般。
1924	2022-03-27 06:51:48	栈桥	5	胆大的可以去呀，我是很恐高的！
1925	2022-03-26 23:49:59	栈桥	5	独特的景致，值得去看看！！！！
1926	2022-03-25 22:44:48	栈桥	5	青岛的标志性建筑，徒步走到海中
1927	2022-03-25 22:02:16	栈桥	5	【景色】栈桥，很特别，只在青岛
1928	2022-03-25 16:07:54	栈桥	5	青岛海边标志性建筑物之一！！！
1929	2022-03-25 06:54:11	栈桥	5	【景色】青岛的标志，必须看一眼
1930	2022-03-24 20:24:30	栈桥	5	海边，栈桥，值得一去，青岛一景
1931	2022-03-24 19:14:02	栈桥	5	青岛网红打卡点，青岛旅游必到。
1932	2022-03-24 16:31:09	栈桥	5	【景色】很好 【趣味】青岛的标志
1933	2022-03-24 09:21:04	栈桥	5	很漂亮很漂亮，晚上去会更有感觉
1934	2022-03-24 08:42:48	栈桥	5	整体满意。。。。。。。。。。。
1935	2022-03-24 00:20:47	栈桥	5	不错的地方有空可以去看看，好的
1936	2022-03-23 19:35:01	栈桥	5	不错不错，景色宜人，拍照好看。
1937	2022-03-23 15:33:08	栈桥	5	【景色】优美 趣味浓郁 性价比超高
1938	2022-03-23 15:29:21	栈桥	5	很值得一去的地方，看起来不错。
1939	2022-03-22 23:45:58	栈桥	5	景色优美，微风拂面，海阔天空。
1940	2022-03-22 20:48:52	栈桥	5	栈桥很美，海风吹着，景色宜人。
1941	2022-03-22 20:04:38	栈桥	5	青岛地标性建筑，非常值得一看！
1942	2022-03-22 19:42:28	栈桥	5	就在火车站旁边，很美的风景。。
1943	2022-03-12 15:54:00	栈桥	5	观海不错，有机会再去一趟非常好
1944	2022-02-25 21:30:03	栈桥	5	经典的景点，青岛很有特色的地方
1945	2022-02-21 00:23:06	栈桥	5	非常美丽漂亮的地方哦，值得推荐
1946	2022-02-16 22:15:36	栈桥	5	站在栈桥上，海天一色蓝，真美。
1947	2022-02-12 16:01:21	栈桥	5	真的很不错！有机会还会再去的！
1948	2021-12-21 06:25:07	栈桥	5	环境不错，空气很好，值得一去。
1949	2021-11-20 22:31:26	栈桥	5	青岛的最初记忆，随时光不会褪色
1950	2021-11-12 18:02:07	栈桥	5	。。。。。。很不错。。。。。。
1951	2021-11-07 06:19:17	栈桥	5	晕倒最具特色的地方一定要去哟！
1952	2021-10-23 08:50:50	栈桥	5	秋天来青岛看海吧，景色真美啊！
1953	2021-10-07 07:28:15	栈桥	5	国庆假期来青岛看海吧 景色真美啊
1954	2021-09-06 06:00:48	栈桥	5	秋天雨中的青岛，景色同样美丽哦
1955	2021-08-23 10:50:37	栈桥	5	青岛的地标建筑，只是人太多太多
1956	2021-08-11 15:19:46	栈桥	5	初秋时间去的 不算太冷 看着斜阳 美
1957	2021-08-05 06:41:38	栈桥	5	风景优美，空气清新，值得一去。
1958	2021-07-17 23:28:46	栈桥	5	太阳西落，黄昏时分，至美栈桥。
1959	2021-07-15 06:31:19	栈桥	5	好看又好玩，，美美哒，值得来看
1960	2021-07-11 19:49:19	栈桥	5	我去的时候下雨了，有海有海鸥！
1961	2021-07-08 21:48:19	栈桥	5	青岛必去的地方，人就是有很多，
1962	2021-07-03 17:30:09	栈桥	5	有海，有小沙滩，有贝壳，栈道，
1963	2021-07-03 15:01:02	栈桥	5	青岛非常美，栈桥是青岛的美中美
1964	2021-06-25 17:00:36	栈桥	5	开放景区 一定要天气好的时候去！
1965	2022-05-29 06:49:13	栈桥	5	【性价比】经典景点 【趣味】好
1966	2022-04-28 23:42:09	栈桥	5	之前去青岛的时候去玩过 还不错
1967	2022-03-29 23:31:06	栈桥	5	青岛的地标性建筑 旁边就是浴场
1968	2022-02-14 11:26:52	栈桥	5	beautiful place
1969	2021-08-06 10:24:12	栈桥	5	不错的景区 景色很美 环境非常好
1970	2022-01-21 08:27:32	栈桥	5	值得一去的景点 海天一色 不错
1971	2021-07-02 12:21:41	栈桥	5	景色宜人 环境优美 空气质量好
1972	2021-05-16 19:55:38	栈桥	5	非假期去的，错峰出行，人少，景色宜人，非常不错
1973	2020-11-20 11:29:51	栈桥	4	栈桥也是青岛的一大标志，总要去看看的，这里人流众多，从栈桥走到海上亭阁，可以看到对面的小青岛，青岛老城区和海景，旁边就是沙滩，历史悠久的海上长廊。
1974	2015-11-01 19:39:33	栈桥	5	极力推荐，离栈桥，火车站很近，出租车起步价。楼下青岛港，还有邮轮母港，晚上溜达去的中山路劈柴院，吃货的福地
1975	2020-09-18 19:31:57	栈桥	5	夕照下的青岛美的醉人，火红的海边，像涂了红色柒料一般，美了整个海边，红霞映照大海，人在夕照中散步也有太空之感，好惬意的感觉。
1976	2021-04-12 21:12:02	栈桥	5	夕阳下的栈桥仍然充满着浪漫色彩，美的让人心醉，曾经工作了7年的岛城，美了心情，美了生活，魂牵梦绕的又找时回到黄海之滨这城。
1977	2022-03-23 08:29:09	栈桥	5	景色宜人 美不胜收 浪漫
1978	2021-04-13 20:20:59	栈桥	5	春天的栈桥 总是最美的样子 波光粼粼的海面 延伸入海里的桥，站在最前面看海，享受着碧海蓝天带来的快乐！不需要门票 随心随意的走一走 感受这份独特的快乐
1979	2021-01-27 23:52:32	栈桥	5	景色不错，性价比高，总体超赞，有趣好玩，算是比较标志性的建筑，有点外滩的风格，逛在其中也挺舒服的感觉。第一次见到如此大阵容的海鸥，值得一来！
1980	2022-08-19 12:17:12	栈桥	3	青岛的剑桥人很多，沉入海里的一一段坝逛逛，还挺有意思的。
1981	2022-03-24 08:41:27	栈桥	4	青岛著名的旅游景点之一，步行在栈桥上可以领略到海天一色的美景，站在回澜阁上的俯瞰的海景分外妖娆！
1982	2022-03-22 21:27:49	栈桥	5	海风习习，很舒服
1983	2022-03-16 22:51:15	栈桥	4	【景色】景色主要是看海了。 【趣味】趣味性一般，如果有海鸥的话还不错 【性价比】性价比很高，完全免费
1984	2021-05-03 20:50:57	栈桥	5	五一到青岛，最火的景点就是栈桥了，这么远挤到最中央，想想都可怕啊，还是远远的拍个人山人海把，这么多人有勇气，不知道有多少人会后悔。
1985	2021-01-29 19:02:45	栈桥	5	阳光，海浪，沙滩，走在栈桥，海鸥在身边，伸手可触。两层八角楼，就是有民族特色的&amp;quot;回澜阁&amp;quot;。
1986	2022-11-18 11:23:11	栈桥	3	青岛栈桥！老青岛的标志性建筑，历史悠久意义深远！
1987	2022-07-05 03:53:29	栈桥	3	作为青岛的名片，可以到此一游，毕竟是免费景点。
1988	2022-06-27 18:32:25	栈桥	3	名声在外，实际没什么可看的。没有其它海边漂亮。
1989	2022-04-18 13:22:22	栈桥	4	在栈桥附近，离青岛火车站不远，周边酒店也多，来青岛必去栈桥标志性景区，不远就是海水浴场
1990	2022-03-25 08:51:52	栈桥	4	【景色】景色秀丽青岛必到系列 【趣味】 【性价比】
1991	2021-01-18 19:13:25	栈桥	5	青岛，黄海边的明珠，美景尽收眼底，让人留连忘返的海畔之美，冬日暖阳也美美哒！美不止是海边，四处皆吸引人，此美此景，大爱的地方。
1992	2021-01-14 23:22:33	栈桥	5	暖阳下的黄海，波光粼粼，霞光四射，暖暖的感觉，喜欢大海的一年四季，所以与HJ有缘，从此便深深地爱上了海，也以海为荣，定居海边。
1993	2022-06-17 13:08:19	栈桥	4	环境优美自然，景色秀丽宜人，风景优美，性价比超高，值得我们去看看，与大海近距离接触。
1994	2022-06-12 06:11:10	栈桥	4	景色秀丽宜人，环境优美自然，性价比超高，亲近大自然和大海的好地方，值得我们去看看。
1995	2022-06-04 18:20:37	栈桥	4	环境优美自然，景色秀丽宜人，性价比超高，大海的之滨，观海的好地方，值得我们去看看。
1996	2022-04-15 13:04:30	栈桥	4	到栈桥的话我推荐你最好是夏季某个有风的晚上，除去了白天的热气，晚上的海边会格外凉爽
1997	2021-09-15 20:38:53	栈桥	4	每年都去青岛，栈桥还是必打卡一下的，最开始1个多小时，到最后就是拍张照，算是来过了
1998	2021-01-08 23:46:36	栈桥	5	黄海之滨美丽岛城，大爱这美地，美丽无比的好地方。工作生活了7年的地方，不舍得离开，恋恋不舍的美丽景色地，真的美真的醉人呀！
[truncated: 1,011 more rows]
