# Supplementary material for: The influence of perceived landscape value on tourists’ behavioral intentions in historical and cultural blocks
Source: PLoS One. 2025 Jan 9;20(1):e0312491. doi: 10.1371/journal.pone.0312491 (PMC11717279; doi:10.1371/journal.pone.0312491)
Supplement: S1 File — (ZIP) [file pone.0312491.s001.zip › 网络数据/老舍公园数据.xlsx]

## Sheet: Sheet1
	评论时间	景点	用户评分	评论内容
0	2023-02-15 20:01:55	老舍公园	5	老舍公园是街心公园，或者叫口袋公园。老舍先生的雕塑面向南，大海的方向，离栈桥很近的。
1	2022-12-10 19:30:42	老舍公园	5	老舍公园位于湖北路，面积不算大。
2	2022-02-01 10:11:37	老舍公园	5	老舍公园位于山东省青岛市市南区安徽路19号，占地9000平方米，1999年僻为老舍公园。公园内以水景为主导景观，由喷泉、涌泉、溢水、跌水、小瀑布和瀑布墙由北向南组成。公园主要在南端悬铃木F，深红色大理石地坪，长方形立座上塑有老舍胸像铜雕，基座正面刻有老舍夫人题字“老舍先生”，西侧白色大理石刻有老舍著作《五月的青岛》节录。三部平放的铜雕著作，上部刻有“樱海集”书名。东侧有铜质斜立三部著作铜雕，书背刻有“哈草集”、“骆驼祥子”、“RICKSHAW BOY”，为公园的标志性建筑。
3	2020-11-14 15:36:22	老舍公园	4	位于安徽路上，公园很小，多是附近居民。 “樱花一开，青岛的风雾也挡不住草木的生长了。海棠，丁香，桃，梨，苹果，藤萝，杜鹃，都争着开放，墙脚路旁也都有了嫩绿的叶儿。” “五月的海仿佛特别的绿，特别的可爱；也许是因为人们心里痛快吧？看一眼路旁的绿叶，再看一眼海，真的，这才明白了什么叫做“春深似海”。
4	2021-04-12 15:50:21	老舍公园	5	露天开放的公园，有一座老舍先生半身雕像
5	2020-09-11 11:07:10	老舍公园	4	环境很好，在青岛栈桥边上，管理到位，卫生干净，在市中心有这么个公园是大家休闲、娱乐、锻炼的好地方，而且很有历史教育意义，
6	2021-11-21 19:08:42	老舍公园	4	是一个比较不错的地方，有一些历史文化特色
7	2020-10-28 21:43:07	老舍公园	4	老舍公园是青岛早期公园之一，公园以水景为主导景观，由六个小景区自然组成。喷泉、涌泉、溢水、跌水、小瀑布和瀑布顺地势自北向南，有奔流入海之势。
8	2020-09-23 14:39:23	老舍公园	4	老舍公园就在大学路的网红墙附近几百米，就到了父亲还有老舍故居呢公园，就像一个街心花园一样，很小的，没有什么特别的特色。反正是免费的。
9	2021-01-07 20:12:13	老舍公园	5	老舍公园是为了纪念老舍先生而建的，离栈桥海滨不远
10	2019-06-19 15:49:53	老舍公园	5	老舍公园是一个开放式的沿着青岛老邮局和青岛报业集团那条南北走向的路形成的一个带状公园，从栈桥游玩后沿着海滨路向北最先看到老舍先生的雕像，公园被茂密的绿色植被覆盖空气清新景色宜人，很多住在周边居民楼的老年人在老舍公园里下期打牌谈天说地不亦乐乎！
11	2020-12-27 06:09:15	老舍公园	4	开放式的避难场所。每天早晨的广场舞、踢毽子，上午有乐队在排练 、唱歌
12	2020-11-27 16:53:05	老舍公园	4	狭长形的市民公园，景色一般般，当地人休闲散步的地方吧。
13	2019-06-08 12:49:47	老舍公园	5	老舍公园，青岛一个很有纪念意义的公园，风景很美，公园是免费的，很适合来这里散散步，呼吸一下新鲜的空气，还是很不错的，景色清静优美！
14	2019-08-10 20:25:06	老舍公园	4	老舍公园位于两公路的中间，公园在地图上显得峡长。现场看感觉好一点，但很小。公园看起来比较多本地人在乘凉，公园也是没什么好看。
15	2019-08-02 12:07:54	老舍公园	4	老舍公园实质上就是一处社区公园，公园免费开放，不过老舍公园这个名字还是比较有纪念意义，纪念人民艺术家老舍先生，周边建筑风格迥异，这里是居民经常散步休闲健身的好地方。
16	2018-12-08 23:16:49	老舍公园	4	这个公园应该是新建改造的，因为以前去过那么多次青岛也没听说过。但是公园景色很美，人文气息很浓厚，特别是怀旧的一些老物件。
17	2017-11-17 13:21:27	老舍公园	3	原创||披衣（上） 文/李书勇 2017-11-17 披衣，不方便穿，方便脱，或者穿着热，脱了凉，于是，把上衣披在身上。 我印象最深的是在小时候，有一胡姓人家，九个儿子。胡家老大，身高力大。那年，大清早儿，我跟着父亲，拿着麻油和白面，去胡家院子里排队打月饼。胡老大正蹲在自家门前，手里捧着一只粗陶大海碗吃早饭。那碗说玄了，快赶上我们家后灶热饭的小锅了。碗里是一大块儿玉米稠粥，上面盖着一点儿土豆丝和咸菜丝炝拌的凉菜。 我问他，您能吃了一大碗吗？他笑笑说，我吃三碗。说这话时，胡家老大肩上正披着一件夹衣，粗布，白里黑面，上面缀着盘扣。后来，听说胡老大早早死了，留下三个孩子。胃癌，死时胃都穿孔了。地里的活儿苦重，老婆又很厉害，胡老大一刻不得适闲。 胡老大代表了许多农民留给我的吃饭形象：披衣，蹲在地上吃饭或蹲在长条凳子上吃饭――因陋就简，随意，不讲究，就像喉秦腔的艺人。 当然，过去有些人披衣是一种姿…
18	2018-10-28 19:19:47	老舍公园	3	1999年改造后公园里的人儿也多了，老年人居多，靠近公厕的位置有大牌的哦，围着一圈一圈的，吆喝声也是此起彼伏，忽高忽低的，有埋怨有笑声，老人的时光就是如此简单。 位置靠近中山路天主教堂，旁边就是那家排队的金麦园面包
19	2018-09-05 20:17:58	老舍公园	3	著名作家老舍先生曾经在青岛生活过很长时间，为此写下了青岛的樱花这篇文章，由此可见作家对青岛的喜爱。公园有老舍先生的塑像，其余为阶梯结构，是市民休闲好去处。
20	2019-01-04 23:54:00	老舍公园	4	从浙江路天主教堂去基督教堂的路上，穿过大街小巷发现了老舍公园，这是个开放式公园，记念老舍在青岛的生涯和贡献，非常适合周边老年人休闲。旁边有网红食品店，市井气息浓厚。
21	2018-05-06 07:00:24	老舍公园	4	老舍公园是青岛知名的景点之一，景色不错哦！红色的地砖，郁郁葱葱的树木，有特色的建筑，以水景为主要景观，感觉不错，空气清新自然。
22	2017-08-22 18:24:50	老舍公园	5	如果来青岛的时间很长，当然可以去看看，散散步，看看风景名胜区也是不错的选择。
23	2017-08-25 21:48:37	老舍公园	5	路过了～感觉像是一个很安静的小公园～很喜欢～好想花好久的时间坐在树下发呆～
24	2015-11-04 10:07:29	老舍公园	4	不大的一个公园，人比较少，比较安静，青岛的本地人在这里打扑克，下棋
25	2016-12-28 21:37:12	老舍公园	5	是岛城最著名的街心公园，区内建有水濂洞，长廊棚架等设施，竖有老舍先生的半身塑像。
26	2017-11-06 14:46:22	老舍公园	5	文学作品极多，是文学奠基人，环境保护很好优美安静和谐，性价比好。
27	2017-11-19 14:15:05	老舍公园	5	很好玩的地方，仙境一般，值得一看去的地方
28	2017-10-19 08:39:15	老舍公园	5	为纪念老舍先生而修建的公园，公园不大，开放性质的，没有门票。
29	2019-05-19 20:03:36	老舍公园	5	老舍公园为敞开式公园，以水为主导景观设计，周边交通非常方便
30	2018-05-09 21:58:05	老舍公园	5	向伟大的剧作家致敬，公园环境优美。
31	2018-03-31 13:35:13	老舍公园	5	老舍公园位于青岛市市南区安徽路中段中部，为敞开式公园
32	2017-07-15 12:39:57	老舍公园	5	超美的，就是一个公园其实，喜欢闲逛的可以过去那边
33	2017-11-16 08:32:34	老舍公园	5	狭长的一段市民公园，环境不错，有老舍先生塑像
34	2017-09-07 15:16:43	老舍公园	5	老舍故居，值得一看，看完感觉心情都不一样了
35	2019-05-26 09:24:07	老舍公园	5	环境很清幽，游客也不多，很值得闲坐发发呆
36	2018-04-29 11:46:16	老舍公园	5	公园艺水景为主导景观，由六个小景区组成。
37	2017-11-08 22:23:26	老舍公园	5	公园里景色很好，溜达着过去的，可以去看看
38	2017-09-25 19:57:09	老舍公园	5	公园不是很大，但建设的很好，健身器材挺多
39	2017-08-04 12:55:07	老舍公园	5	金色很漂亮，沿海一路走，放眼望去一片深蓝
40	2018-05-14 16:31:00	老舍公园	5	老舍公园是青岛著名的街心公园，面积不大
41	2017-11-27 01:04:36	老舍公园	5	公园很大，环境也很好，绿化好空气好。
42	2017-07-03 15:17:17	老舍公园	5	属于一个街心公园，附近的居民来的很多
43	2017-08-13 23:39:48	老舍公园	5	风景优美。很适合单步行走。很喜欢。
44	2017-01-26 09:55:07	老舍公园	5	很不错的景点公园，里边有老舍铜像。
45	2019-08-06 06:58:06	老舍公园	5	这个可以去看看这个地方真的很不错
46	2017-12-27 00:01:05	老舍公园	5	老舍公园还不错，值得一看个人喜欢
47	2017-10-18 08:30:01	老舍公园	5	风景很好，文化氛围不错，喜欢这里
48	2018-04-22 07:45:33	老舍公园	5	非常值得一去，意义非凡，很好。
49	2016-03-04 10:36:02	老舍公园	4	天气还是很寒冷，进去是一个老舍雕像里面没有多少人，和同学在此休息了一会
50	2017-06-18 14:43:47	老舍公园	4	就是一个普通的公园，没什么特别的，但周边到有很多好地方，比如天主教堂，基督教堂，还有一些名人故居。
51	2017-10-08 07:16:57	老舍公园	4	真的只是一个公园，应该比较适合本地人休闲，作为景点的话有点勉强，可以顺便溜达溜达
52	2017-07-23 14:33:47	老舍公园	4	是到教堂的时候路过的，就看见老舍的石像，没什么特别的和一般的公园比较
53	2017-10-13 06:26:52	老舍公园	4	毕竟是一代文豪嘛，去沾点文化气息也是不错的，哈哈。
54	2019-08-13 10:51:53	老舍公园	4	每到中午的时候，就有非常多的老年人在这里打扑克。
55	2017-10-03 06:57:17	老舍公园	4	公园总面积不大，绿化覆盖率很高，适合锻炼身体。
56	2017-10-27 23:50:00	老舍公园	4	公园现在完全开放，还不错，里面很多健身的。
57	2019-06-13 15:56:06	老舍公园	4	老年人锻炼的地方，附近炸串挺出名的。
58	2019-01-27 10:11:21	老舍公园	4	每逢周日的时候就有很多人在这儿下棋。
59	2019-06-19 09:04:24	老舍公园	4	老舍公园不大，里面的绿化还可以。
60	2018-06-02 23:44:27	老舍公园	3	由于去天主教堂，从后面走回来 手机关机找不到酒店位置了 竟然走进了老舍公园 没什么就是居民服务区的一个小公园
61	2017-04-11 19:19:31	老舍公园	3	有水流。没必要特意看，但是走在路上看着蛮舒服的 其实就是小广场
62	2018-03-17 07:53:02	老舍公园	3	老舍公园是青岛著名的文化公园之一，并非常多的人在这里玩儿。
63	2017-09-23 06:18:41	老舍公园	3	周围交通便利，景色宜人，总之是个不错的地方哦
64	2018-07-23 18:33:40	老舍公园	3	就是路边一个公园，长条状，靠近邮电博物馆。
65	2017-06-15 20:51:48	老舍公园	3	就是个很简单的街心公园 有很多当地人在唱歌
66	2017-12-01 08:17:09	老舍公园	3	保守公园那边属于文化一条街挺不错的。
67	2017-09-18 00:29:22	老舍公园	2	这个地方很小！老人都在里面下棋，
