# Supplementary material for: The influence of perceived landscape value on tourists’ behavioral intentions in historical and cultural blocks
Source: PLoS One. 2025 Jan 9;20(1):e0312491. doi: 10.1371/journal.pone.0312491 (PMC11717279; doi:10.1371/journal.pone.0312491)
Supplement: S1 File — (ZIP) [file pone.0312491.s001.zip › 网络数据/老舍故居数据.xlsx]

## Sheet: Sheet1
	评论时间	景点	用户评分	评论内容
0	2023-04-21 04:00:38	老舍故居	5	老舍故居为二层楼房，座北朝南。老舍于1934年来青岛受聘于山东大学，直至1937年离开青岛，大部分时间居住于此，这是他在青岛的三处借寓住所之一，另两处一在莱芜路，一在金口路。这里是唯一保存下来的老舍故居。老舍在此居住期间创作了著名的长篇小说《骆驼祥子》、中篇小说《文博士》等一批优秀作品。
1	2023-05-01 21:24:46	老舍故居	4	位于青岛黄县路，与网红大学路红墙很近，很适合喜欢老舍作品的人逛逛
2	2022-07-29 20:55:05	老舍故居	5	这里是老舍先生在青岛任教期间的居所，他在此创作了《骆驼祥子》等一批优秀作品。馆内珍藏着老舍先生使用过的物品与作品手稿，这亦是对于青岛曾经那段集聚新中国文坛熠熠众星时光的珍藏。现在这里的红墙和祥子已成为网红打卡地。
3	2022-06-13 11:58:07	老舍故居	5	老舍先生在青岛故居，现在开辟为“老舍故居纪念馆”暨“骆驼祥子博物馆”，中国第一个以作品名称命名的纪念馆。“骆驼祥子纪念馆”是老舍先生儿子舒乙的创意。
4	2022-05-29 17:39:19	老舍故居	5	老舍故居位于青岛小鱼山附近，是老舍先生在原国立山东大学任教的居住地，也是他的名著《骆驼祥子》的诞生地，所以老舍故居也是骆驼祥子博物馆。在现场可以免费预约参观，是文学爱好者到青岛必打卡之地。
5	2022-01-31 08:05:27	老舍故居	5	老舍故居位于山东省青岛市市南区黄县路12号，面积约400平方米，是老舍1934年—1937年受聘于山东大学时租借过的三处寓所之一。他在此写了许多小说、散文和杂文，其中长篇小说《骆驼祥子》等现在更是炙口传播。现在开辟为老舍故居纪念馆和骆驼祥子纪念馆，供游客参观。
6	2017-04-21 23:39:08	老舍故居	4	光影穿梭 时空回响 位于黄县路的青岛老舍故居，建筑面积400平方米。1934~1937年，老舍先生在青岛生活、工作了三年，这是老舍生活和文学创作的黄金时期。 老舍先生的抒情散文，《五月的青岛》、《青岛与山大》等；著名长篇小说《骆驼祥子》和中篇小说《文博士》等一批优秀作品，都诞生于此。
7	2016-10-12 16:31:36	老舍故居	5	周一闭馆！之前并不知道这么重要的事情，所以傻乎乎地去了，没想到大爷看我们可怜，居然好心网开一面放我们进去在建筑物地外面瞻仰了一下老舍的故居，真的是太感动了！故居和想象中的不太一样，不是特别大，但是让人能够莫名感受到安静，也像老舍的文字那样，朴实却有力量！最后还在旁边的图书馆买了一本猫城记作为纪念，太值得了！
8	2021-12-21 23:31:07	老舍故居	5	去老舍故居打卡，又名骆驼祥子博物馆。门口的2位保安大叔看着像门神一般，呵呵。 2层建筑，只有1层可以参观。 院子里有祥子拉车雕塑。 到此一游。
9	2021-07-09 12:15:05	老舍故居	4	老舍故居的二层小楼的后面，远离这条路七八米，是一间小屋：“荒岛书店”。门口，几把休闲椅在阳光下、在树影间静闲，门口左侧数枝梅花高高挑出，墙上木制的栏框，木制的店牌，写着“荒岛书店”，朴素自然，木门，小小的邮箱……一切，都特有艺术的气息。
10	2021-09-11 16:58:43	老舍故居	5	老舍故居又称骆驼祥子博物馆，是老舍先生创作长篇小说《骆驼祥子》的地方。这里也是首个以一部文学作品命名的博物馆。这里周边也有很多的创意之地
11	2022-04-17 10:08:22	老舍故居	4	老舍故居就在大学路旁的一条小巷子里，很幽静，有很多人在参观。
12	2021-04-17 22:18:39	老舍故居	4	老舍刚开始在文坛上有点像，怎么说了。类似明星里的谐星。因为他很会用老北京那种调侃的语气写东西。不够严肃，但骆驼祥子以后。被大家所接受
13	2020-03-28 09:44:06	老舍故居	5	老舍故居又称骆驼祥子博物馆，是老舍先生创作长篇小说《骆驼祥子》的地方。国内首个以一部文学作品命名的博物馆
14	2020-06-22 05:38:34	老舍故居	5	老舍先生的故居啊，在这看一看整体布置非常的朴素啊，能够看到过去他写的一些书和他自己留下的自己，这样的人真的是太了不起了，这才真正是把所有的精力投到这个自己的事业中，不追求享受的人。
15	2021-05-29 21:26:54	老舍故居	5	感觉骆驼祥子又复活了，茶馆依然飘着茶香味
16	2017-07-16 19:59:44	老舍故居	5	老舍故居离大学路青岛美术馆很近。找到青岛市美术馆西门，马路对面就是黄县路从东口进入，不到l0米(左手边)就是老舍故居。这里是老舍先生在山东教书时居住之所，故居内设简单大气，很有文学味，他在此写下著名的长篇小说《骆驼祥
17	2020-04-19 07:23:58	老舍故居	5	老舍先生住过的地方就是比较有文化。不管是你自己写的负责人，还是他的一些作品展示，作为家春秋当时也就是这样的情况吧，这些字画如果是真的的话，感觉还需要保护。
18	2016-09-10 21:05:10	老舍故居	5	老舍故居位于青岛老市南区的黄县路，与大学路，龙江路相邻，著名的骆驼祥子就是老舍先生在此完成的。往日的这里街道幽静，中午时分有时街上看不到人的，今日却是酒吧，咖啡馆比比皆是，人来人往。今非昔比哦~
19	2020-11-01 21:39:16	老舍故居	5	老舍故居，是在曹县路，和大学路的路口这边，在青岛也是非常有名的，现在如果想要参观的话，必须要预约，并且出示健康码，周边交通便利，工作人员很有耐心！
20	2021-08-14 09:24:05	老舍故居	4	青岛有很多名人故居，大多是民国时期的，这些故居随着时代变化 可能过程中也会有人家居住，后来又被政府收回
21	2016-12-21 15:35:23	老舍故居	5	老舍在青岛居住的故居，目前改造成骆驼祥子相关创作历程展览馆。里面详细介绍了老舍在此创作骆驼祥子故事的历程，以及小说里相关人物的介绍。免费，精致，感觉不错，离青岛美术馆很近。
22	2016-06-07 09:53:47	老舍故居	5	老舍在这里完成了骆驼祥子的创作。。平时除了写作还练练武。。。能文能舞啊。。。周边很多文艺咖啡馆。。。康有为，梁实秋，沈从文，童地周，闻一多，萧军萧红都在这一带生活过。。
23	2020-11-02 16:14:51	老舍故居	4	老舍故居距离总督府，大学路都很近，管理非常严格，必须提前在网上进行预约，而且必须在预约的时间段入场，故居里面有很多老舍先生的著作和曾经用过的物品，很值得看看。
24	2021-04-09 01:52:28	老舍故居	3	景区面积不小，建筑风格独特，古色古香的，绿植也不少
25	2016-10-08 11:52:06	老舍故居	5	不错！免费景点，值得去，精致不错，周围环境很好
26	2017-11-15 00:47:17	老舍故居	5	老舍（1899年2月3日—1966年8月24日）中国现代小说家、作家，语言大师、人民艺术家，新中国第一位获得“人民艺术家”称号的作家。代表作有《骆驼祥子》、《四世同堂》、剧本《茶馆》。老舍故居又称骆驼祥子博物馆，是老舍先生创作长篇小说《骆驼祥子》的地方。国内首个以一部文学作品命名的博物馆
27	2016-10-04 14:34:50	老舍故居	5	免费进去的，本身建筑比较普通，但因为是老舍创作过的故居所以别有一番意义。
28	2020-12-22 23:35:26	老舍故居	3	这是个免费景点，是老舍在国立青岛大学任教期间租住的地方。现在又叫骆驼祥子博物馆，因为这本书就是老舍在这里写出的，里面展出各种版本的骆驼祥子。
29	2019-05-06 11:37:50	老舍故居	5	老舍故居，或称骆驼祥子纪念馆，周边还是很有文化气息的，有众多的酒吧咖啡馆，一群拍婚纱和艺术照的。许多游人一定是慕名找来的，一位北京老爷爷居然画了详细的彩色地图，精准定位，过来盖章！，
30	2021-02-08 17:07:22	老舍故居	5	一个纪念老舍的纪念馆，当年老舍先生在青岛的居住地
31	2020-02-19 08:04:11	老舍故居	5	当时先生估计这边还是非常的了不起啊，能够看到很多真的东西，特别是过去的一些手信，还有他的一些照片，嗯，非常有纪念意义价值，啊，在文学史上我觉得中国老舍真的地位太重要了。
32	2020-10-22 21:54:31	老舍故居	5	现代文学巨匠的故居，简朴而又充满书香气息。
33	2020-04-18 13:48:42	老舍故居	5	老舍故居很值得一看，推荐朋友们都去看一看
34	2019-08-22 11:19:34	老舍故居	5	遛娃第四天第三站 老舍故居。 位于大学路的头上，虽然小，但也把舒庆春先生与青岛的故事介绍的很清楚。 大学路作为一条网红街，咖啡街，拍照的人很多，小而美的小店也很多，但是去老舍故居的不太多。 我们也时间仓促，走马观花看了一遍，极力推荐家长带要学课文的小朋友到老舍故居走一圈，走完把书背完。
35	2015-12-04 17:30:03	老舍故居	5	感受文化，景色非常的好就在海边的海滨风景区，附近同样还有很多其他的青岛的原来的名人的故居，最有特点的就是老青岛的马路菠萝油子，一个一个又一个的石头马路
36	2017-09-11 22:41:44	老舍故居	5	这里很有艺术气息，不愧是老舍先生的故居，刚进门就可以看到《骆驼祥子》的主人公雕像，进去房间，有许多老舍先生曾经用过的物品，还有老舍先生曾经接受访问时留下的资料，看过之后受益匪浅
37	2016-06-06 14:35:17	老舍故居	4	门票免费的，就在大学路上，参观的不多，但很有意义。。老舍在这里创作了骆驼祥子，附近还有很多故居
38	2017-08-01 23:33:37	老舍故居	5	骆驼祥子手稿就诞生于青岛，故居内存放着老舍先生的练武的兵器和大量的文学作品，非常有文学气息，院内有老舍先生的头部塑像及骆驼祥子拉车人物雕塑。同时老舍先生的夫人的画作造诣也是非常高，值得推荐！
39	2019-03-11 19:49:15	老舍故居	5	青岛是人文，历史城市，有非常适合养生，自然环境特别好，依山傍海，所以有许多名人来青岛定居，非常适合养老，老舍故居，就是其中之一，是免费对外开放的
40	2017-07-22 19:04:33	老舍故居	5	老舍故居为双层花岗岩建筑，楼房坐北朝南，幽静美观。纪念馆由一楼展室、二楼茶室和阁楼组成。一楼展室分为序厅、版本厅、创作厅、青岛厅、艺术厅等部分，全面展示了老舍先生在青岛期间的创作和生活情况；二楼茶室共分五间，每间茶室都以老舍的作品集命名，特色独具；顶层的阁楼设有三个富有情趣的日式茶间，是青岛文艺界聚会之所。
41	2016-10-19 07:11:01	老舍故居	5	坐落在中国海洋大学鱼山校区对面的某条小路上，很容易被忽略掉。然而走进路口，却发现一片小清新，到处都是文字咖啡馆，紧靠着写出《骆驼祥子》的老舍所在的故居。几点开门忘记了，只记得四点关门，不收门票，故居只有一层进行展示。故居整个建筑也蛮有特色的。
42	2019-06-12 18:34:49	老舍故居	5	青岛老舍故居，在青岛的曹县路上，旁边就是著名的青岛大学路，也是青岛非常不错的一个旅游景点之一，大学路和曹县路也是非常文艺的，有很多的小咖啡店，布置特别优雅的小服装店等等，老舍故居是免费参观的。
43	2018-08-18 11:41:09	老舍故居	5	免费 就在咖啡一条街上 里面主要是骆驼祥子的介绍 出来还有个荒 书店 不错 外面旁边好像就是长劲鹿咖啡馆等 路上可以打卡拍照
44	2020-09-25 19:27:05	老舍故居	3	老舍在青岛租住有几处，时间都不长，修复出来几间房子，当做旅游景点，看看就好。 老舍先生履历生平，著作，故友，一一罗列。骆驼祥子比较有名。
45	2019-03-19 11:05:08	老舍故居	5	青岛有许多名人故居，很不错的风景，很有历史的城市。老舍故居是其中之一，在著名的大学路附近，有许多小咖啡店，特别文艺！很喜欢！
46	2019-06-18 00:10:06	老舍故居	4	青岛人很懒，中午午休。而且对于这种“免费的展馆”，大家心里一定有个准备，公开的闭馆时间是指“工作人员下班时间”，一般在闭馆前一个多小时就开始往外赶人、锁门了。 老舍故居，原本据说是有两层的，现在只开放一层了，里面的人密密麻麻的。也见到其他游客说的那个“网红大爷”了，他的讲解确实很到位，不过能不能遇见看缘分。
47	2018-11-07 20:38:37	老舍故居	4	老舍故居在信号山下的黄县路。这里是青岛的老街区，也是我心中青岛的样子，与现代化无关。这里一幢幢的小楼都是黄墙红瓦石板路非常有韵味。老舍在这里居住三年，留下不少遗迹。另外这里距离德国总督府旧址和江苏路基督教堂很近，可以一并游览。
48	2016-08-07 21:39:53	老舍故居	4	慕名而去，老舍故居在弯弯曲曲的箱子里，比较难找，但有热心人指路还是顺利的找到了，里面有书店和正馆，还有影音播放老舍的各种版本《骆驼祥子》，但翻修的太新，反而没有代入感，不那么亲切。
49	2019-05-25 14:00:40	老舍故居	5	青岛的老舍故居是在黄县路上，而签到的黄线路也是很文艺的一条路，除了有老舍故居，还有很多小咖啡店，老舍故居是免费参观的，但是要留意一下参观时间，中午会午休。
50	2016-06-03 20:33:03	老舍故居	5	免费开放，院里有老舍和祥子的雕像
51	2018-08-10 21:55:16	老舍故居	5	不错，不过中午还休息！直接把游客赶出去了，不太人性化！
52	2017-08-21 09:15:40	老舍故居	5	值得去啊，位于小鱼山附近很多名人故居，青岛海洋大学（最早的青岛大学前身）也在旁边，看过海爬过山，人文也是可以感受下的，这周边是青岛特色的一个小缩影。
53	2017-08-21 19:45:37	老舍故居	5	老舍故居位于青岛市的南区，是众多生活在青岛的名人故居之一。老舍曾经写出了许多传世名著，是青岛的一个具有代表性的历史名人。
54	2016-10-07 18:21:42	老舍故居	4	－－－－－－－－美术馆对面就是老舍故居，慕名而去的人很多－－－－－－－－
55	2022-01-28 15:10:07	老舍故居	1	来了好几次都没能进去，门口大叔态度奇差，不是预约满了就是他们要吃饭，再就是4点得下班，淡季都能预约满？嫌弃我们没有预约，嫌弃我们不会流程，嫌弃我们人太多。
56	2017-02-16 19:59:48	老舍故居	5	幽静的院落成就了一代文人，值得一游
57	2019-04-24 08:48:43	老舍故居	4	青岛的老舍故居，免费开放。整个故居不大，里面主要是展示了老舍先生当时创作的一些情况。有很珍贵的各个时期不同版本的《骆驼祥子》，还有一些老照片，值得参观。
58	2017-11-14 07:44:38	老舍故居	4	青岛老城区的名人故居之一，陈列着老舍先生生前在青岛山东大学任教时的一些纪念物品，参观以后为我们国家有这样一位优秀的文学家感到骄傲。
59	2017-10-07 07:06:53	老舍故居	5	一条很小资的街道，漫步在条狭长的街道上，看着各式各样的房子，不经意间就看见了老舍故居。
60	2017-07-29 06:18:40	老舍故居	5	周围环境幽静，位置很好找。院子不大，一会儿就参观完了，院子里还有书店，文化气息很浓。
61	2017-09-09 09:45:39	老舍故居	5	老舍故居，位于北京市东城区灯市口西街丰富胡同19号。老舍在北京解放前后住过的地方共有十处 , 其中解放前九处 , 解放后一处。乃兹府丰盛胡同 10 号（今灯市口西街丰富胡同 19 号）是解放后居住的地方，直至辞世 , 老舍先生在这里住的时间最长，长达16年，人生成就最辉煌。
62	2017-08-23 11:29:37	老舍故居	5	当时去看 可能因为小时候学了很多他的文章所以对他也很有兴趣很好奇吧 文化气息挺重的
63	2017-03-03 22:14:36	老舍故居	5	喜欢文学尤其喜欢老舍先生的可以来逛逛！书店的书都很经典，出来以后就是文化名人一条街，还有别的名人故居，可以多逛逛，
64	2017-08-14 23:30:02	老舍故居	5	很好！带孩子去的！人不多！很干净的地方！还去了教堂！
65	2017-10-05 19:11:54	老舍故居	5	一路寻觅老舍故居，观赏骆驼祥子电影，让双宝感受一下文学底蕴。
66	2017-08-20 10:09:42	老舍故居	5	有历史价值，可以学到许多与老舍有关的知识
67	2016-02-11 19:34:57	老舍故居	5	老舍曾经在青岛住过一段时间，写下来许多著名篇章，也增加了青岛文化底蕴，故居不大，介绍老舍青岛的经历吧
68	2017-06-03 23:32:22	老舍故居	4	这个地方是免费参观的。在中国海洋大学那边，地方并不是那么好找，还好了，地方很小，去的时候，费了老半天劲才找到，去逛逛其实还不错
69	2019-07-29 19:50:09	老舍故居	5	去看看挺不错，老舍就住在这里面，进去有些工作人员会引导你从哪里开始观看，外面是老舍著作的一些壁画，还有个骆驼祥子的雕塑，进去以后介绍老舍的一生。
70	2017-10-13 12:10:25	老舍故居	5	可以进去逛逛，不要门票！在青岛看老北京地图！
71	2017-08-12 23:01:44	老舍故居	5	喜欢小文艺的地方～看门的大爷很好，很热情～
72	2017-03-22 22:33:57	老舍故居	5	是一座两层楼房，上世纪三十年代老舍在此居住并创作了《骆驼祥子》。
73	2019-05-18 22:00:48	老舍故居	5	免费的景点，周一闭馆，位置在市南区，离中山公园鲁迅公园都不远，可以一起逛逛，老舍故居里面有讲骆驼祥子故事还有老舍一生的事迹，推荐去看看。
74	2017-07-18 23:48:08	老舍故居	5	不太值得去，没啥好看的，金沙滩值得去
75	2017-07-07 08:56:56	老舍故居	5	青岛因为独特的地理位置和气候吸引了众多的文人墨客。
76	2019-06-18 23:01:01	老舍故居	5	老舍故居还是挺有特色的，在青岛市南区，靠海很近，去栈桥、鲁迅公园、海底世界都不远，里面展示了老舍的著作，骆驼祥子等，值得去看看。
77	2020-01-06 12:02:26	老舍故居	5	老舍以前在青岛住过的地方，还不收门票，挺好的
78	2017-07-16 14:55:33	老舍故居	5	免费开放。里面重点讲述了《骆驼祥子》的创作。
79	2017-06-17 10:48:46	老舍故居	5	著名的剧作家老舍先生在迟一里工作生活之地。
80	2017-07-13 22:27:39	老舍故居	5	偶遇，值得一去，老舍的文章太有名了。
81	2017-08-11 13:33:42	老舍故居	5	这里有各种的书，如：《骆驼祥子 》
82	2017-07-10 12:02:17	老舍故居	5	不错！！！！！！！！！！！！！！！
83	2017-08-05 09:05:19	老舍故居	5	免费的，去走一走看一看还是可以的
84	2019-09-03 15:22:50	老舍故居	4	老舍故居 也就是骆驼祥子博物馆 安安静静 毫不起眼的小院落藏着一颗伟大的心 黄县路一带的名人故居区已然成为了热门的留影地 看着元气满满 胶原蛋白润润的美少女们也是惬意的事情
85	2019-03-25 19:53:08	老舍故居	5	老舍故居在青岛很有名的大学路附近，位置很清幽，整个环境很不错，青岛很适合养生，所以，有许多名人故居。
86	2019-08-02 14:07:44	老舍故居	5	非常有文化底蕴的地方，还有一个退休老人在做义务讲解员，很值得去听听老舍先生的历时
87	2018-03-08 00:29:28	老舍故居	5	很有纪念意义的一个景点！！！！
88	2017-09-19 22:55:20	老舍故居	5	太棒了太棒了，孩子们一起玩耍，婆婆公公也可以一起参观游玩，全家幸福
89	2019-03-13 11:27:01	老舍故居	5	老舍故居在大学路附近，可以免费参观的，很安静的地方。
90	2017-09-09 18:29:12	老舍故居	5	这里真的是太好吃了，我准备有空再去！美滋滋！
91	2017-09-08 13:03:38	老舍故居	5	附近还有康有为故居，很安静很美好的老建筑
92	2017-10-24 14:12:26	老舍故居	5	非常值得一去的地方，美丽的青岛太棒了！
93	2017-07-21 21:27:40	老舍故居	4	值得去参观的地方，大家也是一个土豪啊
94	2019-08-01 01:33:58	老舍故居	5	打卡老舍故居 比较文艺复古的一条小街
95	2017-09-23 21:49:14	老舍故居	5	青岛有很多这种名人故居，都挺好的。
96	2019-03-31 19:43:38	老舍故居	5	青岛著名旅游景点，溜达溜达很舒服
97	2017-11-24 14:14:41	老舍故居	5	老舍当年居住之地，令人流恋忘返。
98	2017-09-18 13:52:35	老舍故居	5	一代文豪 传世经典 百读不厌呢
99	2018-05-06 15:05:59	老舍故居	4	性价比超级高的一日游，中午的东南亚风味肉骨茶午餐太好吃了，下午茶的☕️也超级棒，导游讲解也很专业，开心
100	2016-03-04 10:34:39	老舍故居	3	这个地方不太好找，老城区的路本来就弯弯曲曲，比较难找，挺不错的一个故居
101	2018-05-12 20:07:38	老舍故居	4	老舍先生在青岛生活、工作了三年，这是老舍生活和文学创作的黄金时期。
102	2017-07-13 15:14:41	老舍故居	3	很有名的一个故居，每天来看的人也挺多。
103	2017-07-03 09:13:59	老舍故居	3	著名的学者，文人，在青岛生活了很久。
104	2017-11-26 11:53:57	老舍故居	3	就是很平常的一间房子，没有什么太大的看点，建筑还是挺有特色的。
105	2019-07-27 07:54:42	老舍故居	3	人文气息浓，怀个旧不错，有木有茶馆的感觉
106	2017-11-18 12:52:26	老舍故居	3	老舍故居，里面真有老舍用过的东西。
107	2017-09-28 08:39:45	老舍故居	3	故居里面没什么东西，嗯，不好玩。
108	2016-08-20 09:57:18	老舍故居	1	没法停车 附近停车场的人态度极其恶劣 没想到青岛人是这个样子的 无法想象 不会再来了
