# Supplementary material for: The influence of perceived landscape value on tourists’ behavioral intentions in historical and cultural blocks
Source: PLoS One. 2025 Jan 9;20(1):e0312491. doi: 10.1371/journal.pone.0312491 (PMC11717279; doi:10.1371/journal.pone.0312491)
Supplement: S1 File — (ZIP) [file pone.0312491.s001.zip › 网络数据/胶澳总督府旧址数据.xlsx]

## Sheet: Sheet1
	评论时间	景点	用户评分	评论内容
0	2023-04-18 14:53:13	胶澳总督府旧址	5	青岛著名的旅游景点，标准的德国建筑，保存完好，非常不错。
1	2022-11-28 16:36:16	胶澳总督府旧址	5	青岛的著名景点，网红打卡点，环境优雅，非常不错。
2	2022-03-25 06:20:39	胶澳总督府旧址	5	胶澳总统旧址，一个历史见证的建筑物，不错
3	2022-06-22 11:35:45	胶澳总督府旧址	4	巴洛克建筑，很漂亮。在市区里，交通便利。曾经的德国租借地，了解近代历史的好去处。
4	2021-04-27 06:22:39	胶澳总督府旧址	5	沂水路上有个旧址，现在是人大在那办公，貌似不能参观。信号山那有个住宅旧址，门票20，是个旅游景点。
5	2020-09-16 08:24:07	胶澳总督府旧址	5	环境相当不错，就在海边不远处，绿树成荫，建设很有特色，给人的感觉是高大上，而且这么多年了也不过时，不用门票，性价比较高。
6	2022-01-20 12:49:19	胶澳总督府旧址	5	这里值得来看看当年德国总督府的豪华 而且被完整保存下来
7	2021-05-14 20:33:28	胶澳总督府旧址	5	气势宏伟，非常有特色，在国内也比较少见的建筑
8	2021-03-27 22:16:46	胶澳总督府旧址	5	德式建筑非常壮观大气对称设计的值得yikw
9	2020-10-15 16:05:15	胶澳总督府旧址	5	从外观上看还是非常大气的呢，现在已经是青岛的办公地点，周边的交通很方便的，还有地铁也是有的，来这边主要是可以去其他的一些景点看一看，比如，很有名的信号，山公园！
10	2020-09-09 12:40:29	胶澳总督府旧址	4	这是一座具有欧洲皇家风范的德国古堡式建筑，其造型之典雅，装饰之豪华，轮廓线条之优美，色彩之瑰丽，至今仍具居我国单体别墅建筑之前列，现在作为二十世纪初建造的这种风格的房屋在欧洲大陆甚至德国也不多见了。
11	2020-10-15 16:38:07	胶澳总督府旧址	5	这个景点距离青岛非常有名的栈桥，非常的近的，而且有时候还能看到在这里拍摄婚纱照的一些新人，还是挺好的，周边也有很多其他的名胜古迹！
12	2020-10-15 15:05:04	胶澳总督府旧址	5	在青岛还是很有名的建筑了。这个地方只能看一下外景，不能到里面。因为里面属于办公区。周边的交通很方便，属于青岛的老城区。景色很美。
13	2020-10-15 15:57:57	胶澳总督府旧址	5	从外观上看还是非常大气的一座建筑呢，周边也是有特别多的景点，距离信号山还有，基督教堂都特别的近，也是青岛比较有名的景点之一！
14	2020-02-03 23:10:06	胶澳总督府旧址	5	德国胶澳总督楼府旧址坐落于青岛市南区信号山南麓，龙山路26号，与信号山公园南门（龙山路16号）相邻，进门是一条林荫大道，通往总督府旧址。 这幢青岛最美的西式建筑没有围墙，是具有欧洲皇家风范的德国古堡式建筑，始建于1905年10月，由德国建筑师马尔克设计，于两年后建成。青岛古称胶澳，这座富丽堂皇的德式古堡是当年德国占领胶澳地区后总督的官邸，故俗称“胶澳总督府”或“总督楼”。 “总督楼”据说是按照德国柏林皇宫的缩小版设计建造的，外形古朴典雅，气质雍容华贵。古堡总建筑面积4000余平方米，德国古典皇宫庭院式建筑。总高约30米，地下一层，地上三层，共30个大大小小的房间。屋顶设计丰富多变，以红色筒瓦、蓝色鱼鳞瓦、绿色牛舌瓦铺设，精美别致。墙身为米黄色厚石材砌成，石雕刻花，券柱式外廊，石砌墙角和檐口，造型独特，气势雄伟，古朴典雅。成为青岛近代建筑的杰出代表。 “总督楼”里住过许多载入史册的达官贵人…
15	2020-07-17 14:57:05	胶澳总督府旧址	4	这个老建筑在青岛市的众多建筑物中比较显眼，主要是体量大，主楼高大，宏伟壮观，当年肯定是非常显眼的著名建筑物。现在仍然很壮观。
16	2020-09-28 14:51:48	胶澳总督府旧址	5	胶州湾总督府。其实在青岛比较习惯叫青岛迎宾馆。也是青岛非常有名的一个历史博物馆。到今年的年底。景点实行免费。不过要提前两天预约。来这里看看还是不错的呢。
17	2020-09-30 18:58:55	胶澳总督府旧址	5	青岛胶州湾总督府，是在龙山路，距离青岛信号山不远的，现在到年底都是免费的呢，不过要提前预约，分时段预约，来这里参观一下，还是很有意义的！
18	2020-11-26 16:58:53	胶澳总督府旧址	5	整片青岛中西风格建筑片区，最霸气的应该属胶澳总督旧址，建筑比较恢弘大气，不少新人来这里拍婚纱照！
19	2019-12-04 23:20:52	胶澳总督府旧址	4	青岛老城区的很多建筑真的超级喜欢，特别是其中的德国胶澳总督府旧址。 德国胶澳总督府旧址是一座德式近代建筑，1897年德国攻占青岛后，于1906年建成了这座总督府，是德国人驻青岛的最高权力机构所在地。 建筑具有十九世纪欧洲公共建筑特色，呈“凹”字形，屋顶用红筒瓦覆盖，对称平面、四角和中间略为突出、中轴线非常明显。设计是由德国建筑设计师马立克操手。整个工程用时三年， 于1906年1月方告完成，共耗资85万马克，是德国在青岛诸建筑物中体积最大、造价最高的一处房屋。 后来，这里成为青岛市政府、政协的办公地点，后来随着市府新大楼的建成而终止使用。围绕总督府周边有一圈历史建筑，总督府的地理位置也是位于中心，就像旧时青岛的心脏，与之连接的血管可以通遍周身，到达老城区的各个角落。 门口旗帜飘扬，鲜花盛开，还自带一个葱葱郁郁的小花园，真的特别惊艳了！可惜现这里不允许入内参观，只能在门口拍照留念。
20	2020-06-26 17:55:25	胶澳总督府旧址	5	昔日殖民者的行政办公建筑，如今回到人民手中的青岛市行政机关。
21	2020-12-13 08:43:05	胶澳总督府旧址	5	最近在德国总督府那儿举办星星市场
22	2020-02-08 13:46:51	胶澳总督府旧址	5	青岛总督府，建筑面积为4083平方米，高度为30米，外墙以黄色为基调，局部以花岗岩石料作装饰，石面加工粗朴，正门墙饰以淡绿色、淡灰色花岗岩石，也是青岛的著名旅游景点之一，
23	2015-11-18 19:23:59	胶澳总督府旧址	5	原来的总督府，现在是市政府，楼还是原来的古色古香，大气，气场十足。从天主教堂，一路打听着走过来10分钟左右，只可外观，不可进入。
24	2017-07-07 22:55:01	胶澳总督府旧址	5	总督府再青岛老城区，德国建筑，内部多个房间向外开放，从信号山平台往下看，绿树红瓦，非常漂亮，内部有讲解人员，听听了解店历史。
25	2020-04-04 16:41:37	胶澳总督府旧址	5	青岛的这种旧址很多，充满了历史记忆。
26	2019-04-11 22:23:37	胶澳总督府旧址	5	兵马俑，坑内很震撼，古人的智慧让我们叹为观止，中国古代的文化非常具有代表性 世界文化遗产 跨越时空的邂逅
27	2017-04-06 10:40:27	胶澳总督府旧址	5	这幢建筑宽大雄伟壮丽，百来级台阶走上去，感觉特气派。德国人设计的房子结实耐用，有百年历史，现在是政府部门办公，不能入内参观，只能外观，要拍全这幢建筑需要广角镜。
28	2020-01-29 13:36:48	胶澳总督府旧址	5	胶澳总督府旧址在沂水路上，是青岛市市南区著名的老德国建筑，其中很多的建筑材料是一百多年前专门从德国运来的，建筑宏大壮观，是很著名的景点。
29	2017-01-17 12:53:01	胶澳总督府旧址	5	总督府是当年德国人侵占青岛时设立的最高统治者府邸。建筑复古奢华，很漂亮！坐立在山上可以鸟瞰青岛全景，风景优美！喜欢的朋友可以来这里参观！
30	2018-01-01 01:54:33	胶澳总督府旧址	5	胶澳总督府！长期作为青岛市政府大楼，目前是人大常委会及政协的办公地，后面有个几乎一摸一样的建筑，但那是八十年代仿建的。正前方有当年的市政广场，右手边还有胶澳法庭旧址。
31	2020-01-29 17:59:58	胶澳总督府旧址	5	很好的建筑，胶澳总督府旧址是一百多年前德国强占青岛市的建筑，德国为了建设这个总督府，专门从德国运来很多建设材料。很漂亮的。
32	2019-03-04 13:59:50	胶澳总督府旧址	5	位于青岛市市南区观海山南坡，面对青岛湾和小青岛，系德国胶澳殖民地统治机构所在地，为总督所用，故名“总督府”。 总督府为四层楼房，一、四层系辅助性房间，窗户明显偏小。二、三层为主要办公室，门窗很大，宽敞明亮，向阳面还有类似阳台的长廊。楼内的会议厅和门厅均高大气派。室内的门窗、护墙板水准一般，符合办公场所的要求。
33	2018-09-19 14:50:24	胶澳总督府旧址	4	胶澳总督府旧址是青岛德国建筑群的一部分。位于沂水路11号。在1897年德国侵占青岛后开始修建，1906年竣工。是德国总督办公的地方。现在是青岛人大和政协办公的地方。
34	2017-11-04 08:37:21	胶澳总督府旧址	5	绝对值得去而且必须去，强烈推荐游客一定要去的景点，富丽堂皇，从内到外，所以细节都是那么有韵味。因为这里建国前后都被用来招待元首们，所以家具什么的大都还在，远胜某些景点，就剩个房子了，里面挂满照片充数，这个总督府实打实的有历史的凝重感，强力推荐。
35	2017-10-07 16:10:11	胶澳总督府旧址	4	青岛胶澳总督府旧址博物馆原建筑始建于1905年，是当时胶澳战区提督的官邸，位于青岛繁华的商业区，背山面海，雄伟壮观整个建筑吸取了欧式建筑风格的精华，建筑主体为四层，共有大小房间30个，其中主要展厅14个。各个展厅互相贯通，却又各成一体，其内部装饰豪华、造型典雅，每个房间都有不同风格，各个房间的壁炉也各有特色。可见20世纪初欧洲的建筑施工技术已经很高了。
36	2020-12-11 09:27:41	胶澳总督府旧址	4	不花钱 免费的 但是只能在门口拍个照 现在是人大政协办公的地方啦
37	2017-07-16 23:34:34	胶澳总督府旧址	4	只能远望，已成为人大委员会办公的地方。但从外观看还是觉得很不错。类似这样建筑风格的在青岛还是不少的，可以说青岛很多地方都留有德国的印记。
38	2016-10-16 15:43:57	胶澳总督府旧址	5	找这个总督府很费劲的，走了好远，看了很多优秀古建筑，都不是。最后在对面问了一下保安，他还出来指给我们看，真心感谢。走时看了一下，那也是一个古建筑，旧法院的。总督府不能进去参观，只能看个远景，不过感觉还是很壮观的，而且保存的也很好。
39	2020-12-05 22:29:21	胶澳总督府旧址	4	有文化历史的地儿，值得来看一看了解一下
40	2015-12-04 11:28:29	胶澳总督府旧址	5	看了只觉得德国人真正懂生活，挑了这么个好地方。里面设计很人性化，该考虑的都考虑到了。在当时简直是最先进的了。
41	2017-03-30 09:35:17	胶澳总督府旧址	5	很有味道的一处建筑，目前青岛政协和人大都在这里办公。德国的工程质量和严谨的态度非常值得我们反思和学习。
42	2019-08-10 20:43:26	胶澳总督府旧址	4	胶澳总督府旧址现在是青岛市的政府机关单位了，这只许在外围参观拍照，内部是没有给游客开的。旧址看起来蛮大，但外观看起来不是很庄严华丽。
43	2019-10-22 21:42:25	胶澳总督府旧址	4	该楼的建设用了四年，自1902年至1906年。总督府系一座砖石和钢混合结构的建筑，采取19世纪欧洲公共建筑的对称平面，四角和中间稍作突出，整座建筑的俯视图呈“凹”字形。楼前有很大的空间，开辟一大型花坛式绿地，以总督府为中心，向周边放射出六条道路。
44	2017-08-21 09:29:42	胶澳总督府旧址	4	天价德国皇官！全球首款也是最后一栋别墅。一百多年前耗资五个亿打造，可惜才建好后，德皇大怒！把青岛总督调回德国，这栋别墅为他人作了嫁衣裳……
45	2017-09-29 08:33:14	胶澳总督府旧址	5	这是个很有小资调调的古迹 其实就是个有钱人家的大城堡 但是在里面喝杯咖啡 坐一坐 还是很有感觉的 建筑本身的结构设计也很棒
46	2018-03-14 18:51:22	胶澳总督府旧址	4	总督府就是欧德建筑的小小缩影，整幢楼修建地很精美，很有德式建筑的美。一楼是会客的客厅和一些花园之类的，二楼才是人们生活起居的地方
47	2020-01-14 00:26:04	胶澳总督府旧址	5	保存非常好的建筑，虽历时久远，但无论造价，还是艺术，或是设计，尤其质量，仍令人惊叹。有历史有故事的建筑，令人感慨，更令人深思。
48	2015-12-04 18:24:39	胶澳总督府旧址	5	这里是当年的德国侵略咱们青岛的时候他们的办公地，址这个建筑完全权全的德国建筑风格，依稀还能感到浓浓的气势和现今德国也有相同类似的建筑大体风格是样的
49	2017-08-25 23:46:52	胶澳总督府旧址	5	清一色的这种风格的建筑，建筑没啥看头，咱没请导游不懂历史，但是小路绿树成荫，很安静，走几步到了海边浴场，人立刻多了很多，闹中取静。沿海一路走栈道，净是拍婚纱照的，可见景色不俗。
50	2016-05-17 20:11:34	胶澳总督府旧址	4	德国总督府旧址大楼具有十分珍贵的建筑文化价值和历史文物价值，欣赏总督府的建筑艺术的同时也会想到：我们国家必须强大，只有国家强大，才不会遭受外国的入侵，人民才会得到幸福。
51	2017-07-30 20:06:21	胶澳总督府旧址	5	建筑特色明朗，中外合璧，如果选择了听讲解会更加有收获，地下的影视厅播放建筑的宣传片，推荐大家都看，能更好的了解这个精华建筑，小礼品店的物品非常有意义，对历史和人文感兴趣的朋友真应该在这里好好转转，建议自由行来看，跟旅行社停留的时间太短，看不痛快。
52	2015-12-22 22:04:27	胶澳总督府旧址	5	青岛一个很不错的历史建筑，外观大气，而且挺美丽的，以前是总督府，现在也可以参观！
53	2019-06-09 07:52:08	胶澳总督府旧址	3	胶澳总督府旧址。总督府和总督官邸，简单说，区别就是办公室和住宅。位于沂水路上的总督府旧址，外观威严气派庄重肃穆，是典型的欧洲公用建筑风格。它建于1904-1906年，德国人仅仅使用了8年便黯然离去，而后的大部分时间是各届的青岛市政府所使用，1996年被列为全国重点文保单位，现为青岛市人大及政协办公楼，不对外开放
54	2019-06-04 16:40:21	胶澳总督府旧址	4	百年老建筑，青岛耻辱的标志，看着房子，不禁觉得现在国家强盛，生活美好！单从建筑看，这是以前的清朝总兵府，建筑很大气，中西结合，艺术瑰宝。
55	2016-09-06 06:25:02	胶澳总督府旧址	5	个人觉得青岛胶州总督府非常值得一看。在信号山的南边。是由德国人设计的。有欧洲皇家风格。远看就是一座城堡。房间的内部很多的材料都是由德国运过来的。历经100多年，仍然完好。
56	2019-11-22 07:02:48	胶澳总督府旧址	5	很有历史的一栋楼，令人感慨万千，一切成为了历史，回忆过去，可以好好珍惜当今。
57	2020-01-19 12:30:32	胶澳总督府旧址	5	收费的，在信号山上，从外边看起来还不错
58	2017-08-20 06:54:12	胶澳总督府旧址	5	在大教堂旁边，最能代表老青岛的建筑之一
59	2015-12-05 19:52:25	胶澳总督府旧址	4	一直是青岛的最高领导呆的地方，原先是德国总督，后来是青岛市政府，后来说是卖了，然后不知怎么又成了人大。非常壮观的建筑。
60	2016-08-29 17:33:56	胶澳总督府旧址	5	个人觉得蛮值得去的，都是老东西。感叹百年前的德国佬东西就这么棒！我估计我们70年代也才达到那个高度
61	2018-05-03 01:37:48	胶澳总督府旧址	5	值得一看 一圈转下来不会超过半小时 非常欧洲风格 旁边就是信号山 可以顺便爬个信号山 山上还可以俯瞰总督府
62	2018-08-16 13:03:16	胶澳总督府旧址	3	总督府紧邻信号山，典型的德式建筑，里面房间很多，花房，儿童游戏房，管家房等等，展现了当时总督的生活，保存得很好，就是门票二十有点贵。
63	2016-09-30 15:35:36	胶澳总督府旧址	5	漂亮的建筑，大气，厚重。门前的胶奥法院旧址，德国海军营部旧址，路德公寓旧址等都值得一一观赏。
64	2017-07-26 09:36:50	胶澳总督府旧址	3	建筑气势恢宏，风格独特！但是现在是机关驻地，无法参观的，只能远远的看一看，不过瘾！占地面积蛮大的，能够感受到鼎盛时期的恢弘气势！
65	2016-08-28 09:34:02	胶澳总督府旧址	5	建筑相当宏伟壮观，无法入内，只能远观。值得一看！
66	2017-10-07 15:36:59	胶澳总督府旧址	5	胶澳总督府旧址，不能进去，只能外部参观。
67	2017-03-22 19:51:54	胶澳总督府旧址	5	于1903年始建，由著名的德国建筑师拉查鲁维茨设计，整个建筑庄重典雅，美观坚固。
68	2016-07-12 12:30:01	胶澳总督府旧址	5	走过去看一看就好，阳光下很美！确实美！
69	2016-02-10 16:55:13	胶澳总督府旧址	4	位于老城区，离火车站不远，非常的大气，但是现在已经有其他功能，不可以进去参观了
70	2017-08-03 08:45:35	胶澳总督府旧址	5	很大的一座建筑，后来多位伟人也曾下榻过，毛泽东，蒋介石，林彪，西哈努克等
71	2016-09-23 21:30:07	胶澳总督府旧址	4	总督府旧址，让我们找了半天，附近都是的事建筑，虽然这个是最豪华的，可是还是要确认下，找到旁边一位保安咨询后可以确认了，的确很壮观，不过不能进去参观。
72	2017-08-28 00:30:51	胶澳总督府旧址	5	建筑大气恢宏，尤其是在夜晚灯光下更显气魄。
73	2019-09-16 08:18:14	胶澳总督府旧址	5	只能看看外面 不能进去参观 有点可惜 老建筑有年代感 喜欢
74	2019-06-01 18:12:28	胶澳总督府旧址	5	德国人建造百年老建筑。气势恢宏。青岛老市府。
75	2016-07-25 16:45:42	胶澳总督府旧址	5	非常完美的建筑，值得一看，门票20元，有点贵
76	2017-12-06 06:48:21	胶澳总督府旧址	5	总督府建在半山，可俯瞰大海，建筑大气、精致
77	2017-10-24 14:15:17	胶澳总督府旧址	5	非常值得一去的地方，美丽的青岛太棒了！
78	2017-07-16 14:56:38	胶澳总督府旧址	5	面积很大，保存得非常完好。很有历史感。
79	2017-11-20 06:34:12	胶澳总督府旧址	5	很气派的建筑，现在是某政府部门办公楼
80	2017-06-17 10:50:37	胶澳总督府旧址	5	建筑规模宏大，环境优美，位置优越。
81	2016-07-22 11:00:40	胶澳总督府旧址	5	德式建筑，保存的非常完美，壮观。
82	2018-05-15 16:38:19	胶澳总督府旧址	5	青岛总督府，气势宏伟，值得一看
83	2018-05-13 20:54:09	胶澳总督府旧址	5	是德式的建筑，具有欧洲皇家风范
84	2017-07-23 05:51:39	胶澳总督府旧址	4	是青岛著名的旅游景点之一，原来是青岛市政府的办公地方，现在是人大和政协的办公场所！
85	2017-09-25 17:44:34	胶澳总督府旧址	4	很漂亮的建筑，可惜只能外观，不能入内。
86	2016-06-27 10:41:43	胶澳总督府旧址	4	建筑很大气，路过可以观看外景。
87	2016-10-01 21:29:43	胶澳总督府旧址	3	现在成了青岛市人大和政协的办公场地，只能在门口经过的时候拍一下，建议转到信号山公园和德国领事馆游玩，时间别浪费在这里
88	2019-06-19 09:16:50	胶澳总督府旧址	4	青岛老市政府，老青岛的代表建筑。
89	2017-11-07 08:01:29	胶澳总督府旧址	4	很有历史意义的建筑，非常喜欢。
90	2017-09-28 08:40:10	胶澳总督府旧址	4	建筑非常有特色，这点很值得一去
91	2017-08-08 09:22:48	胶澳总督府旧址	3	这是德国人的建筑，德国人的建筑工艺确实很好。
92	2017-07-03 17:53:51	胶澳总督府旧址	3	还行，环境优美，历史底蕴很深，值得细细品味
93	2019-03-25 19:59:24	胶澳总督府旧址	3	这个地方就是青岛之前的市政府。
94	2016-07-19 22:24:50	胶澳总督府旧址	1	我去的时候已经四点半，顺着教堂另一边的路就能过去。。。不知道能不能参观，看了一下外观，觉得还是迎宾馆值得去。。。不但如此，去的路上还被蚊子咬了，肿了一个大包，到现在还红着呢现在这地方应该办公用的吧，后面是居民区。。。具体不好置评
95	2019-08-03 13:14:02	胶澳总督府旧址	1	没意思里面工作人员态度极差，购物商店的工作人员也是，我们都买了东西竟然还误会我们偷东西？？？追着出来抓着问。旅游的好心情一点都没有了。再也不会来
96	2019-07-17 16:08:01	胶澳总督府旧址	1	不建议来，不能进，门卫很不友好，而且一般也没人来
