# Supplementary material for: The influence of perceived landscape value on tourists’ behavioral intentions in historical and cultural blocks
Source: PLoS One. 2025 Jan 9;20(1):e0312491. doi: 10.1371/journal.pone.0312491 (PMC11717279; doi:10.1371/journal.pone.0312491)
Supplement: S1 File — (ZIP) [file pone.0312491.s001.zip › 网络数据/观海山公园数据.xlsx]

## Sheet: Sheet1
	评论时间	景点	用户评分	评论内容
0	2020-10-28 09:54:39	观海山公园	4	濒临青岛湾，此山原本是一座小山岭，因山岩青黛，故名“青石山”。公园小巧玲珑，进得大门沿卵石铺砌的主门内长廊环山前行，一道花廊壁画“海底世界”以优美的装饰风格展示了大海的风貌。
1	2019-06-12 11:36:42	观海山公园	5	我记得这里的名字是叫-信号山公园，整个公园不大，门票很便宜，里面山也不高，但上到山顶上，可以登信号塔观看德式建筑群，红色的房顶，绿色树荫，远处大海，景色真的很美
2	2019-05-04 12:57:59	观海山公园	5	青岛市大山头公园，登台一眺，海景尽收眼底，可以说青岛的红瓦绿树蓝天尽在眼前。公园很小，分分钟转完，得了得天独厚的位置，观景的好去处！
3	2019-08-13 22:31:54	观海山公园	4	观海山公园与观象山公园很近，山也差不多一样高，因为观海山更靠近大海，再者山上有一座小观景楼，这样可以视野更好的观海景了...
4	2019-03-26 14:35:01	观海山公园	5	公园的景点非常好，能够看到前海的一些风景，非常的不错，山并不是很高，很快就可以爬到顶，锻炼身体也挺不错的！
5	2019-09-08 23:17:18	观海山公园	5	那些评论里说什么信号山的，别不懂装懂，误导他人，观海山是观海山，信号山是信号山
6	2018-05-17 20:29:38	观海山公园	5	观海山公园不是很大，但是风景很秀美，能够远眺大海，很不错，树也很多，空气很好
7	2019-04-22 10:18:34	观海山公园	5	人不多的一个小山坡，并不是很好，景色也一般，可以看到远处的海景
8	2018-11-21 17:10:06	观海山公园	5	公园总面积比较大，风景优美，非常适合散步的好地方。
9	2017-01-04 15:29:23	观海山公园	5	地方很好，空气也很好，安静，可以看大海，是名人故居，值得来，给好评！
10	2018-10-22 14:55:12	观海山公园	4	不叫观海山公园吧，应该叫信号山公园，门票好像是5元，上观景台就是15元，能坐着旋转一圈看整个青岛的全貌。个人感觉小鱼山观景更好！
11	2018-08-25 19:16:57	观海山公园	5	市区很静的一个公园，很美的风景！很不错的！
12	2018-07-12 15:19:39	观海山公园	3	登临山顶，一览碧水蓝天，红瓦绿树，大美！
13	2018-07-23 19:28:03	观海山公园	3	海拔66米，有观景台，可望海边。
