# Supplementary material for: The influence of perceived landscape value on tourists’ behavioral intentions in historical and cultural blocks
Source: PLoS One. 2025 Jan 9;20(1):e0312491. doi: 10.1371/journal.pone.0312491 (PMC11717279; doi:10.1371/journal.pone.0312491)
Supplement: S1 File — (ZIP) [file pone.0312491.s001.zip › 网络数据/观象山公园数据.xlsx]

## Sheet: Sheet1
	评论时间	景点	用户评分	评论内容
0	2022-08-27 11:57:06	观象山公园	5	来青岛怎么能不去俯瞰一下青岛的老城呢？ 🌳这里的红瓦绿树碧海蓝天，是青岛独特的绝美视角。 💛这里是观象山，跟信号山相比，它显得有些碌碌无名，没有地标性建筑，也没有在很多青岛的旅游推荐中出现，但足以让你驻足静静地欣赏青岛的色彩。 💚公园挺小的，建议上到粉绿色的观景台观景亭那里拍照，可以看到海上皇宫和百盛的大楼。虽然没有无遮挡的可以跟景色合影的地方，但倚着栏杆，背靠老城也别有情调。 💛这里还可以看到信号山的红塔、被爬山虎覆盖的红房子、老居民楼间夹着的海，以及午后闲来无事聚在一起下棋的老青岛人，无不写着惬意。 💚其实我是意外路过的这里，想去中山路附近，拐早了，进了一条超级窄的小路，窄到很难掉头，本以为可以顺着路走出去，结果上到了观象山🤣这里真的超级难停车和错车，也不知道是不是我走错了… 📍指路：观象山公园
1	2023-03-07 00:13:34	观象山公园	5	免费对外开放，比较清幽，景致独特！
2	2021-05-11 05:57:00	观象山公园	5	去玩一下不错，在老市区，山不高但是几个出口可以到不同地方去玩，离海边也不远，有些地方不能拍照，气象监测站也在这，有不少人在此锻炼
3	2020-09-20 19:55:44	观象山公园	5	周末早餐后，公园溜达一圈。 第一次去观象山公园，一条寂静的小路，盘山而上。周边的房子虽老，但也都是学区房来着。 公园免费，可以俯瞰青岛的西部建筑，已中山路为半径，景色不错，写生的学生都占领了最佳位置，画画。 周边的地方也不错，有点欧洲风格
4	2021-06-25 13:45:15	观象山公园	5	青岛的一处挺有名的，景点。山不高，特别矮。能看到前海的一些美景。还不错哦。
5	2021-10-29 14:56:10	观象山公园	5	儿时畅游的公园，周边很多外国建筑博览群
6	2021-03-27 22:19:02	观象山公园	5	老城区的一个公园绿树碧海蓝天白云
7	2020-10-02 12:39:38	观象山公园	5	青岛观象山公园是市区里面比较不错的一个公园，而且现在也是对外免费开放了。站在公园的最高处，可以远眺小青岛，栈桥，还有，中山路百盛大厦。
8	2016-05-07 16:15:41	观象山公园	5	一个3A景区，没有住宿的。但是不要跟着A走，这里的景色能让人认识一个不一样的青岛。从附近的公交车站往这里步行，路过青岛老街，感受老青岛的安宁，登上观景台，俯瞰青岛老街的红瓦、海港，能让人从繁杂的现代生活中感受到怀念。
9	2017-10-07 16:05:56	观象山公园	5	山顶豪宅，可以俯瞰青岛的特色建筑。导航带我们闯入了军事要地 ，路边的当地老大爷，告知我们军事门后的地标就是珠穆朗玛峰量测的基准点，又涨知识了。
10	2017-11-12 21:11:23	观象山公园	4	位于青岛市南中心位置，是中国的第一个真正意义上的气象站，好多大咖都来过，依山傍水，是市民锻炼身体的好地方，附近好吃的小饭店也不少。
11	2017-11-10 11:00:56	观象山公园	4	中国第一所真正意义上的气象站，国家真正的水准原点所在地，还不用门票，山下还有部队驻扎，人文历史意义重大啊，非常值得一去的小众景点。
12	2017-06-11 09:22:16	观象山公园	5	我是在青岛生活了30年的人，观象山的风景优美，空气清新，是我最爱的山头之一。
13	2017-09-16 06:29:34	观象山公园	5	公园其实不大，但景观确实很美。可以在市区乘坐203 -45, 25. 15路公交车前往，然后到观象二路站下车即可到。公园免费向公众开放，里头的天文圆顶屋，是中国自行设计建造的第一座天文观测室。值得一看。即使对天文没有什么兴趣，公园的绿化环境也非常好，适合放松心情
14	2019-08-13 22:19:36	观象山公园	4	观象山公园是一处免费公园，这观象山不是很高，几分钟就登到山顶了，山顶有一个小广场，在这可以看到青岛的滨海美景，山脚边有一片美丽的红屋顶房。
15	2018-01-11 22:36:25	观象山公园	5	中国最早的天文台之一。这里有中国海拔零点的水平标志。
16	2019-06-09 13:37:56	观象山公园	5	青岛观象山公园的景色非常的美，并且，公园四季都有鲜花绿树，自然环境也是不错的，能够欣赏到前海的景色，非常的美，空气也是特别新鲜的！
17	2019-08-13 18:34:05	观象山公园	4	观象山公园位于青岛市南区，周边有观象一路、观象二路环绕，是一处免费开放的城市公园，公园内环境优美，植物众多，沿小路登上山顶，可以俯瞰市区美景，海滨风光，这里有最早的大陆海拔基准点，有很早的气象站。
18	2017-02-07 10:01:22	观象山公园	5	以前被德国占领时，这里是德国的气象局，由此得名观象山，现在有儿童活动区、花卉观赏区、文化休息区、体育活动区等不同形式供人们休闲娱乐的地方
19	2019-11-04 23:38:43	观象山公园	4	青岛观象山公园是市区里面一个免费的公园。虽然没有前几年，那么好嘞！但是景色还是很美的呢。站在上面远望一下青岛的老城区。还是很不错的。
20	2016-01-03 00:44:17	观象山公园	5	全民健身好去处，空气清新，适合老年人晨练
21	2017-11-15 14:54:27	观象山公园	5	总体上来说还行吧，时间太赶没好好欣赏下
22	2017-11-28 09:43:06	观象山公园	5	青岛市内历史悠久的公园，风景别致，可以看到海景，不高，爬的不费劲！
23	2016-02-29 19:07:48	观象山公园	5	很喜欢过来这里玩，虽然稍微偏一点点，但是是免费的，而且可以看见大海和老城区，绿树红瓦，
24	2018-05-17 20:27:38	观象山公园	5	青岛观象山公园可以看到许多青岛前海的美景，门票倒也不是很贵，特别好，感觉很不错哟
25	2018-02-06 06:40:12	观象山公园	5	这里是青岛观象台旧址，现在是个公园。公园不大，人也不多，早晨会有一些晨练的。
26	2018-01-28 20:55:13	观象山公园	5	青岛的一处挺有名的，景点。山不高，特别矮。能看到前海的一些美景。还不错哦。
27	2017-09-25 23:09:02	观象山公园	5	这里的确是一个挺有特色的地方！
28	2018-08-25 19:17:52	观象山公园	5	很棒的公园，风景很不错！卫生管理很好！很好！
29	2017-12-17 16:09:47	观象山公园	5	来这里的驴友不少，好评也不断，大家可以来转转
30	2017-11-27 01:02:14	观象山公园	5	公园绿化很好，散步的人也很多，喜欢这里。
31	2018-05-25 08:52:16	观象山公园	5	在市南区域，海拔只有几十米，，建有气象台，面积不是很大。
32	2017-01-29 02:16:49	观象山公园	5	景色非常美的景区式山头公园，里边有中国海拔零点纪念碑。
33	2017-03-23 19:17:49	观象山公园	5	青岛十大山头公园之一，山势和缓，山顶平坦，环境幽静。
34	2017-01-26 10:27:18	观象山公园	5	非常美的景点，很好的山头公园，可看到整个青岛湾美景。
35	2018-02-09 21:57:25	观象山公园	5	青岛市的制高点之一，风景秀丽。
36	2018-05-11 12:57:08	观象山公园	5	观象山公园 观象山公园，距离圣保罗教堂不到一公里
37	2018-04-29 11:48:11	观象山公园	5	公园里有儿童活动区，还有老年活动区，景色优美。
38	2017-10-18 08:35:45	观象山公园	5	还不错，挺值得去的，可以观看青岛的海景，很漂亮
39	2017-08-14 07:57:47	观象山公园	5	自然景观还是很不错的，门票也不贵，性价比超高。
40	2016-12-30 00:32:04	观象山公园	4	去青岛的时候，住在了观象山青旅，山脚下有个教堂，恰逢周末，我们几人结伴去听人家做礼拜，做了一会假教徒。。。
41	2016-11-27 07:11:12	观象山公园	5	全国第一所观象台所在地，空气好，视野好。
42	2019-04-18 10:40:08	观象山公园	5	观象山公园去的外地游客很少，但景色不错
43	2018-05-09 21:59:05	观象山公园	5	青岛市区的制高点，风景秀丽，一览无余。
44	2018-03-25 22:31:31	观象山公园	5	很有意思的一个地方 值得去看看 会有收获的
45	2018-02-13 07:09:20	观象山公园	5	非常值得前往，景色迷人，游乐设施很不错
46	2017-11-30 19:41:00	观象山公园	5	公园没要门票，可以上去一览青岛美景得哦
47	2017-10-24 14:14:53	观象山公园	5	非常值得一去的地方，美丽的青岛太棒了！
48	2016-11-03 05:44:38	观象山公园	5	青岛知名山头公园，有中国最早气象台。
49	2017-11-03 22:46:57	观象山公园	5	公园很大 里面人很多 很热闹 里面还有湖
50	2017-10-18 08:33:40	观象山公园	5	有个古观象台，因此而得名，气象有关
51	2017-06-17 10:51:30	观象山公园	5	公园环境优美，位于市中心，太棒了。
52	2018-04-10 19:55:02	观象山公园	5	景色不错，适合周末去爬坡爬山观光
53	2018-01-09 13:48:10	观象山公园	5	青岛有好多山，还有大海，挺漂亮的
54	2017-12-30 07:27:43	观象山公园	5	喜欢青岛的每一个地方，好，真漂亮
55	2017-10-07 07:49:40	观象山公园	5	公园里的景色很美，非常漂亮。。。
56	2017-07-15 23:25:49	观象山公园	5	风景不错，很喜欢，人气很高！！！
57	2017-07-03 15:17:57	观象山公园	5	门票不贵，登到山顶看岛城全景很美
58	2017-05-28 07:36:13	观象山公园	5	环境，卫生，设备都很好，景色迷人
59	2018-02-11 07:41:19	观象山公园	5	值得一去的地方啊！青岛值得一去
60	2017-08-25 23:37:32	观象山公园	5	空气很好，碧海蓝天，风景宜人。
61	2017-08-04 12:57:33	观象山公园	5	环境优美，视野开阔，无敌海景。
62	2018-01-01 08:19:04	观象山公园	4	这里是一个制高点，在这上面可以看到整个青岛的面貌，非常的美。
63	2018-05-25 19:21:09	观象山公园	4	临近大海和一浴，空气清新，绿意浓浓，俯瞰海天边际一条线。
64	2017-07-23 05:53:03	观象山公园	4	是青岛旅游必去的景点之一，在山顶可以欣赏青岛美丽的海景和城市风貌！
65	2016-11-02 07:51:06	观象山公园	4	我跟朋友来观象山青旅住了几天，所以天天爬山。空气不错，好像还有个私人的会所。天然氧吧
66	2016-03-04 10:21:58	观象山公园	3	山上面有一个青年旅馆，还有几个老房子，居然还痒了一只大白鹅，还有一些爷爷在打扑克。
67	2016-02-29 19:08:52	观象山公园	4	公园是一个小的山头，十几分钟就能上去，免费的，冬天还是有点冷，不要带忒长时间啊
68	2016-03-14 19:31:15	观象山公园	4	这个地方是免费的，一般游客不会过来，很多当地老人打牌，遛狗，老城区一览无余。
69	2018-03-16 14:40:02	观象山公园	4	以前的青岛天文台，里面有观象山公园，地势挺拔，树草众多，郁郁葱葱。
70	2017-12-02 12:52:03	观象山公园	4	是青岛天文台所在地，上面有公园，环境优雅，绿树成荫，晨练的人居多。
71	2016-01-20 21:27:39	观象山公园	4	爬个山，看看海和蓝天白云，不收费，挺安静的，就是冷冷冷
72	2017-12-11 11:40:06	观象山公园	4	号称这个地方是青岛的制高点上到站实际上没什么好看的
73	2019-08-17 10:59:25	观象山公园	4	观象山是青岛的著名的山头公园之一，非常的漂亮。
74	2018-04-22 19:43:38	观象山公园	4	山有海之山，看到整个美丽的岛城！很不错！
75	2017-09-08 11:54:44	观象山公园	4	非常不错的小公园，在山上应该可以看到海
76	2017-10-11 20:17:23	观象山公园	4	公园上面的景色太美了，而且还免费。
77	2017-06-09 12:41:57	观象山公园	4	山不高，风景还不错，能俯瞰市区
78	2018-04-13 07:40:02	观象山公园	3	观象山公园是青岛市著名的山头公园，很多人晚饭后在这里散步。
79	2018-07-24 07:57:20	观象山公园	3	这属于青岛市十大山头公园之一，风景优美
80	2018-07-12 15:21:12	观象山公园	3	绿树掩映，小路幽静，不错的地方。
81	2017-11-18 12:51:05	观象山公园	3	观象山公园挺不错的，非常非常美丽，在这看日落挺好。
82	2016-03-04 10:20:24	观象山公园	3	雾气太大，上来也看不见绿树红瓦了，可惜，白爬山了。
83	2018-07-24 08:25:28	观象山公园	3	观象山公园上面有一个非常好的观景台，人很多。
84	2018-03-13 10:49:04	观象山公园	3	观象山是一个著名的山头，很多人在这里散步。
85	2017-07-03 17:54:35	观象山公园	3	还行，环境优美，历史底蕴很深，值得细细品味
86	2018-05-12 20:14:37	观象山公园	3	是一座不高的小山，山上有德占时期的气象台
87	2018-04-27 18:32:51	观象山公园	3	只有一个雷达的台子，没有太多的东西
88	2016-06-04 17:24:45	观象山公园	3	非常适合爬爬山散散心，景色还算可以
89	2017-12-12 08:19:12	观象山公园	3	是青岛著名的山头公园挺不错的。
90	2017-07-11 09:44:20	观象山公园	3	都有名的山头公园去散步很好的。
