# Supplementary material for: The influence of perceived landscape value on tourists’ behavioral intentions in historical and cultural blocks
Source: PLoS One. 2025 Jan 9;20(1):e0312491. doi: 10.1371/journal.pone.0312491 (PMC11717279; doi:10.1371/journal.pone.0312491)
Supplement: S1 File — (ZIP) [file pone.0312491.s001.zip › 网络数据/青岛亲王别墅旧址数据.xlsx]

## Sheet: Sheet1
	评论时间	景点	用户评分	评论内容
0	2016-06-16 12:39:22	青岛亲王别墅旧址	5	建于百年前的欧式风格建筑、现有居民居住，不能进入参观，只能在马路上观看，免费景点，风格迥异，值得一看。
1	2018-03-13 12:43:25	青岛亲王别墅旧址	5	这个亲王别墅历史很悠久了，说是一个亲王的住址，感觉，很有年代感。
2	2018-02-06 06:47:46	青岛亲王别墅旧址	5	属于德式建筑，始建于1903年。
3	2017-12-18 23:38:45	青岛亲王别墅旧址	5	以前亲王的住所地理位置挺好，找的里面看的东西也挺多的
4	2018-02-02 07:53:13	青岛亲王别墅旧址	5	高高在上又如何，贵气逼人又如何，如今一样化作尘埃。
5	2018-01-01 17:44:58	青岛亲王别墅旧址	5	很有建筑特色，青岛就是保存比较完好的各种风格建筑。
6	2018-03-26 16:04:41	青岛亲王别墅旧址	5	风景如画，彰显古建筑之美，气势磅礴气势如虹。
7	2017-12-30 11:19:07	青岛亲王别墅旧址	5	看看伟人住的地方，以前的居住环境，人文风情
8	2018-01-16 08:17:39	青岛亲王别墅旧址	5	现在还保存这么好，让后代人参观参观
9	2018-02-07 11:42:48	青岛亲王别墅旧址	5	外观很漂亮，都是小洋楼，特别喜欢
10	2018-03-06 13:56:01	青岛亲王别墅旧址	5	haowankandejian
11	2018-02-25 21:35:39	青岛亲王别墅旧址	5	虽然是旧址 但在当时算得上豪宅了
12	2018-01-29 03:41:48	青岛亲王别墅旧址	5	可以用壮观来形容，值得一去看看
13	2017-04-16 20:52:16	青岛亲王别墅旧址	5	别墅区内，树木葱茏，环境优美。
14	2018-03-16 14:37:48	青岛亲王别墅旧址	4	古香古色建筑群体，历史悠久，被国家定位保护文物。
15	2018-02-06 19:31:03	青岛亲王别墅旧址	4	清代王爷的旧居，看着不错，有意思，有味道
16	2018-02-12 08:06:27	青岛亲王别墅旧址	4	很漂亮的欧式建筑，宽敞高大，奢华大气。
17	2017-12-12 08:18:27	青岛亲王别墅旧址	3	作为一个青岛人，还没有听说过这个别墅，孤陋寡闻。
18	2018-03-13 10:46:45	青岛亲王别墅旧址	3	这个地方据说是清朝一个亲王的府邸。
