# Supplementary material for: The influence of perceived landscape value on tourists’ behavioral intentions in historical and cultural blocks
Source: PLoS One. 2025 Jan 9;20(1):e0312491. doi: 10.1371/journal.pone.0312491 (PMC11717279; doi:10.1371/journal.pone.0312491)
Supplement: S1 File — (ZIP) [file pone.0312491.s001.zip › 网络数据/青岛德国总督楼旧址博物馆数据.xlsx]

## Sheet: Sheet1
	评论时间	景点	用户评分	评论内容
0	2023-04-10 12:22:07	青岛德国总督楼旧址博物馆	5	20230310下午： 1、“德国总督楼”是清末民初德国占领青岛时期的总督官邸，位于“青岛信号山”东南麓的高台上，1905年（清光绪三十一年）开建完工于1907年，1914年第一次世界大战期间日本取代德国占领青岛后变为“日本青岛守备军司令府邸”，1922年（民国十一年）民国政府收回青岛后变更为“胶澳商埠督办官邸”（青岛市长府邸），1934年后更名为“迎宾馆”并沿用至今，这座百年历史的德国古堡式建筑见证了青岛乃至中国在帝国主义侵略战争中的兴衰荣辱。1957年毛主席视察青岛，并出席海上阅兵式时曾在此居住过1个月。总督楼1999年对外开放，免费入园。 ①地址：青岛市市南区龙山路26号。 ②交通：公交直达，开车很好停。 ③旺季：无。 ④用时：1小时。 2、景区规模很小，绝大部分是参观古堡室内，室外景点只有古堡正门前的圆形水池，被一圈盆景环绕，其余的花园部分正在翻修。该三层古堡墙身呈暗黄色，屋顶呈…
1	2023-05-19 20:16:50	青岛德国总督楼旧址博物馆	5	梅姐穷游中国行第21天，下午青岛德国总督楼旧址博物馆 青岛德国总督楼旧址博物馆建筑面积4083平方米，始建于1905年，落成于1907年，建筑风格为德国威廉时代典型建筑样式与青年风格派相结合，其在建筑艺术的包容性、协调性与纪念性上均堪称典范，融合了青年风格派、古典主义、巴洛克和中国建筑文化等多种建筑文化元素，是东西方建筑文化对话的集结。梁思成评价它是融合东西方多种文化理念于一体的建筑艺术巨制。先后为德国总督、日本驻青岛守备军司令、国民党驻青岛市长的官邸。 总督楼是一座石、砖、钢、木混合结构的建筑物。木头、钢铁、及玻璃、瓷砖和涂料等材料由德国运来，而砖瓦及水泥本地解决。花岗岩也是就地（崂山）取材，广泛应用于立面和顶部装饰，四方立面风格含有多种建筑文化元素。 内部是典型的欧洲古堡式建筑风格，家具为宫廷式木质结构，艺术感很强，全部是德国定制后海运过来的，做工精美，经久耐用。 取暖设备是设计的两…
2	2023-02-03 02:09:47	青岛德国总督楼旧址博物馆	5	【趣味】这家饭店可以说是当地最好的啦！！真的是好吃，没想到，这么简单的食物，这家店竟然能够做的这么好吃。，这下可成了家门口的食堂啦。以后有时间就一定要来这里好好大餐一顿。 店虽然不大，但是环境很干净，整洁。在这里吃饭，给人就是舒适的感觉。 希望店家越来越好，越做越大！
3	2023-04-10 00:44:23	青岛德国总督楼旧址博物馆	5	历史的沧桑感跨越百年而来，百年沧桑，弹指一挥。百年前，这里是德国总督楼，现在，人间骄阳正好，枝繁叶茂，樱花盛开，这里是华夏青岛。希望百年后，我们仍有光明的未来。于高山之巅，方见大海奔涌，与群峰之上，更觉长风浩荡，祝福伟大的祖国繁荣富强！
4	2023-05-12 19:51:25	青岛德国总督楼旧址博物馆	5	对于一个博物馆控的人，而且还是欧式古建筑，怎么能不喜欢这里呢😁对外开放一二层，内饰基本没怎么破坏。里面可以给自己寄明信片，还能写寄语，一定记得带只笔。我们因为排队等笔等不起，最后放弃了。小小遗憾😔里面有个志愿者爷爷，很热情懂历史。跟我们介绍为什么博物馆门朝西，还说这个地理位置风水好，地下埋了五头龙（龙山路，龙江路，龙山支路，还有两条忘记了路名）😁听他讲的很有意思
5	2023-05-05 11:04:49	青岛德国总督楼旧址博物馆	5	在信号山的半山腰这里，走上山会比较累，但楼内还是比较美观的。以五一标准来说，楼里游客不算多。本身环境秀丽，透过窗户可以看到青岛老城风光。确定是对历史的标注介绍还不那么全面。总体来说还是物超所值的，比傻乎乎地挤在山脚下拍网红照强多了。
6	2023-04-27 21:04:01	青岛德国总督楼旧址博物馆	5	别被名字唬住了。虽然是个监狱，但是原汁原味的德式建筑，网红螺旋红色楼梯其实在出口的最后一段，别一不留意就错过了。稍许有点恐怖是地下室的水牢，***********************************************参观完不禁感叹平和的可贵。所有人参观这个景点都要有铭记这段历史，前事不忘后世之师。
7	2023-04-24 19:25:52	青岛德国总督楼旧址博物馆	5	这个景点很惊喜，可以说超出预期。中西合璧别具一格的建筑外观，皇家家具厂定制的奢华家具，世界上仅存七架的珍贵钢琴，百年有余依然耐用的地板花砖和移门，设计精妙可以通风的花房，宝石镶嵌价值不菲的三盏吊灯，都令人印象深刻。而且这还是很有故事的一栋建筑，图文穿插，介绍详实，这票价值！
8	2023-03-16 14:37:00	青岛德国总督楼旧址博物馆	5	全国重点文物保护单位。青岛德国建筑群的代表性建筑。位于青岛市龙山路26号。1999年对外开放。国家三级博物馆。 建筑面积4100平方米，始建于1905年，落成1907年，建筑风格为德国威廉时代典型建筑样式与青年风格派相结合。先后为德国总督、日本驻青岛守备军司令、国民党驻青岛市长的官邸。 游玩时间：1-2个小时。票价：20元。 不远处隔壁院落新开辟了一家免费的紫砂博物馆 可以一并游览。
9	2023-04-25 22:30:56	青岛德国总督楼旧址博物馆	5	前几天去参观的比较急，陪老人又去了一次。去之前也更认真做了功课，给老人讲讲建筑设计的独到之处和一些藏品背后的故事，老人挺开心，自己也觉得虽然是几天里第二次来参观，依然觉得挺有意思。
10	2023-04-10 12:26:49	青岛德国总督楼旧址博物馆	5	整体非常震撼，大德强盛时期在遥远的远东居然都可以建造这么美轮美奂的房子，可见国家之强大不全在于人口、土地。景区临近下班，景区还没关闭，厕所先关了，出外面憋着尿走了好远才找到公厕。
11	2023-02-26 21:21:41	青岛德国总督楼旧址博物馆	5	总督楼建筑非常令人震撼，就象一座精美的艺术品，体现了东西方文化在此碰撞而结出的硕果，与其他人关注他的内部陈设，我更欣赏的是其建筑外部给人一种高贵，大气不凡的视觉冲击，值得一观。
12	2023-03-19 21:16:11	青岛德国总督楼旧址博物馆	5	历史气息浓厚，尤其是多功能厅循环播放的记录片，对参观者来说真心不错，可以把历史和实物完美的，快速的，正确的融合在一起，充分的了解这段属于总督府的历史
13	2023-04-09 21:45:05	青岛德国总督楼旧址博物馆	5	很有历史感。布局典雅华贵富丽堂皇，虽历经百年风雨仍保存完好，置身其中可感受到浓郁的欧洲宫廷气氛。只是很遗憾参观当天青岛大风大雨，没能好好观赏外景。
14	2023-05-01 23:15:17	青岛德国总督楼旧址博物馆	5	历史不容易(●´∇｀●)
15	2023-05-17 13:53:23	青岛德国总督楼旧址博物馆	5	景区交通便利，可以顺着一路步行游玩下来。博物馆内游览路线指示明确，顺着走不走回头路，这点特别人性化。避过五一假期人流高峰，参观很轻松顺畅。
16	2023-05-03 14:06:27	青岛德国总督楼旧址博物馆	5	始建于1905年，落成于1907年，建筑风格为德国威廉时代典型建筑样式与青年风格派相结合，为德国殖民青岛时期，德国总督的住宅。建筑和内部陈设都非常好，是去青岛旅游必须打卡的地方。
17	2023-03-26 11:13:50	青岛德国总督楼旧址博物馆	5	参观了青岛德国总督博物馆，非常震撼，100多年建的房子，在现在看来还是那样宏伟大气，内部结构奢华大气，了解了青岛的发展历史和排水系统
18	2023-04-23 20:38:55	青岛德国总督楼旧址博物馆	5	青岛德国总督旧址，环境优美，一座具有欧洲皇家风范的德国古堡建筑，保存完整，外观宏伟，内部富丽堂皇，周边景色怡人，非常的棒👍🏻，
19	2023-04-21 09:41:47	青岛德国总督楼旧址博物馆	5	位置极佳，环境优雅安静，床间虽不大但床品用具讲究，服务也热情。希望房间内配备旅游线路图，再加把椅子更好！此酒店交通便利，离海近。
20	2023-03-06 15:57:46	青岛德国总督楼旧址博物馆	5	趁着免费，来欣赏一下。交通便利，地铁4号线信号山公园站下车，出来走几步就是。游览时间大概一小时多一点，值得游玩，推荐大家来看看。
21	2023-02-25 10:25:11	青岛德国总督楼旧址博物馆	5	现在免费参观，了解下历史，感叹一下德国人的设计理念，所有家俱砖瓦全部是德国进口，整栋楼造价成本昂贵，毛主席也来住过，非常值得一看
22	2023-02-28 21:17:35	青岛德国总督楼旧址博物馆	5	到2023年3月31号都是免票，外形象一间童话屋，里面很多亦很有趣，屋后也有看点，可以居高临下，看看青岛的景色，千万不要错过。
23	2023-04-26 19:55:53	青岛德国总督楼旧址博物馆	5	包子最喜欢看德国下水道，和一楼的楼房模型，用他自己的小车，在楼前的马路模型跑来跑去，啥也不看。哈哈，找不到上次拍的照片了，
24	2023-04-17 14:39:00	青岛德国总督楼旧址博物馆	5	慕名而来，百年历史建筑呈现眼前，记录了那一段段历史，触摸文物，仿佛场景就在眼前，德国建筑的精湛，细节的展现，非常推荐游览。
25	2023-03-28 14:38:18	青岛德国总督楼旧址博物馆	5	非常美丽的德国建筑，环境优美，建筑有特色有寓意，历史厚重，这次还免门票，虽然下着雨，天气又冷，还是非常值得参观打卡，棒棒哒
26	2023-04-02 13:55:11	青岛德国总督楼旧址博物馆	5	建筑很有特色，设计师设计真是厉害👍 值得我们现代人好好学习和借鉴 室内设计奢华、大气，可见当时人们的生活已经非常奢侈。
27	2023-05-17 06:41:30	青岛德国总督楼旧址博物馆	5	总督府的建筑风格很特别，集欧洲几大流派的建筑风格和中式风格于一体，里面装修豪华，体现了当年欧洲贵族的生活方式。
28	2023-04-07 11:39:28	青岛德国总督楼旧址博物馆	5	非常值得去逛逛了一个青岛地标性建筑，可以预约进门以前收费的，现在已经是免费了，很人性化的，内部环境优美，可以看到当年德国人过来的建筑水平挺高的。
29	2023-01-25 14:02:59	青岛德国总督楼旧址博物馆	5	🕍德国总督楼旧址是极富欧洲皇室风范的德国古堡建筑，原为德国占领青岛时期，德国总督的官邸🏘 - 📍地址：青岛市市南区龙山路26号 👁‍🗨时间：周一闭馆，其余8:30-17:00 📖门票预约：免费🆓去了以后直接扫码预约 馆内如果需要人工讲解是120r/人⏳ - 🏰总督楼融合了洛可可、欧洲古堡等多种建筑风格，此外，建筑造型还体现了诸多中国传统元素，气派豪华。 ⛲️ ⛳️一层的大厅展示了德国总督办公桌等日常用品，房间内部装演、陈设异常华丽，吊灯五颜六色、造型各异，室内壁炉十分豪华另外的展厅内展示了欧洲近代的餐具🍽及显微镜🔬、净水器、碎冰机等日常用品。 - ⛳️二层依次为【总督夫妇的卧室】【女管家房间】【女儿房】🏌🏌🏌 卧室的内墙面皆用绫子装裱，室内陈设德国钢琴、沙发、茶几、书橱等物品，至今保存完好，构思非常巧妙。窗外即可俯瞰整个青岛“红瓦绿树”的优美景色🏞🌈 - ⛳️一层的放映厅可以了解****…
30	2023-05-08 16:01:36	青岛德国总督楼旧址博物馆	5	解说人员非常到位，每个细节都非常认真仔细讲解，这个地方非常值得来看看，德国的技术到现在一直能用，也是我非常惊讶的地方，好的技术要多学习。
31	2023-03-27 16:08:27	青岛德国总督楼旧址博物馆	5	可以亲身体验德国总督的居住环境，欣赏异国情调，打卡伟人也曾居住的地方。房间的壁炉、客厅的穹顶，还有墙上的装饰物都很值得细细观赏。
32	2023-04-01 07:42:53	青岛德国总督楼旧址博物馆	5	值得去欣赏一下，建筑风格独特，室内设计优雅，起居会客休闲功能齐全，室外环境景色宜人。
33	2023-04-23 18:17:01	青岛德国总督楼旧址博物馆	5	只有一个博物馆，从一层进，应该往楼上走，最后往楼下走，正好出来。在出口小店买了一瓶香水149，挺好闻的。其他没有太多有意思
34	2023-05-01 13:29:01	青岛德国总督楼旧址博物馆	5	总督府非常美丽，是青岛南区老建筑群体里面的一颗明珠。门票价格也不算很贵，值得前往游玩。作为以往德国总督的府邸，该地同时作为办公和生活用地，是一百年前的历史缩影。
35	2023-01-11 15:54:51	青岛德国总督楼旧址博物馆	5	就在家门口的景点也是第一次来，但是来过之后才发现麻雀虽小 五脏俱全。这里真的很有趣，入口租赁了电子语音导览。感应式播放，到达景点自己播放，如果没有讲解可能就觉得这里索然无味。这里面很多小故事，适合带着孩子一起来，居然还有一处景点上过正大综艺的猜猜看环节，夏天来的时候每层每个房间都可以参观。九月份以后部分房间就不能参观了。最后还看到了青岛的下水道系统，是一个纳凉避暑又可以了解文化的好去处。最后还可以买一只文创雪糕打个卡。孩子也非常喜欢
36	2023-05-21 14:07:53	青岛德国总督楼旧址博物馆	5	太美了，设计风格独特，品味生活，惊叹于古老的建筑风格，青岛是一座历史名城。
37	2023-05-12 13:58:18	青岛德国总督楼旧址博物馆	5	建筑艺术的中西文化融合的结晶。100多年前欧洲人的生活呈现在我们的面前。
38	2023-03-20 14:24:44	青岛德国总督楼旧址博物馆	5	环境优美，内部设施保存完好，到目前为止各吊灯的开关还可以正常使用，真是太棒了，有电子版场馆修建及各个时期历史文化知识介绍，加深了对总督府的了解。
39	2023-03-27 21:45:30	青岛德国总督楼旧址博物馆	5	知识点挺多，不用讲解提前做攻略也可以，带着孩子学习学习非常不错
40	2023-03-27 11:10:30	青岛德国总督楼旧址博物馆	5	非常不错 很有历史气息 青岛旅游最的还是比较到位的 配套设施齐全 好客山东口号不是白喊的 下了地铁稍微走十分钟 在半山坡 路边有很多人拍照 可以说是一步一景
41	2022-10-28 21:21:09	青岛德国总督楼旧址博物馆	5	青岛德国总督楼旧址博物馆（迎宾馆）是历史遗址博物馆，位于青岛市市南区龙山路26号，始建于1905年，落成于1907年，建筑面积4083平 方米。是德国威廉时代新罗马风与青年风格派相结合的建筑艺术风格，还融合了古典主义、洛可可、城堡式、中国式等多种建筑元素；在建筑艺术的包容性、协调性 与纪念性上堪称典范。1996年国务院公布为全国重点文物保护单位， 1999年开始作为博物馆对外开放，作为国家三级博物馆，全国首批3A级旅游景区，先后接待过众多海内外知名人士，架起了中外文化关系沟通之桥梁，是青岛 历史文化名城的一个经典象征，成为海内外观众了解青岛近代历史沿革、了解东西方建筑艺术对话的一扇重要窗口，具有极高的历史、艺术、科学价值。
42	2023-03-09 15:10:21	青岛德国总督楼旧址博物馆	4	选的免费票，是直接扫二维码来讲解的。 总的来说建造的不错，科普性与观赏性兼具，而且两边有座椅可以休息，走廊很长，真的很需要座椅。
43	2023-02-15 22:29:19	青岛德国总督楼旧址博物馆	5	青岛德国总督楼旧址博物馆（迎宾馆）是历史遗址博物馆，位于青岛市市南区龙山路26号，始建于1905年，落成于1907年，建筑面积4083平 方米。是德国威廉时代新罗马风与青年风格派相结合的建筑艺术风格，还融合了古典主义、洛可可、城堡式、中国式等多种建筑元素；在建筑艺术的包容性、协调性 与纪念性上堪称典范。1996年国务院公布为全国重点文物保护单位， 1999年开始作为博物馆对外开放，作为国家三级博物馆，全国首批3A级旅游景区，先后接待过众多海内外知名人士，架起了中外文化关系沟通之桥梁，是青岛 历史文化名城的一个经典象征，成为海内外观众了解青岛近代历史沿革、了解东西方建筑艺术对话的一扇重要窗口，具有极高的历史、艺术、科学价值。
44	2023-02-15 22:28:22	青岛德国总督楼旧址博物馆	5	青岛德国总督楼旧址博物馆（迎宾馆）是历史遗址博物馆，位于青岛市市南区龙山路26号，始建于1905年，落成于1907年，建筑面积4083平 方米。是德国威廉时代新罗马风与青年风格派相结合的建筑艺术风格，还融合了古典主义、洛可可、城堡式、中国式等多种建筑元素；在建筑艺术的包容性、协调性 与纪念性上堪称典范。1996年国务院公布为全国重点文物保护单位， 1999年开始作为博物馆对外开放，作为国家三级博物馆，全国首批3A级旅游景区，先后接待过众多海内外知名人士，架起了中外文化关系沟通之桥梁，是青岛 历史文化名城的一个经典象征，成为海内外观众了解青岛近代历史沿革、了解东西方建筑艺术对话的一扇重要窗口，具有极高的历史、艺术、科学价值。
45	2023-04-02 13:21:05	青岛德国总督楼旧址博物馆	5	这次评价真实有效，也是来青岛出乎意料，让人耳目一新的地方。没有导游忽悠，没有哗众取宠的后期点缀，总督府原滋原味，历史沧桑感依旧。相反，八大关内的西班牙风情小院和公主楼简直不堪一击，感觉过家家一样。
46	2023-05-01 11:37:52	青岛德国总督楼旧址博物馆	5	建筑很有风格，反应了时代的一些变化发展。文创做的超级棒，还会解说都很不错。是会让人流连忘返的一个地方。／如果对德国的建筑感兴趣，那么这里会是一个不错的选择
47	2023-03-14 09:22:34	青岛德国总督楼旧址博物馆	5	值得一游的地方，附近很多地方可以逛
48	2023-05-18 17:36:41	青岛德国总督楼旧址博物馆	5	很棒！要去信号山上看更棒。
49	2023-04-11 17:18:29	青岛德国总督楼旧址博物馆	5	来青岛五天最喜欢的地方，对于德占青岛时期的介绍详实，建筑特色鲜明，展品有趣，文创店可以购买盖章本、听讲解。挨着信号山、大学路，可以花一上午去逛一逛
50	2023-03-02 20:32:20	青岛德国总督楼旧址博物馆	5	牢记历史 勿忘国耻 爱我中华
51	2023-04-30 20:48:39	青岛德国总督楼旧址博物馆	5	一级棒，拍照好看，人少
52	2023-03-29 19:39:36	青岛德国总督楼旧址博物馆	5	服务好拍照也好，总之各方面都很好了，性价比高，路线规划合理，向导服务超级好，两天的时间有向导带着游玩很轻松，也帮我们节省了很多时间，车辆很新很干净，下次来还会选择你们，有缘我们再相见
53	2023-05-21 10:13:27	青岛德国总督楼旧址博物馆	5	非常有年代感的建筑。
54	2023-03-31 15:31:32	青岛德国总督楼旧址博物馆	5	值得去，不一样的建筑
55	2023-02-05 00:35:56	青岛德国总督楼旧址博物馆	5	非常好的历史博物馆，这里住过4任德国总督，再现了德占领时期青岛特有的文化，历史，经济，政治等各个社会面。特别棒的博物馆。
56	2023-05-06 13:42:17	青岛德国总督楼旧址博物馆	4	20块钱的门票，还是不错的，从信号山下来就直接来了总督府。欧式风格的建筑，进入里面看看可以长长见识。反正相比于八大关里面的公主楼（也是20块钱的门票），这个总督府还是值得票价的。
57	2023-04-17 00:47:01	青岛德国总督楼旧址博物馆	5	值得一游，非常不错
58	2023-04-15 21:37:22	青岛德国总督楼旧址博物馆	5	很不错，下次还去
59	2023-03-28 12:43:34	青岛德国总督楼旧址博物馆	5	哥特式建筑风格
60	2023-05-08 10:09:15	青岛德国总督楼旧址博物馆	5	很值得去的一个博物馆，当年德国在青岛建的最大建筑楼里面房间很多，是中西方建筑元素交融的典范之作。错峰出行，可以慢慢欣赏体会
61	2023-04-03 15:04:22	青岛德国总督楼旧址博物馆	5	总督楼融合了洛可可、欧洲古堡等多种建筑风格，此外，建筑造型还体现了诸多中国传统元素，气派豪华领 一层的大厅展示了德国总督办公桌等日常用品，房间内部装演、陈设异常华丽，吊灯五颜六色、造型各异，室内壁炉十分豪华另外的展厅内展示了欧洲近代的餐具及显微镜、净水器、碎冰机等日常用品 心二层依次为【总督夫妇的卧室】【女管家房间】【女儿房】 23卧室的内墙面皆用子装裱，室内陈设德国钢琴、沙发、茶几、书橱等物品，至今保存完好，构思非常巧妙。 窗外即可俯瞰整个青岛 “红瓦绿树”的优美景色 一层的放映厅可以了解德国 占领青岛期间对城市的整体规划，酒窖也十分逼真还原，纪念品商店有很多精美的礼品， 蛇草水真的好难喝，可能不太对我的胃口..
62	2023-03-02 20:36:07	青岛德国总督楼旧址博物馆	5	生活的馈赠是慢慢变好的自己，春天的来临要保持快乐和更加优秀你的春日好运正在派送，请保持心情舒畅😀春天没有方向，春天只顾开花春天太浪漫了，我想请它吃顿饭，如果你有空，也可以一起来不错过春天，也不错过你😜只要春天不死，就有迎春的花朵，年年岁岁开放，生命将涅磐，生生不息，并会以另一种形式永存只要春天不死，就有迎春的花朵，年年岁岁开放，生命将涅磐，生生不息，并会以另一种形式永存
63	2023-02-04 22:21:23	青岛德国总督楼旧址博物馆	4	德国总督楼旧址位于青岛市市南区龙山路26号(今迎宾馆)，是一座典型的德国古堡式建筑。原为德国占领青岛时期，德国总督官邸。始建于1903年，1908年竣工，建筑面积4000余平方米。楼高30余米，是一座石、钢、砖、木混合体的四层楼，其建筑风格独特，气派豪华。
64	2023-01-25 11:54:10	青岛德国总督楼旧址博物馆	5	青岛德国总督楼，个人觉得是八大关里综合性、观赏性，最好的一栋楼（重要的是还免费）
65	2022-10-09 23:37:17	青岛德国总督楼旧址博物馆	5	【景色】首先也是最重要的房间干净整洁，隐私性非常好，居住体验非常棒！ 【趣味】真的超级满意，根据推荐来的，省了自己慢慢做功课的时间，省时又省力，赞赞赞(˘͈ᵕ ˘͈❀) 【性价比】冲着薅羊毛的心来的，第一次来没想到这么惊喜，以后有空了一定再来！
66	2023-05-04 08:41:44	青岛德国总督楼旧址博物馆	5	喜欢历史和建筑的，应该会喜欢这里。
67	2023-05-15 20:31:00	青岛德国总督楼旧址博物馆	5	这是一座具有欧洲皇家风范的德国古堡式建筑，其造型之典雅，装饰之豪华，轮廓线条之优美，色彩之瑰丽，具居我国单体别墅建筑之前列，作为二十世纪初建造的这种风格的房屋在欧洲大陆甚至德国也已经不多见了。
68	2023-05-15 20:30:46	青岛德国总督楼旧址博物馆	5	这是一座具有欧洲皇家风范的德国古堡式建筑，其造型之典雅，装饰之豪华，轮廓线条之优美，色彩之瑰丽，具居我国单体别墅建筑之前列，作为二十世纪初建造的这种风格的房屋在欧洲大陆甚至德国也已经不多见了。
69	2023-05-15 20:30:30	青岛德国总督楼旧址博物馆	5	这是一座具有欧洲皇家风范的德国古堡式建筑，其造型之典雅，装饰之豪华，轮廓线条之优美，色彩之瑰丽，具居我国单体别墅建筑之前列，作为二十世纪初建造的这种风格的房屋在欧洲大陆甚至德国也已经不多见了。
70	2023-03-31 19:07:09	青岛德国总督楼旧址博物馆	5	建筑物和花园都很有特点，值得一看
71	2023-05-10 11:30:12	青岛德国总督楼旧址博物馆	5	很有历史沧桑的岁月感，从信号山下山以后走个五分钟就可以到，逛逛古建筑拍拍照片还是非常不错的，里面的文创店卖的文创产品值得一看，比较喜欢他们家卖的冰箱贴
72	2023-05-03 20:33:11	青岛德国总督楼旧址博物馆	5	超棒，我觉得可以全是青岛最值得玩的古建筑了，开放房间也很多，超级棒
73	2023-03-26 10:25:58	青岛德国总督楼旧址博物馆	5	值得参观，古建筑有古文化，**造的中华文化，将介绍给自已的亲人们。
74	2023-03-06 08:46:05	青岛德国总督楼旧址博物馆	4	需要现场预约，不收费。环境挺好的，地方不算特别大，建筑很美。建筑物门口有宣传视频可以学习了解一下历史典故。房子外面有一些其他的长廊，建筑，很出片。
75	2023-04-02 11:33:56	青岛德国总督楼旧址博物馆	5	据德国人反馈：德语的讲解，在楼上部分，质量可以。楼下部分，可以感受到这位录讲解语音的人并不会德语。 其他都很好。值得一去。可以逛3小时，如果喜欢历史的话。不喜欢的人，建议不要去滥竽充数。
76	2023-05-21 21:47:54	青岛德国总督楼旧址博物馆	5	趵突泉名不虚传，天下第一泉！ 风景也不错，就是门票略微有点小贵。
77	2022-12-29 19:08:13	青岛德国总督楼旧址博物馆	5	青岛德国总督楼旧址博物馆，始建于1905年，落成于1907年，建筑风格为德国威廉时代典型建筑样式与青年风格派相结合。先后为德国总督、日本驻青岛守备军司令、国民党驻青岛市长的官邸。1996年，青岛德国总督楼旧址博物馆的总督楼旧址被国务院公布为全国重点文物保护单位。
78	2023-04-08 12:38:19	青岛德国总督楼旧址博物馆	5	蓝天白云中老建筑散发出的魅力让我们非常喜欢，建筑中的细节令人叹为观止，百年前的建筑体现出实用和超前功能令人思考万千，还会带更多的朋友出行。
79	2023-04-02 17:07:29	青岛德国总督楼旧址博物馆	5	值得一去 缅怀历史
80	2023-03-23 20:34:33	青岛德国总督楼旧址博物馆	5	歷史古蹟 內容豐富
81	2023-05-08 01:34:33	青岛德国总督楼旧址博物馆	5	位置优越，非常好找。古堡西方建筑风格浓郁，介绍详细，除了文字、图片外，还有影视资料，极富历史意义，非常喜欢和满意。极力推荐大家参观！
82	2023-04-24 13:47:49	青岛德国总督楼旧址博物馆	5	真的挺好的。
83	2023-03-19 23:23:09	青岛德国总督楼旧址博物馆	4	都挨着青岛站，去看了栈桥海鸥，靠着大学路信号山都很近
84	2023-04-15 23:32:40	青岛德国总督楼旧址博物馆	5	总督府是个免费的景点。里面原汁原味的保留了德国统治时期，中路府的原貌里面空间很大，可参观的东西也不少。整个总统府的建筑特色也比较鲜明。就在网红山边上。建议大家都来逛逛。
85	2023-03-20 20:49:13	青岛德国总督楼旧址博物馆	5	建筑很漂亮，周边环境绿化也很好，建筑管理的也不错。赶上人少，正好门票也免费，觉得不错。
86	2023-03-24 09:03:00	青岛德国总督楼旧址博物馆	5	德国总督府楼旧址整个景区虽然不是很大，但胜在风景宜人，环境优美，整洁干净。如果是夏天花都开了，会更加好看。很适合悠闲地游玩！
87	2023-03-14 18:57:59	青岛德国总督楼旧址博物馆	4	无门票当场预约可进入，景色很不错值得一去
88	2023-01-31 11:11:17	青岛德国总督楼旧址博物馆	5	很漂亮 免费的 但是要携程预约就在信号山旁边
89	2023-04-03 09:30:45	青岛德国总督楼旧址博物馆	5	可以从火车站坐公交直达，不要像我走过去
90	2023-05-06 14:28:54	青岛德国总督楼旧址博物馆	5	很有历史意义！里面还有相关的视频和电影，还可以给明星片盖章，集邮打卡都可以！
91	2023-04-16 17:05:01	青岛德国总督楼旧址博物馆	5	胶澳总督府，很让人震撼的地方，需要更多地了解建筑背后的故事，一个面山背海，掩映在红瓦绿树，碧海蓝天之间的优秀建筑遗产，在青岛所有的德国建筑当中，他最为醒目。
92	2023-03-20 16:48:31	青岛德国总督楼旧址博物馆	4	看过很多介绍和图片 但实地参观后还是被震撼到了 细节的精致才是高品质生活的极致体现 所谓细节见真章 慢慢走 仔细看 惊喜无处不在
93	2022-11-22 13:29:01	青岛德国总督楼旧址博物馆	5	青岛德国总督楼旧址博物馆位位于山东省青岛市市南区龙山路26号，建筑面积4083平方米，始建于1905年，落成于1907年，建筑风格为德国威廉时代典型建筑样式与青年风格派相结合。
94	2023-04-19 14:02:03	青岛德国总督楼旧址博物馆	5	见识了一下德国贵族的工作生活，可惜有酒窖却不能当场喝一杯再配个德国猪肘子。
95	2023-02-16 14:13:17	青岛德国总督楼旧址博物馆	5	疫情期间人还蛮多，景区服务及导引都很好，也有休息的地方，风景很棒，虽然是老青岛人还是带着妈妈去走走看看回忆回忆青岛的过去展望现在，哈哈哈老人都这样，挺好。
96	2023-01-27 00:09:46	青岛德国总督楼旧址博物馆	5	跟所有的博物馆都一样，是周一休息喔，合理安排参观时间。
97	2023-05-21 15:11:38	青岛德国总督楼旧址博物馆	5	看了总督府，请了一个那里的讲解，感觉是震惊，德国人100多年前的设计和工匠精神，令人倾佩，再去看八大关的其它建筑，感觉和总督府差的不是一点点。赞👍一个
98	2023-05-07 13:07:25	青岛德国总督楼旧址博物馆	5	来青岛这么多年第一次带着父母来总统府，七八月份的时候去估计能吃到府里的葡萄，我们去的时候已经过季了，但是一眼就被我认出来是小葡萄，这里的环境真好感觉不错
99	2023-04-16 13:45:18	青岛德国总督楼旧址博物馆	5	从另一角度看青岛的一段历史记载。
100	2023-05-14 16:39:15	青岛德国总督楼旧址博物馆	5	非常漂亮，非常实得去参观游览！
101	2023-05-10 14:50:38	青岛德国总督楼旧址博物馆	5	保护措施得当，但应适当多设管理人员监护。环境很好，票价略贵，美中不足。
102	2023-05-13 18:00:31	青岛德国总督楼旧址博物馆	4	博物馆保护的不错，值得游览
103	2023-04-14 11:50:03	青岛德国总督楼旧址博物馆	5	很不错，欧式巴洛克式风格。
104	2023-03-27 11:10:51	青岛德国总督楼旧址博物馆	5	还是我 非常不错 很有历史气息 青岛旅游最的还是比较到位的 配套设施齐全 好客山东口号不是白喊的 下了地铁稍微走十分钟 在半山坡 路边有很多人拍照 可以说是一步一景
105	2023-03-30 11:38:11	青岛德国总督楼旧址博物馆	5	该景区不错，既可了解德国百年前的建筑，又可以深入了解历史，展览馆还展示了很多青不同时期的照片，很多内容引人感觉颇深，目前景区免费，人也不是很多。
106	2023-02-11 20:14:00	青岛德国总督楼旧址博物馆	5	这个景点是永久的网红，建筑设计的非常漂亮，外观很大气，里面的设施设计的也非常合理，装修也非常奢华，每个小细节都很用心，能在百年前这样，非常超前。
107	2023-05-08 23:38:47	青岛德国总督楼旧址博物馆	5	很喜欢、很有意思的地方
108	2023-02-25 15:40:28	青岛德国总督楼旧址博物馆	5	请问在花房展示厅里面的建筑模型 是不是有一个海军第二营部旧址大楼？沂水路九号那个 这个好像是海军第三营长官官邸吧。希望您们核实一下，答疑解惑。谢谢
109	2023-05-12 14:49:30	青岛德国总督楼旧址博物馆	5	很不错 感受二十世纪中西方建筑融合之美和一段特殊的历史 值得一看
110	2023-05-07 12:25:06	青岛德国总督楼旧址博物馆	5	除了这座总督府似乎没有可以转的地方，但对于这个票价来说挺值了，增进一下历史文化知识也是很好了，这边离信号山，栈桥也很近，总体来说不错不错！
111	2023-05-05 17:44:52	青岛德国总督楼旧址博物馆	4	时间充足，可以一看
112	2023-03-28 22:06:06	青岛德国总督楼旧址博物馆	5	一定要跟着讲解去，可以看到很多自己去参观见不到的建筑小技巧
113	2023-04-30 14:42:18	青岛德国总督楼旧址博物馆	5	非常不错 值得前往
114	2023-03-26 21:31:11	青岛德国总督楼旧址博物馆	5	建筑很漂亮 推荐
115	2023-02-26 21:48:51	青岛德国总督楼旧址博物馆	5	挺好的都挺好的
116	2023-05-07 23:48:45	青岛德国总督楼旧址博物馆	4	这个还是比较值得看看的，融合了古典主义、洛可可、城堡式、中国式等多种建筑元素。楼里很多历史事件展览，逛一逛不错的比，八大关值多了🤫
117	2023-05-06 06:43:02	青岛德国总督楼旧址博物馆	5	这里原汁原味的保留了德国总督府的建筑，很值得仔细观赏
118	2023-03-26 12:04:12	青岛德国总督楼旧址博物馆	5	环境好交通便利，那里展品种类齐全，照片分布合理，一目了然，展品摆放有序观看角度合理，展览馆保存完好，工作人员热情周到值得大家去参观。
119	2023-05-01 22:29:00	青岛德国总督楼旧址博物馆	5	里面挺大的，走走看看很有意思，一座总督府半部青岛史
120	2023-04-06 08:35:27	青岛德国总督楼旧址博物馆	5	年年去，非良好的地方，不要门票，网上预约就可以了。
121	2023-04-09 22:36:23	青岛德国总督楼旧址博物馆	5	非常值得去的地方，靠近信号山公园，可以一起打卡
122	2023-03-03 14:38:24	青岛德国总督楼旧址博物馆	5	很好，值得去，现在山东省有活动，到三月底都是免费的，十分推荐去，最好不要周末去，因为人太多啦，里面的设施维护也很不错，快点冲！
123	2023-02-20 23:01:51	青岛德国总督楼旧址博物馆	5	不大，就一个楼，说的是这个口的历史，城市的历史
124	2023-03-04 09:53:11	青岛德国总督楼旧址博物馆	5	很有特色的德国建筑，保存的很完整，值得一逛～
125	2022-11-28 09:22:01	青岛德国总督楼旧址博物馆	5	很有意义，基本把该建筑从出生到现在的故事都讲述了一遍，并且也介绍了其他知识比如餐具之类的，很有意思。龙脉之类的描述也很有趣。
126	2023-05-04 10:57:35	青岛德国总督楼旧址博物馆	5	2019年来青岛的时候没来得及去看，今年补上了，真心很棒。单看建筑本身就是一种享受，内部不让拍照，大家有机会亲身去体验吧～
127	2023-02-21 12:33:40	青岛德国总督楼旧址博物馆	5	值得一逛。。。挺有特点的建筑。。。很入镜。
128	2023-01-31 15:04:41	青岛德国总督楼旧址博物馆	5	喜欢历史的可以看看20世纪初的发达国家的理念和科技，世界之大，无奇不有。啦啦啦啦拉啦啦啦啦啦啦啦啦啦啦啦啦啦啦啦啦啦啦啦！
129	2022-12-06 23:15:18	青岛德国总督楼旧址博物馆	5	本来没抱有什么期望，进去之后发现挺有意思的
130	2023-05-08 11:15:21	青岛德国总督楼旧址博物馆	5	博物馆的外表很漂亮很有特色 里边维护的很好
131	2023-05-04 19:30:44	青岛德国总督楼旧址博物馆	5	融合了古典主义、洛可可、城堡式、中国式等多种建筑元素；在建筑艺术的包容性、协调性 与纪念性上堪称典范，值得一看。。。。。。
132	2023-05-04 19:30:30	青岛德国总督楼旧址博物馆	5	融合了古典主义、洛可可、城堡式、中国式等多种建筑元素；在建筑艺术的包容性、协调性 与纪念性上堪称典范，值得一看。。。。。。
133	2023-03-26 21:40:26	青岛德国总督楼旧址博物馆	5	还是很值得去的！保留了上个世纪德国总督在青岛的生活场景，文物保留的也非常的完整。府内开放的场景也比较多。有人讲解会更好。
134	2023-03-12 22:20:25	青岛德国总督楼旧址博物馆	4	If the hotel&#39;s policy is that all rooms are barri, that would be great, but if not, I would have preferred a room with a bathtub, even if it wasn&#39;t accessible.
135	2023-01-26 22:28:31	青岛德国总督楼旧址博物馆	4	首先景点没问题，很棒，文化历史都不错！ 差评是给服务的：进大门验票的时候并没告知必须带口罩，但是进总督府的门就强制带口罩，（如有要求带口罩你备一些口罩给不知情的游客，没有准备，却强制你带）。关键问题是现在没有哪个地方强制带口罩了啊！假期前北京也去了几个景区，人多可能会建议带下口罩，但绝没有强制的。最不能理解的是人一点也不多！病毒降为乙类乙管，这个景区可能是没接到通知？
136	2023-04-23 08:18:01	青岛德国总督楼旧址博物馆	5	青岛殖民地的象征，很有特色值得看一看！
137	2023-01-08 17:42:08	青岛德国总督楼旧址博物馆	5	到了青岛强烈推荐去看看，可以了解德国人侵占青岛时给青岛的市政打下一些基础，我感觉到对青岛今天的城市规划发展有一些影响。
138	2023-01-31 15:07:40	青岛德国总督楼旧址博物馆	5	非常好，可以学习感受国家青岛的历史！
139	2023-05-04 20:09:05	青岛德国总督楼旧址博物馆	5	园区不大，很有年代感，20元不贵！
140	2023-04-18 06:30:50	青岛德国总督楼旧址博物馆	5	一直向往去这里，有故事的地方，环境幽静，建筑水平很高，是中国近代史上很有代表性的国外人设计的建筑，很值得去看看。
141	2023-04-08 15:02:50	青岛德国总督楼旧址博物馆	5	走在里面蛮舒服的，和逛公园差不多
142	2023-03-31 15:22:58	青岛德国总督楼旧址博物馆	5	景区不大，但管理规范，值得一去。
143	2023-04-29 11:17:43	青岛德国总督楼旧址博物馆	5	非常有特色的德国建筑，值得一去
144	2023-04-02 11:44:30	青岛德国总督楼旧址博物馆	5	免费又很有特色的建筑，值得一去
145	2023-02-17 08:05:00	青岛德国总督楼旧址博物馆	5	总督府环境优美，秩序井然，文物保护良好，宣传介绍到位，工作人员也认真负责，应该说是青岛一个很不错的参观点。
146	2023-04-26 14:35:02	青岛德国总督楼旧址博物馆	5	历史痕迹明显，景色不错。
147	2023-05-10 10:29:56	青岛德国总督楼旧址博物馆	4	环境很好，但性价比不高
148	2023-02-02 09:03:36	青岛德国总督楼旧址博物馆	5	非常不错的历史学习地，要是还有机会去青岛，会再去一次，强烈推荐
149	2023-05-15 12:41:57	青岛德国总督楼旧址博物馆	5	幽静的园林和典雅优美的德式建筑，无论从哪个角度看，古堡都是美轮美奂的风景画，参观的人们无不为之赞叹。
150	2023-03-27 13:27:18	青岛德国总督楼旧址博物馆	5	这个很不错，免费的景点，做的非常好，尤其那个视频讲解非常棒！
151	2023-05-16 13:02:46	青岛德国总督楼旧址博物馆	5	价格便宜，值得一去
152	2023-02-05 19:02:34	青岛德国总督楼旧址博物馆	5	很震撼 还有视屏讲解
153	2023-04-25 09:51:40	青岛德国总督楼旧址博物馆	5	不是特别想去 抱着来都来了的想法去的 不过……也是非常哇塞
154	2023-04-09 22:29:29	青岛德国总督楼旧址博物馆	5	一定要听解说
155	2023-02-07 14:01:13	青岛德国总督楼旧址博物馆	4	喜欢历史的可以去看看，离旁边的登山景区很近，游玩一个小时内肯定够用，外围建筑挺有特色，里面翻新的，感觉比较一般，如果有讲解就更好了，
156	2023-04-12 15:38:38	青岛德国总督楼旧址博物馆	5	建筑精美，用心设计的游览路线，看青岛旧建筑不可错过
157	2023-03-17 07:50:24	青岛德国总督楼旧址博物馆	5	很赞！！！
158	2023-01-29 19:54:19	青岛德国总督楼旧址博物馆	5	环境很好嘞
159	2023-03-19 19:34:11	青岛德国总督楼旧址博物馆	5	赶在3/31之前景点免费去了趟，的确很惊喜，里面的欧式风格很美，还有明信片盲盒和盖戳～
160	2023-02-19 11:03:09	青岛德国总督楼旧址博物馆	5	总督楼外观和内部结构设计真的是太漂亮，德国设计师伟大、中国匠人细腻，是最美丽的艺术品。
161	2023-02-15 10:44:45	青岛德国总督楼旧址博物馆	5	极富欧洲皇室风范的古典建筑，气派非凡，低调奢华。让人领略当年的贵族气息。值得一游观赏。
162	2023-05-08 11:55:10	青岛德国总督楼旧址博物馆	5	非常好非常好非常好非常好非常好非常好非常好非常好非常好非常好非常好非常好非常好非常好
163	2023-04-25 08:33:42	青岛德国总督楼旧址博物馆	5	环境好，交通方便，从历史的角度看青岛的百年历史，是一个值得参观学习的博物馆。点赞了！
164	2023-04-16 15:48:17	青岛德国总督楼旧址博物馆	5	全程感觉青岛城市服务有序，总督大楼保存完好，全程很好，分段游玩安排合理，交通很方便。
165	2023-02-23 16:01:37	青岛德国总督楼旧址博物馆	5	超级棒的一次出行，总督府很有历史，值得花时间细细品味，实际上地下和地上三层都开放了。
166	2023-04-17 16:01:21	青岛德国总督楼旧址博物馆	5	找从信号山看总督府全貌，然后再进去看里面
167	2022-12-27 18:27:20	青岛德国总督楼旧址博物馆	4	位于山东省青岛市市南区龙山路26号，1999年开始作为博物馆对外开放。始建于1905年，落成于1907年，建筑风格为德国威廉时代典型建筑样式与青年风格派相结合。先后为德国总督、日本驻青岛守备军司令、国民党驻青岛市长的官邸。
168	2023-04-17 14:15:14	青岛德国总督楼旧址博物馆	5	看看遗留德国的建筑，在那个年代确实设计理念跟我们不一样。有值得我们学习的地方。
169	2023-02-28 23:32:17	青岛德国总督楼旧址博物馆	4	青岛德国总督楼旧址博物馆，是原青岛德国总督府，建筑体保存完好，地理位置优越。
170	2023-02-12 14:30:05	青岛德国总督楼旧址博物馆	5	很美的建筑，周围还有一些故居老街随便溜达一下也很有意思。预约免费门票使用方便
171	2023-04-04 11:31:05	青岛德国总督楼旧址博物馆	5	对我来说是个特殊的地方，有空就会来看看。怀念一些人，思念给我讲故事的亲人。
172	2023-01-27 21:54:49	青岛德国总督楼旧址博物馆	4	骄奢的总督楼，现在免门票，值得一看
173	2023-02-12 23:49:02	青岛德国总督楼旧址博物馆	5	适合拍照，从总督府玻璃窗向外可以看到大海，楼梯带感，屋顶，外墙，烛台等等
174	2023-02-03 23:07:28	青岛德国总督楼旧址博物馆	5	青岛德国总督楼旧址博物馆，还是值得参观的，尤其最后有一段纪录片一定要看。
175	2023-04-06 13:53:46	青岛德国总督楼旧址博物馆	5	建筑很美 很有当时的历史风韵 感受得到当时生活的精致 下次有机会还想再去参观
176	2023-01-25 00:54:51	青岛德国总督楼旧址博物馆	5	总体还不错，就是里面的特展有点对不上题，和这个总督府的作用似乎没啥关系
177	2023-05-15 20:41:55	青岛德国总督楼旧址博物馆	5	值得一去的地方，非常有特色！
178	2023-01-28 08:49:31	青岛德国总督楼旧址博物馆	5	很漂亮的建筑，适合打卡拍照，出来离大学路也挺近的，适合带孩子来玩儿。
179	2023-01-27 23:44:16	青岛德国总督楼旧址博物馆	5	感受建筑的美和走进青岛的历史
180	2023-04-07 22:04:23	青岛德国总督楼旧址博物馆	5	赶着景点免费去参观，环境不错，很典型的旧址陈列馆，有时间可以去看看
181	2023-04-02 21:39:15	青岛德国总督楼旧址博物馆	5	朋友出游，游览体验很好！青岛是座美丽的、浪漫的、有历史文化的城市。
182	2023-05-20 10:25:15	青岛德国总督楼旧址博物馆	5	外部环境、建筑特色、内部装饰，一个时代的印记，到青岛必须参观的。
183	2023-04-21 00:28:43	青岛德国总督楼旧址博物馆	5	感受了一下以前德国人留下来的建筑，当时的建筑工艺确实精湛，绝了。
184	2023-02-12 08:30:23	青岛德国总督楼旧址博物馆	5	历史建筑，高大宏伟，非常有教育意义，了解不一样的建筑风格，完美。
185	2023-04-22 06:57:14	青岛德国总督楼旧址博物馆	5	设计上的精美，值得学习
186	2023-04-15 22:17:30	青岛德国总督楼旧址博物馆	5	青岛这次三月的优惠活动很给力，让我免费游览了上次没有来的地方。
187	2023-03-20 23:02:57	青岛德国总督楼旧址博物馆	5	非常棒的建筑，美轮美奂，里面庄严奢华，外面美好灿烂，非常喜欢！
188	2023-02-01 19:22:39	青岛德国总督楼旧址博物馆	5	太棒啦，真的适合出去玩
189	2023-01-25 23:30:33	青岛德国总督楼旧址博物馆	5	楼很漂亮，名人入住的多，德国建筑，巴洛克风格。参观的人不算多。
190	2023-01-22 22:22:37	青岛德国总督楼旧址博物馆	5	到青岛值得一去的地方，德国式的建筑经过百年的风雨依然光彩照人。
191	2023-05-17 19:52:14	青岛德国总督楼旧址博物馆	5	环境优美，交通便利。
192	2023-05-14 22:04:05	青岛德国总督楼旧址博物馆	5	说实话 没啥好逛的，有文化的可以逛一下，肚子里没点墨水的别去了
193	2023-05-11 19:02:50	青岛德国总督楼旧址博物馆	5	门票20，值得一看，建筑很特别，尤其了解其历史后，更具意义。
194	2023-05-04 09:57:37	青岛德国总督楼旧址博物馆	5	好好好好好好好好好好好好好好好好好好好好好好好好好好好好好好
195	2023-03-21 21:45:29	青岛德国总督楼旧址博物馆	5	还是可以的，总体来说不错，这次青岛免票的活动还是收获的我的心
196	2023-03-14 21:19:21	青岛德国总督楼旧址博物馆	4	青岛当年作为殖民地的乡镇，里面的橙色古色古香，保存的也还好。
197	2023-03-05 23:22:35	青岛德国总督楼旧址博物馆	5	我去那天人太多了，建议淡季去，女士穿复古一点，拍照很好看的！
198	2023-01-13 11:29:45	青岛德国总督楼旧址博物馆	5	建筑非常有特色，景色也不错。难得遇到免费参观，物超所值了😄
199	2023-05-14 09:08:07	青岛德国总督楼旧址博物馆	5	非常值得游览的地方
200	2023-04-28 18:41:38	青岛德国总督楼旧址博物馆	5	非常好看！值得一看
201	2023-04-18 17:07:42	青岛德国总督楼旧址博物馆	5	值得一去，环境优美
202	2023-03-26 12:29:19	青岛德国总督楼旧址博物馆	5	挺震撼的，值得一去
203	2023-03-26 12:28:44	青岛德国总督楼旧址博物馆	5	值得一去，挺震撼的
204	2023-02-12 08:32:06	青岛德国总督楼旧址博物馆	5	可以带孩子看看历史建筑，了解历史，拍照打卡，非常好👌🏻
205	2023-05-21 12:40:16	青岛德国总督楼旧址博物馆	5	建筑非常精细，百年之后再看，依旧是丝毫不减当年的高大上。
206	2023-04-17 18:48:49	青岛德国总督楼旧址博物馆	5	人少，玩的不错，但天气有点冷，希望下次带上家人一起去看看
207	2023-03-16 15:04:19	青岛德国总督楼旧址博物馆	5	城堡非常美丽，维护的很好，出门口的糖果很好吃，可以买一点
208	2023-04-14 18:41:08	青岛德国总督楼旧址博物馆	5	欧式风格的建筑
209	2023-04-02 12:50:29	青岛德国总督楼旧址博物馆	5	超棒，推荐花20块钱租个讲解器。1-1个半小时游览合适
210	2023-03-29 17:21:44	青岛德国总督楼旧址博物馆	5	好非常好特别好
211	2023-01-29 19:13:56	青岛德国总督楼旧址博物馆	5	又因为种种原因没能成行 但感谢携程 感谢景区 终有一天会去的
212	2023-04-14 13:57:33	青岛德国总督楼旧址博物馆	5	非常值得一看
213	2023-04-09 15:46:09	青岛德国总督楼旧址博物馆	5	环境很好，就在信号山公园旁边，内置景也是相当精心了.
214	2023-03-05 14:35:27	青岛德国总督楼旧址博物馆	5	以史为鉴，可知兴替。牢记西方列强对我中华犯下的罪行！
215	2023-04-19 09:10:23	青岛德国总督楼旧址博物馆	5	超级棒！保存完整！旅游资源价值很高！青岛必看景点！
216	2023-02-15 16:06:03	青岛德国总督楼旧址博物馆	5	很美的建筑
217	2022-12-15 13:54:35	青岛德国总督楼旧址博物馆	5	参观的很好
218	2023-05-14 11:40:13	青岛德国总督楼旧址博物馆	5	非常不错的地方，带着外国朋友参观了一下，感觉特棒
219	2023-05-04 12:19:26	青岛德国总督楼旧址博物馆	5	值得推荐，其实看建筑这个比八大关的相关楼要好很多
220	2023-05-18 19:45:42	青岛德国总督楼旧址博物馆	5	导游热情，周到，细致，特别好客，超级点赞👍
221	2023-04-18 08:02:00	青岛德国总督楼旧址博物馆	5	可以带孩子了解历史，环境安静，粗看1-2小时
222	2023-03-24 15:43:19	青岛德国总督楼旧址博物馆	5	免费预约，参观德国殖民时期的建筑，勿忘国耻！
223	2023-01-31 15:06:47	青岛德国总督楼旧址博物馆	4	历史的轨迹和不同国家的理念。哈哈哈哈哈哈哈哈哈哈哈哈哈哈哈哈哈。值得看看，去体会20世纪初欧洲的发展理念，为什么他们那么强大
224	2023-03-29 11:19:32	青岛德国总督楼旧址博物馆	5	找的讲解，终于在刷过几次后觉得更有意义了。
225	2023-03-05 23:24:01	青岛德国总督楼旧址博物馆	5	景点很满意啊，就是门口的路太窄了，堵车啊。
226	2023-01-23 14:44:15	青岛德国总督楼旧址博物馆	5	不错，值得一游，不论是亲子还是文化游都可以
227	2023-04-25 23:42:07	青岛德国总督楼旧址博物馆	3	青岛的景色伊人，出门就是为了放松身心，与自然为伴。但是遗憾的是门口工作人员态度让人无话可说，不小心走错了口，也返回到所谓“正确”的通道了，但这位工作人员说出的话很刺耳，依然不依不饶..且不说没有正确、及时的引导，过程中更是交涉无果，说了不是故意的压根无态度转变..以上影响了团队参观心情事小，而我们青岛作为一座旅游城市，更不应该有这种态度！
228	2023-03-25 23:17:25	青岛德国总督楼旧址博物馆	5	免费进去的，文物保护的很好，非常值得参观
229	2023-03-19 12:12:35	青岛德国总督楼旧址博物馆	4	我觉得还是不错的……，有机会建议大家去走走看看……比较有特色的一个地方……大家有好的游玩体验可以分享……这个景点是独特的
230	2023-02-07 13:09:33	青岛德国总督楼旧址博物馆	5	值得一去，现在改造过了，比第一次去大多了
231	2022-10-25 09:03:00	青岛德国总督楼旧址博物馆	5	房子外面花园坐着喝咖啡看海景，惬意啊。卖咖啡的小哥哥还会应邀给你热情拍照，各种背景各种姿势。房子里的花房和酒窖让人开眼界
232	2022-10-14 11:28:14	青岛德国总督楼旧址博物馆	5	青岛免费的景点之一～也是曾经毛主席下榻过的地方，历史建筑和建筑内家具用品保存的很好！看一看很长见识，爸爸妈妈都看得很投入，房子里一圈走下来大概40分钟，慢一点加拍照的话一个小时差不多，可以在去信号山之前去一下，正好可以去山上看日落，很好看。
233	2023-04-21 16:29:06	青岛德国总督楼旧址博物馆	5	青岛全貌历史，文化，建设，一览无余……
234	2023-03-12 21:27:26	青岛德国总督楼旧址博物馆	5	环境优美安静，服务态度好，景点内容丰富
235	2023-02-09 04:38:14	青岛德国总督楼旧址博物馆	5	自己本身喜欢近代历史，所以这次体验不错
236	2023-01-23 21:02:02	青岛德国总督楼旧址博物馆	5	去过好几次，每次去感觉都有新的不同体验
237	2023-01-01 09:31:29	青岛德国总督楼旧址博物馆	5	已经改为免费景点了，网上预约即可，真不错！来青岛值得一去。
238	2023-05-15 12:05:33	青岛德国总督楼旧址博物馆	5	值得花时间细细看，走马观花会错过很多
239	2023-05-02 15:45:32	青岛德国总督楼旧址博物馆	5	建筑非常有韵味，适合参观游览了解历史
240	2023-04-21 21:59:57	青岛德国总督楼旧址博物馆	5	非常不错👍非常不错👍非常不错👍
241	2023-04-05 17:44:04	青岛德国总督楼旧址博物馆	5	很好，多看看历史以史为鉴可以知兴替。
242	2023-02-10 22:42:32	青岛德国总督楼旧址博物馆	5	有趣的人生，是山川湖海，是烟火日常。
243	2022-11-26 13:44:11	青岛德国总督楼旧址博物馆	5	很有特色的总督府，内部结构和外观都保存的很好，值得一逛～
244	2023-05-15 14:45:41	青岛德国总督楼旧址博物馆	5	环境很好！套房很大！下次还会入住。
245	2023-05-12 07:17:13	青岛德国总督楼旧址博物馆	5	很好很有历史意义的老建筑，很壮观，
246	2023-04-21 15:27:10	青岛德国总督楼旧址博物馆	5	历史悠久、环境舒适的地方，值得参观
247	2023-04-18 19:40:48	青岛德国总督楼旧址博物馆	5	还境、设施、保护非常好，超出预期！
248	2023-03-22 20:21:05	青岛德国总督楼旧址博物馆	5	旅游购票方便，还会继续选这购票！！
249	2023-03-21 18:40:31	青岛德国总督楼旧址博物馆	4	一个很有历史厚重感的地方 时间的沧桑
250	2023-01-24 23:09:34	青岛德国总督楼旧址博物馆	5	带孩子了解青岛历史，夏天去很不错！
251	2022-12-28 18:39:48	青岛德国总督楼旧址博物馆	5	一定推荐跟着导游走，会给你介绍建筑的特点部分，学到知识
252	2023-05-04 21:50:20	青岛德国总督楼旧址博物馆	5	免费的话很值得去，了解青岛的历史
253	2023-04-26 22:15:12	青岛德国总督楼旧址博物馆	5	推荐购买，近现代建筑，值得一游！
254	2023-04-20 13:05:13	青岛德国总督楼旧址博物馆	5	值得踏入每一寸土地，看每一处景观
255	2023-02-18 19:12:12	青岛德国总督楼旧址博物馆	5	风景很好，人也不多，很不错的体验
256	2023-05-16 20:17:53	青岛德国总督楼旧址博物馆	5	开馆时间应该再早些。景点很棒！
257	2023-05-09 19:39:50	青岛德国总督楼旧址博物馆	5	非常不错的出游体验，赞👍🏻
258	2023-05-02 17:48:41	青岛德国总督楼旧址博物馆	5	很漂亮，很有历史感的一个地方。
259	2023-04-26 14:38:26	青岛德国总督楼旧址博物馆	5	总体还可以，建筑保存的非常完好
260	2023-03-12 17:14:54	青岛德国总督楼旧址博物馆	5	环境不错，距离信号山地铁站不远
261	2023-03-06 07:56:28	青岛德国总督楼旧址博物馆	5	只开放了一部分展厅，但是也很好
262	2023-04-27 22:11:29	青岛德国总督楼旧址博物馆	5	挺好的，里面外面都值得参观。
263	2023-04-17 23:56:13	青岛德国总督楼旧址博物馆	5	环境优美，历史文化底蕴深厚。
264	2023-03-20 10:59:00	青岛德国总督楼旧址博物馆	5	了解历史、建筑、人文的好地方
265	2023-02-11 10:56:01	青岛德国总督楼旧址博物馆	5	免费景区，预约就可以，挺好的
266	2023-02-07 07:10:19	青岛德国总督楼旧址博物馆	5	值得一看，工作人员服务很好！
267	2023-05-18 19:03:56	青岛德国总督楼旧址博物馆	5	在青岛，我最爱的景点之一～
268	2023-05-04 00:12:19	青岛德国总督楼旧址博物馆	5	很好我，一直用携程预定，快
269	2023-04-18 21:10:32	青岛德国总督楼旧址博物馆	5	不虚此行，就是孩子没太感冒
270	2023-04-05 17:50:59	青岛德国总督楼旧址博物馆	5	总督楼是欧式楼房，值得一看
271	2023-02-12 11:45:34	青岛德国总督楼旧址博物馆	5	票价实惠 里面主楼参观还可以
272	2023-02-03 21:15:29	青岛德国总督楼旧址博物馆	5	挺大的，功能齐全，见证历史
273	2022-12-24 12:46:39	青岛德国总督楼旧址博物馆	5	没想到这个地方这么有价值。来了好多次青岛了，第一次玩这个地方，强烈建议大家来玩，但一定要请讲解，要不感觉看不到什么东西就过去了
274	2022-09-12 10:47:22	青岛德国总督楼旧址博物馆	5	📌小Tips： 德国总督楼旧址博物馆外部色彩丰富，特别适合拍照，但其内部禁止拍照。 距离信号山公园很近，步行可以到达 可以学到很多知识，开阔自己的视野
275	2023-05-18 21:51:16	青岛德国总督楼旧址博物馆	5	德国🇩🇪风情的小洋楼
276	2023-05-17 12:56:18	青岛德国总督楼旧址博物馆	5	很不错，古典、高端、大气
277	2023-05-11 10:59:25	青岛德国总督楼旧址博物馆	5	玩得开心， 服务好， 精致好
278	2023-05-05 20:48:11	青岛德国总督楼旧址博物馆	5	历史感浓厚，很有游览价值
279	2023-05-03 14:56:10	青岛德国总督楼旧址博物馆	5	环境很好，参观体验不错！
280	2023-04-19 17:05:19	青岛德国总督楼旧址博物馆	5	听听讲解，看看历史的痕迹
281	2023-03-24 16:49:26	青岛德国总督楼旧址博物馆	5	挺好的挺好的，还能休息会
282	2023-03-20 23:03:38	青岛德国总督楼旧址博物馆	5	特别好，增长了很多见识。
283	2023-03-08 16:53:04	青岛德国总督楼旧址博物馆	5	玩的很开心，环境很好！！
284	2023-03-06 17:27:50	青岛德国总督楼旧址博物馆	5	很好玩，很精彩的景點。。
285	2023-02-03 18:20:48	青岛德国总督楼旧址博物馆	5	很漂亮的建筑，值得一看！
286	2023-02-01 13:47:15	青岛德国总督楼旧址博物馆	4	有历史背景，要是有免费讲解就更好了，遇到带团导游蹭了讲解，服务员工作应有待提高，没有微笑服务，加强管理吧
287	2023-01-30 07:20:24	青岛德国总督楼旧址博物馆	5	喜欢历史的人一定要来看看
288	2023-01-29 17:42:41	青岛德国总督楼旧址博物馆	5	挺好的，在门口预约进入。
289	2023-01-24 10:04:04	青岛德国总督楼旧址博物馆	5	古典欧洲建筑，精致奢华。
290	2023-05-18 19:43:12	青岛德国总督楼旧址博物馆	5	购买门票非常方便快捷。
291	2023-05-18 16:23:50	青岛德国总督楼旧址博物馆	5	环境设施都好，非常满意
292	2023-05-15 09:15:15	青岛德国总督楼旧址博物馆	5	保存得很好，很值得参观
293	2023-05-09 23:50:37	青岛德国总督楼旧址博物馆	5	还不错，逛完半个小时吧
294	2023-05-05 12:35:10	青岛德国总督楼旧址博物馆	5	好的我真的是太喜欢了一
295	2023-04-16 14:46:35	青岛德国总督楼旧址博物馆	5	再信号山旁边 可以逛一下
296	2023-03-31 11:28:14	青岛德国总督楼旧址博物馆	5	非常有特色，值得一游。
297	2023-03-22 19:41:41	青岛德国总督楼旧址博物馆	5	遇上免门票还是值得逛逛
298	2023-03-05 00:46:47	青岛德国总督楼旧址博物馆	5	值得一去，推荐给朋友们
299	2023-02-14 20:19:03	青岛德国总督楼旧址博物馆	5	博物馆环境好，卫生好。
300	2023-05-13 14:57:58	青岛德国总督楼旧址博物馆	5	非常值得看，超出预期
301	2023-05-09 18:28:36	青岛德国总督楼旧址博物馆	5	总督楼旧址非常值得看
302	2023-04-30 19:43:00	青岛德国总督楼旧址博物馆	5	非常震撼！值得一去！
303	2023-04-28 20:12:02	青岛德国总督楼旧址博物馆	5	德式建筑，精美，大气
304	2023-04-25 12:45:30	青岛德国总督楼旧址博物馆	5	带德国朋友看德式建筑
305	2023-04-17 15:01:33	青岛德国总督楼旧址博物馆	5	很幽静，历史近在眼前
306	2023-04-16 23:02:21	青岛德国总督楼旧址博物馆	5	可以，了解一下历史！
307	2023-04-16 10:56:51	青岛德国总督楼旧址博物馆	5	非常值得一看，推荐！
308	2023-04-03 15:31:27	青岛德国总督楼旧址博物馆	5	环境优美，景色宜人！
309	2023-04-01 10:16:25	青岛德国总督楼旧址博物馆	5	挺不错，游玩赏景都可
310	2023-04-01 07:42:15	青岛德国总督楼旧址博物馆	5	非常好，必看的景点！
311	2023-03-27 22:09:20	青岛德国总督楼旧址博物馆	5	时间不够，没来得及去
312	2023-03-24 15:12:21	青岛德国总督楼旧址博物馆	5	一个有故事的地方……
313	2023-02-27 09:23:16	青岛德国总督楼旧址博物馆	5	风景优美，棒👍🏻
314	2023-02-19 20:13:26	青岛德国总督楼旧址博物馆	5	很不错，学到不少知识
315	2023-02-10 08:25:01	青岛德国总督楼旧址博物馆	5	非常满意，有机会再来
316	2023-01-26 13:38:50	青岛德国总督楼旧址博物馆	5	还可以，最好蹭个讲解
317	2023-01-22 18:50:33	青岛德国总督楼旧址博物馆	5	建筑宏伟，学习历史。
318	2023-05-18 06:38:27	青岛德国总督楼旧址博物馆	5	携程订票非常方便。
319	2023-05-17 23:57:17	青岛德国总督楼旧址博物馆	5	真的一次不错的体验
320	2023-05-12 17:59:55	青岛德国总督楼旧址博物馆	5	很棒！了解历史！！
321	2023-05-06 00:26:28	青岛德国总督楼旧址博物馆	5	免费出行，真的很值
322	2023-05-04 23:56:42	青岛德国总督楼旧址博物馆	5	不错不错，值得一看
323	2023-05-04 17:02:27	青岛德国总督楼旧址博物馆	5	很好的一个德式建筑
324	2023-05-03 16:44:28	青岛德国总督楼旧址博物馆	5	值得亲子打卡的地方
325	2023-05-03 11:29:49	青岛德国总督楼旧址博物馆	5	预订和退票都很方便
326	2023-05-02 16:19:16	青岛德国总督楼旧址博物馆	5	体验挺好的，很热心
327	2023-05-02 15:30:33	青岛德国总督楼旧址博物馆	5	环境很好，空气很好
328	2023-04-30 01:18:58	青岛德国总督楼旧址博物馆	5	非常值得一看的建筑
329	2023-04-29 21:03:10	青岛德国总督楼旧址博物馆	5	挺不多的 推荐来逛下
330	2023-04-27 14:25:32	青岛德国总督楼旧址博物馆	4	很普通的一栋老房子，里面随便看看花了半个小时，感觉挺普通的
331	2023-04-26 21:35:57	青岛德国总督楼旧址博物馆	5	美到想占有，值得去
332	2023-04-19 10:52:55	青岛德国总督楼旧址博物馆	5	值得一游，建筑漂亮
333	2023-04-15 10:37:45	青岛德国总督楼旧址博物馆	5	体验很好，方便快捷
334	2023-04-13 01:44:53	青岛德国总督楼旧址博物馆	5	很好的一次出行体验
335	2023-04-04 09:12:57	青岛德国总督楼旧址博物馆	5	不错的体验，人不多
336	2023-04-02 08:03:33	青岛德国总督楼旧址博物馆	5	一次愉快的看展体验
337	2023-03-21 16:40:56	青岛德国总督楼旧址博物馆	5	值得去了解的历史。
338	2023-03-21 08:59:05	青岛德国总督楼旧址博物馆	5	玩的很棒，历史悠久
339	2023-03-13 19:05:34	青岛德国总督楼旧址博物馆	5	著名景点，值得一游
340	2023-03-06 10:40:17	青岛德国总督楼旧址博物馆	5	感受一下青岛的历史
341	2023-02-24 20:42:20	青岛德国总督楼旧址博物馆	5	值得一游，好地方！
342	2023-02-20 10:36:53	青岛德国总督楼旧址博物馆	5	景色和建筑都值得看
343	2023-02-17 12:39:59	青岛德国总督楼旧址博物馆	5	很不错，值得去看看
344	2023-02-05 11:24:37	青岛德国总督楼旧址博物馆	5	绝对值得去，非常好
345	2023-01-28 07:24:45	青岛德国总督楼旧址博物馆	5	很棒 值得一览的地方
346	2023-01-26 20:54:24	青岛德国总督楼旧址博物馆	5	忘记点评了，不错的
347	2023-01-26 19:18:05	青岛德国总督楼旧址博物馆	5	非常好，继续努力！
348	2023-05-13 11:16:49	青岛德国总督楼旧址博物馆	5	不错、近代建筑。
349	2023-05-06 22:52:03	青岛德国总督楼旧址博物馆	5	儿童免费，特别赞
350	2023-05-03 16:43:39	青岛德国总督楼旧址博物馆	5	给力 亲子游好去处
351	2023-05-02 21:54:12	青岛德国总督楼旧址博物馆	5	很不错，值得推荐
352	2023-04-26 20:57:15	青岛德国总督楼旧址博物馆	5	很有特色，很漂亮
353	2023-04-19 15:27:54	青岛德国总督楼旧址博物馆	5	工匠精神值得一看
354	2023-04-16 10:01:51	青岛德国总督楼旧址博物馆	5	跟孩子学校沾光了
355	2023-04-12 11:46:20	青岛德国总督楼旧址博物馆	5	不错的，古色古香
356	2023-04-11 08:27:36	青岛德国总督楼旧址博物馆	5	总体感觉很不错的
357	2023-03-26 22:01:55	青岛德国总督楼旧址博物馆	5	有意义 ，建议参观
358	2023-03-21 18:06:03	青岛德国总督楼旧址博物馆	5	好逛陪家里人一起
359	2023-03-19 10:51:37	青岛德国总督楼旧址博物馆	5	很不错的一个景区
360	2023-03-18 14:22:29	青岛德国总督楼旧址博物馆	5	很不错的一次参观
361	2023-03-09 17:20:45	青岛德国总督楼旧址博物馆	5	看到德国人的严谨
362	2023-02-22 16:42:08	青岛德国总督楼旧址博物馆	5	观赏的非常开心！
363	2023-02-17 08:06:41	青岛德国总督楼旧址博物馆	5	展望历史记住历史
364	2023-05-20 19:11:00	青岛德国总督楼旧址博物馆	5	好，，，，，，
365	2023-05-16 17:35:41	青岛德国总督楼旧址博物馆	5	很开心心情舒畅
366	2023-05-12 22:18:46	青岛德国总督楼旧址博物馆	5	不错，预定方便
367	2023-05-09 21:24:40	青岛德国总督楼旧址博物馆	5	挺不错，好评价
368	2023-05-04 17:33:09	青岛德国总督楼旧址博物馆	5	遗址完善的很好
369	2023-05-02 16:15:39	青岛德国总督楼旧址博物馆	5	可以的，人不多
370	2023-05-01 21:49:56	青岛德国总督楼旧址博物馆	5	非常不错，好评
371	2023-05-01 00:29:47	青岛德国总督楼旧址博物馆	5	挺方便的，很好
372	2023-04-25 20:22:12	青岛德国总督楼旧址博物馆	5	值得推荐会再来
373	2023-04-22 17:43:34	青岛德国总督楼旧址博物馆	5	人太多，没进去
374	2023-04-19 18:26:01	青岛德国总督楼旧址博物馆	5	喜欢的就超喜欢
375	2023-04-18 13:02:17	青岛德国总督楼旧址博物馆	5	很漂亮，看历史
376	2023-04-16 16:12:49	青岛德国总督楼旧址博物馆	5	不可思议的建筑
377	2023-04-16 10:11:30	青岛德国总督楼旧址博物馆	5	还算不错的景点
378	2023-04-13 16:09:00	青岛德国总督楼旧址博物馆	5	建筑保留的很好
379	2023-04-12 11:47:02	青岛德国总督楼旧址博物馆	5	古色古香，不错
380	2023-04-01 20:23:25	青岛德国总督楼旧址博物馆	5	体验感挺不错的
381	2023-03-31 14:27:24	青岛德国总督楼旧址博物馆	5	很美丽的老建筑
382	2023-03-28 17:35:40	青岛德国总督楼旧址博物馆	5	多看看总是好的
383	2023-03-26 17:38:59	青岛德国总督楼旧址博物馆	5	好玩，还会再来
384	2023-03-26 16:14:12	青岛德国总督楼旧址博物馆	5	走走看看挺有趣
385	2023-03-25 23:10:34	青岛德国总督楼旧址博物馆	5	很棒的出游选择
386	2023-03-24 22:26:20	青岛德国总督楼旧址博物馆	5	旅游体验非常好
387	2023-03-22 18:21:03	青岛德国总督楼旧址博物馆	5	我不怎么会评价
388	2023-03-17 23:25:05	青岛德国总督楼旧址博物馆	5	好好好好好好好
389	2023-03-17 18:55:31	青岛德国总督楼旧址博物馆	5	挺好的玩的开心
390	2023-03-15 11:08:06	青岛德国总督楼旧址博物馆	5	很不错，有意义
391	2023-03-08 16:05:31	青岛德国总督楼旧址博物馆	5	挺不错 适合了解
392	2023-03-06 10:37:30	青岛德国总督楼旧址博物馆	5	带孩子感受一下
393	2023-02-22 13:38:49	青岛德国总督楼旧址博物馆	5	好好好好好好好
394	2023-02-08 10:01:16	青岛德国总督楼旧址博物馆	5	很有特色的小楼
395	2023-02-02 07:43:22	青岛德国总督楼旧址博物馆	5	很好！！！！！
396	2023-01-25 11:20:04	青岛德国总督楼旧址博物馆	5	好好呀呀呀呀呀
397	2023-01-24 13:21:21	青岛德国总督楼旧址博物馆	5	终于如愿以偿！
398	2023-05-17 14:21:30	青岛德国总督楼旧址博物馆	5	青砖黛瓦很美
399	2023-05-08 10:32:21	青岛德国总督楼旧址博物馆	5	值得一看！！
400	2023-05-04 17:02:45	青岛德国总督楼旧址博物馆	5	非常喜欢这里
401	2023-05-01 13:47:29	青岛德国总督楼旧址博物馆	5	非常值得一看
402	2023-04-30 22:20:44	青岛德国总督楼旧址博物馆	5	很有娶的地方
403	2023-04-28 10:39:29	青岛德国总督楼旧址博物馆	5	蛮好的，推荐
404	2023-04-27 20:52:11	青岛德国总督楼旧址博物馆	5	值得一游👍
405	2023-04-27 09:55:39	青岛德国总督楼旧址博物馆	5	值得参观学习
406	2023-04-25 20:21:27	青岛德国总督楼旧址博物馆	5	非常值得一看
407	2023-04-23 10:07:18	青岛德国总督楼旧址博物馆	5	不错哦，很好
408	2023-04-23 01:12:09	青岛德国总督楼旧址博物馆	5	非常好非常好
409	2023-04-19 18:10:55	青岛德国总督楼旧址博物馆	5	非常好的体验
410	2023-04-19 07:50:28	青岛德国总督楼旧址博物馆	5	太值得一观了
411	2023-04-16 23:39:17	青岛德国总督楼旧址博物馆	5	不错印象深刻
412	2023-04-15 12:52:25	青岛德国总督楼旧址博物馆	5	非常好的体验
413	2023-04-12 19:24:24	青岛德国总督楼旧址博物馆	5	挺好的。。。
414	2023-04-01 12:38:43	青岛德国总督楼旧址博物馆	5	总体体验不错
415	2023-03-29 14:02:47	青岛德国总督楼旧址博物馆	5	好好好好好好
416	2023-03-27 11:42:28	青岛德国总督楼旧址博物馆	5	很好 下次还来
417	2023-03-27 11:24:38	青岛德国总督楼旧址博物馆	5	非常好，好玩
418	2023-03-25 16:40:02	青岛德国总督楼旧址博物馆	5	很喜欢很不错
419	2023-03-17 19:35:33	青岛德国总督楼旧址博物馆	5	挺好的，不错
420	2023-03-17 11:39:56	青岛德国总督楼旧址博物馆	5	溜溜达达可以
421	2023-03-16 21:38:22	青岛德国总督楼旧址博物馆	5	很值得一游。
422	2023-03-14 09:26:15	青岛德国总督楼旧址博物馆	5	里面很大很棒
423	2023-03-12 18:24:06	青岛德国总督楼旧址博物馆	5	很好玩值得去
424	2023-03-01 08:48:31	青岛德国总督楼旧址博物馆	5	非常好 非常好
425	2023-02-24 15:26:42	青岛德国总督楼旧址博物馆	5	很德国 值得看
426	2023-02-20 13:20:47	青岛德国总督楼旧址博物馆	5	非常值得一来
427	2023-02-16 20:41:21	青岛德国总督楼旧址博物馆	5	不错不错不错
428	2023-02-03 16:50:07	青岛德国总督楼旧址博物馆	5	还是值得一看
429	2023-01-31 11:00:01	青岛德国总督楼旧址博物馆	5	挺好挺好挺好
430	2023-01-12 20:32:28	青岛德国总督楼旧址博物馆	5	里头真好看！
431	2023-05-19 09:51:27	青岛德国总督楼旧址博物馆	5	玩的很开心
432	2023-05-16 11:04:39	青岛德国总督楼旧址博物馆	5	真的很不错
433	2023-05-15 20:32:30	青岛德国总督楼旧址博物馆	5	值得逛一逛
434	2023-05-15 08:41:18	青岛德国总督楼旧址博物馆	5	值得一游。
435	2023-05-07 21:09:21	青岛德国总督楼旧址博物馆	5	好玩玩玩玩
436	2023-05-07 19:41:41	青岛德国总督楼旧址博物馆	5	还可以人多
437	2023-05-05 23:29:48	青岛德国总督楼旧址博物馆	5	体验感不错
438	2023-05-04 15:09:32	青岛德国总督楼旧址博物馆	5	挺不错的。
439	2023-05-04 15:09:16	青岛德国总督楼旧址博物馆	5	挺不错的。
440	2023-05-03 21:29:02	青岛德国总督楼旧址博物馆	5	很有秩序。
441	2023-05-03 15:05:51	青岛德国总督楼旧址博物馆	5	挺好的地方
442	2023-05-03 11:29:08	青岛德国总督楼旧址博物馆	5	预订方便。
443	2023-05-03 07:14:38	青岛德国总督楼旧址博物馆	5	好好好好好
444	2023-05-02 17:25:28	青岛德国总督楼旧址博物馆	5	开开心心心
445	2023-05-01 08:05:31	青岛德国总督楼旧址博物馆	5	好很好很好
446	2023-04-26 19:19:38	青岛德国总督楼旧址博物馆	5	值得一去！
447	2023-04-26 18:54:30	青岛德国总督楼旧址博物馆	5	很好很好的
448	2023-04-24 17:06:25	青岛德国总督楼旧址博物馆	5	不错还可以
449	2023-04-24 15:41:26	青岛德国总督楼旧址博物馆	5	不错的体验
450	2023-04-19 21:40:12	青岛德国总督楼旧址博物馆	5	真的很不错
451	2023-04-19 20:05:22	青岛德国总督楼旧址博物馆	5	不错不错啊
452	2023-04-16 15:28:47	青岛德国总督楼旧址博物馆	5	很漂亮很美
453	2023-04-16 11:34:50	青岛德国总督楼旧址博物馆	5	景点不错！
454	2023-04-16 11:34:32	青岛德国总督楼旧址博物馆	5	景点不错！
455	2023-04-16 11:34:09	青岛德国总督楼旧址博物馆	5	景点不错！
456	2023-04-16 11:33:51	青岛德国总督楼旧址博物馆	5	景点不错！
457	2023-04-16 11:33:09	青岛德国总督楼旧址博物馆	5	景点还可以
458	2023-04-16 11:32:47	青岛德国总督楼旧址博物馆	5	景点还可以
459	2023-04-16 10:02:27	青岛德国总督楼旧址博物馆	5	不错不错。
460	2023-04-14 14:07:13	青岛德国总督楼旧址博物馆	5	建筑好看！
461	2023-04-09 15:27:47	青岛德国总督楼旧址博物馆	5	哎哟不错哟
462	2023-04-05 18:55:04	青岛德国总督楼旧址博物馆	5	很值得看的
463	2023-04-05 13:27:52	青岛德国总督楼旧址博物馆	5	好好好好好
464	2023-04-02 23:23:38	青岛德国总督楼旧址博物馆	5	还不错。。
465	2023-03-30 19:57:47	青岛德国总督楼旧址博物馆	5	真的确实好
466	2023-03-29 00:50:07	青岛德国总督楼旧址博物馆	5	玩的很开心
467	2023-03-24 12:50:57	青岛德国总督楼旧址博物馆	5	方便又快捷
468	2023-03-23 20:20:39	青岛德国总督楼旧址博物馆	5	历史的见证
469	2023-03-23 18:29:19	青岛德国总督楼旧址博物馆	5	好的满意的
470	2023-03-23 03:09:26	青岛德国总督楼旧址博物馆	5	相当的不错
471	2023-03-22 20:23:28	青岛德国总督楼旧址博物馆	5	挺有意思的
472	2023-03-19 19:53:07	青岛德国总督楼旧址博物馆	5	推荐打卡地
473	2023-03-18 13:47:31	青岛德国总督楼旧址博物馆	5	非常非常好
474	2023-03-17 13:08:38	青岛德国总督楼旧址博物馆	5	值得看一看
475	2023-03-15 14:18:24	青岛德国总督楼旧址博物馆	5	好好好好好
476	2023-03-14 12:12:40	青岛德国总督楼旧址博物馆	5	。。。。。
477	2023-03-11 20:28:08	青岛德国总督楼旧址博物馆	5	好好好好好
478	2023-03-04 09:42:43	青岛德国总督楼旧址博物馆	5	总体上不错
479	2023-03-02 20:38:26	青岛德国总督楼旧址博物馆	5	很大气壮丽
480	2023-02-22 18:13:06	青岛德国总督楼旧址博物馆	5	挺好的不错
481	2023-02-21 23:21:30	青岛德国总督楼旧址博物馆	5	还不错👍
482	2023-02-21 15:06:19	青岛德国总督楼旧址博物馆	5	极好…..
483	2023-02-20 00:08:09	青岛德国总督楼旧址博物馆	5	可以去看看
484	2023-02-13 14:56:40	青岛德国总督楼旧址博物馆	5	值得逛一下
485	2023-02-08 20:13:47	青岛德国总督楼旧址博物馆	4	走不起的建议先坐车到上面看了后再往下慢慢逛，有惊喜
486	2023-02-02 13:36:43	青岛德国总督楼旧址博物馆	5	.....
487	2023-02-02 13:36:05	青岛德国总督楼旧址博物馆	5	。。。。。
488	2023-01-25 21:52:02	青岛德国总督楼旧址博物馆	5	值得信赖的
489	2023-01-25 21:51:17	青岛德国总督楼旧址博物馆	5	非常不错的
490	2023-03-24 17:58:50	青岛德国总督楼旧址博物馆	5	值得值得
491	2022-09-01 16:31:50	青岛德国总督楼旧址博物馆	5	青岛德国总督楼旧址博物馆，哥特式建筑，外墙精美，用花岗岩装饰。也叫迎宾馆，1957年毛主席曾下榻这里，并非常喜欢这里的环境。
492	2022-09-01 15:26:43	青岛德国总督楼旧址博物馆	5	青岛德国总督楼旧址博物馆，哥特式建筑，外墙精美，用花岗岩装饰。也叫迎宾馆，1957年毛主席曾下榻这里，并非常喜欢这里的环境。
493	2023-04-29 22:06:19	青岛德国总督楼旧址博物馆	4	追忆那个苦难时代，还是很有感怀的。。。。。
494	2023-01-19 19:42:49	青岛德国总督楼旧址博物馆	4	景色没得说，历史感故事感都很强。 大家出门的时候路过小卖店千万小心，那个门挂了许多物品，要非常小心。门很重，开合间物品掉落，工作人员会强迫购买，但是出门的地方有摄像头，如果被挂住了可以要求调摄像头！
495	2023-01-16 08:21:44	青岛德国总督楼旧址博物馆	5	青岛被殖民地的见证，很有历史感！
496	2022-12-14 10:11:33	青岛德国总督楼旧址博物馆	5	参观博物馆不需买门票 非常值得参观
497	2023-02-03 15:35:45	青岛德国总督楼旧址博物馆	4	春节提前预约免门票，门口不好停车，也很堵车，整体参观可以学到很多知识。
498	2023-01-09 16:28:11	青岛德国总督楼旧址博物馆	5	青岛的德国老建筑，必须值得打卡
499	2023-01-18 20:58:55	青岛德国总督楼旧址博物馆	4	里面很大，很精致。
500	2023-01-31 09:19:11	青岛德国总督楼旧址博物馆	4	外部环境很好
501	2023-04-18 17:37:18	青岛德国总督楼旧址博物馆	4	值得一看，建筑风格很豪华，20世纪初建的，耗资很多
502	2023-05-18 00:58:45	青岛德国总督楼旧址博物馆	4	可以了解青岛过去的历史，是个旧的西式住宅
503	2023-03-13 17:40:59	青岛德国总督楼旧址博物馆	4	漫步在总督府内，静静地感受着历史的精彩。
504	2023-02-23 08:56:34	青岛德国总督楼旧址博物馆	4	时间仓促 去的时候已经关门了 下次有机会再去
505	2023-02-05 19:10:50	青岛德国总督楼旧址博物馆	5	卖东西的俩大姐太坑人
506	2023-03-21 13:17:26	青岛德国总督楼旧址博物馆	4	进去看历史的，还可以，这个东西没有衡量
507	2023-05-20 21:04:06	青岛德国总督楼旧址博物馆	4	一座旧建筑，牵强了一堆人和事，矫情。
508	2023-05-11 11:17:48	青岛德国总督楼旧址博物馆	4	环境优美 绿树成荫 保护的很好 值得购买的
509	2022-09-04 21:49:44	青岛德国总督楼旧址博物馆	5	青岛总督府，以前是德国人建造的，后来被日本人占领，解放后成为青岛的著名景点
510	2023-04-18 16:22:37	青岛德国总督楼旧址博物馆	4	百年建筑，保存较为完整，值得参观
511	2023-01-28 09:26:19	青岛德国总督楼旧址博物馆	4	还可以吧，反正不要钱，逛逛也行
512	2023-05-04 20:29:30	青岛德国总督楼旧址博物馆	4	看着眼熟，像不像南京美龄宫？
513	2023-05-15 09:32:57	青岛德国总督楼旧址博物馆	4	入口不太好找，里面别有洞天
514	2023-05-11 11:15:31	青岛德国总督楼旧址博物馆	4	环境优美 保护好 很好的体验
515	2023-05-02 14:48:30	青岛德国总督楼旧址博物馆	4	还行吧，有一部分还在施工
516	2023-04-30 19:56:59	青岛德国总督楼旧址博物馆	4	售票员态度很差，景区很好
517	2023-04-28 05:47:25	青岛德国总督楼旧址博物馆	4	保存了历史风貌，值得一看
518	2023-05-10 10:59:09	青岛德国总督楼旧址博物馆	4	场馆不大，很快就能逛完
519	2023-02-05 19:09:12	青岛德国总督楼旧址博物馆	5	卖纪念品的俩大姐太坑人
520	2023-02-05 19:10:06	青岛德国总督楼旧址博物馆	5	卖东西的俩大姐太坑人
521	2023-04-29 23:15:30	青岛德国总督楼旧址博物馆	4	价格便宜，可以一去
522	2023-04-07 18:08:55	青岛德国总督楼旧址博物馆	4	喜欢历史的可以看看
523	2023-04-04 09:46:14	青岛德国总督楼旧址博物馆	4	还不错，值得一去
524	2023-04-13 14:05:10	青岛德国总督楼旧址博物馆	4	一般般吧也就
525	2023-02-04 20:42:58	青岛德国总督楼旧址博物馆	4	很有历史感
526	2022-12-18 15:34:33	青岛德国总督楼旧址博物馆	5	拍照超级美
527	2022-12-26 14:08:53	青岛德国总督楼旧址博物馆	5	有历史文化气息的地方，适合和孩子们一起参观学习！
528	2022-05-15 23:15:04	青岛德国总督楼旧址博物馆	5	青岛德国总督旧址是德国威廉时代新罗马风与青年风格派相结合的建筑艺术风格，还融合了古典主义、洛可可、城堡式、中国式等多种建筑元素。
529	2022-11-27 17:28:36	青岛德国总督楼旧址博物馆	5	非常值得参观的古建筑，漂亮，保存完好，环境优美
530	2023-01-10 06:58:25	青岛德国总督楼旧址博物馆	5	临近下班的时候去参观的，人很少，值得一看
531	2022-01-08 21:26:39	青岛德国总督楼旧址博物馆	5	1996年，青岛德国总督楼旧址博物馆的总督楼旧址被国务院公布为全国重点文物保护单位。2018年9月25日，青岛德国总督楼旧址博物馆被公布为中国国家三级博物馆
532	2022-12-21 17:16:11	青岛德国总督楼旧址博物馆	4	又名叫迎宾馆 一座典型德国式古堡建筑
533	2022-09-21 23:37:40	青岛德国总督楼旧址博物馆	4	青岛徳国总督楼旧址博物馆，建筑风格为德国威廉时代典型建筑样式与青年风格派相结合。先后为德国总督、日本驻青岛守备军司令、国民党驻青岛市长的官邸，至保存良好。
534	2022-12-23 17:39:39	青岛德国总督楼旧址博物馆	5	总督府非常有历史沉淀，值得观光
535	2022-12-15 09:59:02	青岛德国总督楼旧址博物馆	4	德国人建的，放到现在也很时尚！
536	2022-11-27 13:06:57	青岛德国总督楼旧址博物馆	5	殖民建筑，中西合璧，值得一去。
537	2022-08-27 14:18:31	青岛德国总督楼旧址博物馆	5	俄式风格建筑，分地下室1楼2楼，展厅还是比较不错的，周边花园也很不错。
538	2022-12-18 14:15:16	青岛德国总督楼旧址博物馆	5	整体感觉很好，这次还免门票了
539	2023-01-03 20:18:25	青岛德国总督楼旧址博物馆	5	历史的见证，中西文化的结合
540	2023-01-13 12:30:46	青岛德国总督楼旧址博物馆	5	满意，7月带父亲孩子旅游
541	2022-12-16 11:15:44	青岛德国总督楼旧址博物馆	5	很壮观，希望全部楼层开放
542	2022-09-28 11:54:23	青岛德国总督楼旧址博物馆	5	民国时期的建筑，一定要跟着导游一起走，可以了解很多建筑里的小诀窍
543	2022-09-17 21:06:02	青岛德国总督楼旧址博物馆	5	博物馆很不错，是德国统治青岛的时候留下来的，地方不大，值得一看。
544	2021-10-26 23:23:09	青岛德国总督楼旧址博物馆	5	青岛德国总督楼旧址博物馆建筑面积4083平方米，始建于1905年，建筑风格为德国威廉时代典型建筑样式与青年风格派相结合。先后为德国总督、日本驻青岛守备军司令、国民党驻青岛市长的官邸。
545	2022-09-18 21:33:57	青岛德国总督楼旧址博物馆	5	非常棒的旅行，这个总督府环境太棒了，坐在那里吹吹风也是很享受
546	2022-06-15 21:37:18	青岛德国总督楼旧址博物馆	5	环境好交通便利，青岛德国总督楼旧址博物馆建筑面积4083平方米，始建于1905年，落成于1907年，建筑风格为德国威廉时代典型建筑样式与青年风格派相结合。现在依然保存完好，以前用过家具门窗都很完整，导览图详细一目了然通俗易懂，工作人员热情周到值得大家去参观。
547	2022-04-06 22:06:41	青岛德国总督楼旧址博物馆	5	青岛德国总督楼旧址博物馆（迎宾馆）是历史遗址博物馆，位于青岛市市南区龙山路26号，始建于1905年，落成于1907年，建筑面积4083平 方米。是德国威廉时代新罗马风与青年风格派相结合的建筑艺术风格，还融合了古典主义、洛可可、城堡式、中国式等多种建筑元素；在建筑艺术的包容性、协调性 与纪念性上堪称典范。1996年国务院公布为全国重点文物保护单位， 1999年开始作为博物馆对外开放，作为国家三级博物馆，全国首批3A级旅游景区，先后接待过众多海内外知名人士，架起了中外文化关系沟通之桥梁，是青岛 历史文化名城的一个经典象征，成为海内外观众了解青岛近代历史沿革、了解东西方建筑艺术对话的一扇重要窗口，具有极高的历史、艺术、科学价值。 【景色】优美 【趣味】超强 【性价比】超高
548	2023-01-15 23:24:34	青岛德国总督楼旧址博物馆	5	还不错。景色很好。
549	2023-01-08 11:44:12	青岛德国总督楼旧址博物馆	5	承载历史，值得一看
550	2022-12-15 15:23:51	青岛德国总督楼旧址博物馆	5	方便快捷购票迅速
551	2022-09-13 21:21:34	青岛德国总督楼旧址博物馆	5	建筑非常漂亮 里边的装饰和摆设也很不错
552	2023-01-10 20:19:37	青岛德国总督楼旧址博物馆	5	推荐顺路游览
553	2023-01-08 18:08:25	青岛德国总督楼旧址博物馆	5	好好好非常好
554	2023-01-04 00:20:43	青岛德国总督楼旧址博物馆	5	建筑特别出片
555	2022-11-28 11:30:07	青岛德国总督楼旧址博物馆	5	历史氛围很浓
556	2022-11-25 12:36:27	青岛德国总督楼旧址博物馆	5	不错不错不错
557	2022-11-23 09:01:53	青岛德国总督楼旧址博物馆	5	还不错还不错
558	2023-01-11 16:52:51	青岛德国总督楼旧址博物馆	5	很好值得去
559	2022-07-09 22:17:54	青岛德国总督楼旧址博物馆	5	青岛德国总督楼旧址博物馆（迎宾馆）是历史遗址博物馆，位于青岛市市南区龙山路26号，始建于1905年，落成于1907年，建筑面积4083平 方米。是德国威廉时代新罗马风与青年风格派相结合的建筑艺术风格，还融合了古典主义、洛可可、城堡式、中国式等多种建筑元素；在建筑艺术的包容性、协调性 与纪念性上堪称典范。1996年国务院公布为全国重点文物保护单位， 1999年开始作为博物馆对外开放，作为国家三级博物馆，全国首批3A级旅游景区，先后接待过众多海内外知名人士，架起了中外文化关系沟通之桥梁，是青岛 历史文化名城的一个经典象征，成为海内外观众了解青岛近代历史沿革、了解东西方建筑艺术对话的一扇重要窗口，具有极高的历史、艺术、科学价值。2020年8月1日起，景区对所有国内外游客免门票。
560	2022-03-05 22:35:10	青岛德国总督楼旧址博物馆	5	以前没有来过青岛，这次来青岛游玩一周，有了翻天覆地的认知，没有想到青岛在大城市里居然这么的有品味。了解青岛的历史以后就可以看得出来，无论从殖民时期德国还是到民国时期的国民党政府，到了建国以后，新中国党政府对青岛的建设都是一步步有序，而且有着规划的，这在国内其他的大城市是少之又少的。德国的总督楼旧址现在是作为博物馆，门票不贵，15块钱建成了当年德国人在青岛留下的一些建筑下水管道以及城市的设施。相对还是比较公正的。个人觉得如果时间充分的话，在青岛还是有必要来这里看一看的。
561	2022-10-11 09:25:27	青岛德国总督楼旧址博物馆	5	很不错的地方，可以了解青岛的发展史。
562	2022-10-08 13:29:25	青岛德国总督楼旧址博物馆	5	非常值得一逛，可以了解青岛的德占历史
563	2023-05-10 14:16:39	青岛德国总督楼旧址博物馆	3	完全没有什么必要来。挺无聊的。
564	2023-03-12 19:29:57	青岛德国总督楼旧址博物馆	3	历史意义一般般，没留下特殊印象
565	2022-10-01 08:07:54	青岛德国总督楼旧址博物馆	5	真的很漂亮，今年还不要门票了。
566	2022-09-14 14:50:28	青岛德国总督楼旧址博物馆	5	这是帝国主义国家侵略中国的罪证
567	2022-09-22 21:41:50	青岛德国总督楼旧址博物馆	5	不错不错不错不错不错不错不错不错不错不错不错不错不错不错不错不错
568	2023-04-16 08:10:48	青岛德国总督楼旧址博物馆	3	不收费的话可以考虑
569	2023-04-12 12:18:04	青岛德国总督楼旧址博物馆	3	景點收費比較貴
570	2022-08-24 16:41:56	青岛德国总督楼旧址博物馆	5	不错！内容丰富
571	2022-12-12 12:31:03	青岛德国总督楼旧址博物馆	3	不是一个古色古香的建筑，还是有一些年头的里面。
572	2022-10-13 09:28:40	青岛德国总督楼旧址博物馆	4	德国建筑，近80年的建筑今天看来依旧美观结实。
573	2022-10-22 07:41:58	青岛德国总督楼旧址博物馆	5	多次来青岛游玩，第一次参观德国总督府，服务环境非常好，见证了历史，见证了祖国的发展。
574	2022-12-10 17:42:24	青岛德国总督楼旧址博物馆	4	整体保存得不错，很好的体验
575	2022-10-21 21:59:44	青岛德国总督楼旧址博物馆	4	很安静，看的地方比较少
576	2022-11-19 18:28:48	青岛德国总督楼旧址博物馆	5	虽然因为有事没去 但还是给予五星好评 感谢携程 感谢景区 以后一定去
577	2022-06-12 18:39:45	青岛德国总督楼旧址博物馆	5	【景色】总的来说，博物馆还是很大的，门票也不贵。很值得一游。青岛是一个有历史的地方，他经历过殖民时期，也经过民国，再就是改革开放之后，在每一段时间都留下了自己的建筑。 【趣味】很好玩，可以了解当时的很多有趣的历史。 【性价比】很高，门票20元，不贵。
578	2022-09-06 21:18:13	青岛德国总督楼旧址博物馆	4	这个总督府的旧址还可以去看看，有些纪念意义保存的也挺完好。
579	2023-01-01 23:04:36	青岛德国总督楼旧址博物馆	4	风景不错 值得推荐
580	2022-05-25 15:04:40	青岛德国总督楼旧址博物馆	5	德国总督楼是青岛众多德式建筑的精品，可以在携程网预订门票，在入口处取票，方便快捷，而且还有优惠。参加总督楼，即可以欣赏这座精美的建筑，也可以了解青岛的历史，是来青岛必打卡之地。
581	2023-01-09 10:25:01	青岛德国总督楼旧址博物馆	4	还不错。的
582	2021-07-09 12:10:02	青岛德国总督楼旧址博物馆	5	青岛的山光水色、碧海蓝天、凉爽夏季、幽静园林以及别致典雅的欧陆建筑，都给他留下了深刻的印象。正值12月26日“主席诞辰日”即将来临之际，作为毛泽东主席在青岛唯一的下榻处，青岛德国总督楼旧址博物馆正式推出“毛泽东与青岛”专题展览，与大家一起缅怀一代伟人，重温闪光的足迹。
583	2016-09-16 14:21:16	青岛德国总督楼旧址博物馆	5	坐落于信号山南麓的青岛总督府是德国总督旧址。后来改名为迎宾馆。这是一座具有欧洲皇家风范的德国古堡式建筑，造型典雅，装饰豪华，气势宏伟。 凡是来青岛的客人，内宾或外宾，总要领他们观赏这座官邸旧址。 大楼展厅保留一些当年的家具、老照片。总督夫妇卧室的家具保持原型，那一次一位英国友人来访，一眼就看出门道，马上说出这种木质家具的特点。还有一张当年总督与清朝官员的合影照，可惜没有标明人物。展厅还保留了一台老式的手摇计算器。 官邸旧址周围环绕迎宾馆修建了围墙形成了占地面积达86000多平方米的庭院，院内遍植果树和多种观赏植物，给官邸营造了宁静、温馨的气氛。
584	2016-07-19 22:03:41	青岛德国总督楼旧址博物馆	5	门票→20一人 漂亮的照片都在相机里，抱歉。。。 友情提示→里面不允许照相（貌似我不是乖孩子，好奇宝宝，手欠，请原谅！） 真心推荐大家，我从公主楼出来，走出去两条街，打车去的，13块钱（路上应该有个叫2路得车，不过因为一日游，走的太累，又没车，我就选择打车出行！话说青岛司机真的很实在，我在公主楼附近打了一辆车，司机蜀黍说从那里走，要绕很远，不方便，走过两条街比较方便，省钱！青岛的哥赞一个） 司机给我停在迎宾馆附近的一个酒店门口，路人指引下，走上一个大坡路就到了，觉得如同室外桃园，漂亮，建筑总之震撼到我了。。。推荐大家去看看，楼外还有一个碉堡，可以看看。。。我觉得和花石楼都一样推荐大家看看的！！！
585	2022-09-19 11:23:18	青岛德国总督楼旧址博物馆	4	建于1905年 德国威廉时代建筑样式
586	2022-09-17 12:04:54	青岛德国总督楼旧址博物馆	5	很漂亮的建筑，青岛真的很美。
587	2022-08-15 03:49:53	青岛德国总督楼旧址博物馆	5	每次来青岛就去总督府旅游。现在是免费，携程上预定门票，到景区刷身份证即可。很方便。总督府每次去都有新的体会。欧式建筑，特别是古建筑，不仅奢华，还居住舒适度也很高。时间越长，越有韵味。
588	2022-09-05 10:12:47	青岛德国总督楼旧址博物馆	5	非常方便快捷，很满意
589	2021-06-13 09:36:08	青岛德国总督楼旧址博物馆	5	青岛必打卡之地！而且就在信号山下，门票20元，超值，相比之下，八大关的蝴蝶楼，公主楼真不值花20元进去了😜楼前门口有电视循环播放着这座总督楼的古往今来，建筑风格，主人过客，青岛的百年历史也融入其中，所以一定要看，仔细看看，可规避个别导游的杜撰误导。楼内不让拍照，可百年前的奢华，高端大气上档次如今也令人咋舌。
590	2022-10-07 17:16:57	青岛德国总督楼旧址博物馆	5	游玩经典北方园林
591	2022-11-16 22:53:44	青岛德国总督楼旧址博物馆	5	很有意义的体验
592	2022-11-13 11:55:58	青岛德国总督楼旧址博物馆	5	还不错。。。。
593	2022-10-26 17:06:38	青岛德国总督楼旧址博物馆	5	很好，值得一去
594	2022-09-26 15:48:44	青岛德国总督楼旧址博物馆	5	不错的旅游景点
595	2022-09-01 16:33:50	青岛德国总督楼旧址博物馆	5	非常好，很喜欢
596	2022-11-14 23:34:00	青岛德国总督楼旧址博物馆	5	环境挺不错的
597	2022-10-10 18:46:23	青岛德国总督楼旧址博物馆	5	很漂亮的地方
598	2022-10-05 09:40:20	青岛德国总督楼旧址博物馆	5	很棒！！！！
599	2022-09-29 09:22:46	青岛德国总督楼旧址博物馆	5	很不错哟！！
600	2022-09-22 15:20:39	青岛德国总督楼旧址博物馆	5	超棒👍👍
601	2022-11-20 21:09:23	青岛德国总督楼旧址博物馆	5	很好的很好
602	2022-11-14 22:18:26	青岛德国总督楼旧址博物馆	5	很好很强大
603	2022-10-15 17:31:09	青岛德国总督楼旧址博物馆	5	非常满意！
604	2022-09-26 13:57:08	青岛德国总督楼旧址博物馆	5	青岛景点美
605	2023-01-11 21:00:20	青岛德国总督楼旧址博物馆	3	去看看也就10多分钟。
606	2022-09-08 20:56:55	青岛德国总督楼旧址博物馆	4	德国的建筑师，很有特色，东西方结合。正门是朝西的，房顶有龙头。
607	2023-01-18 17:55:20	青岛德国总督楼旧址博物馆	3	不好耍 很无聊
608	2021-09-01 09:15:48	青岛德国总督楼旧址博物馆	5	毛主席下榻过的地方，保留着当年毛主席工作看书的房间，太值得去了，妥妥的国营单位很负责人，门票便宜，性价比高，卖的纪念品也不贵，我买了一个盘子就特别漂亮
609	2022-09-01 21:48:09	青岛德国总督楼旧址博物馆	4	一般 带孩子去遛遛 专门大老远跑去的 意义不是很大。
610	2022-07-18 13:14:44	青岛德国总督楼旧址博物馆	5	软绵绵的沙滩，湛蓝的海水，深深地吸引了我，我欢快地加入了踏浪的行列。 “呀,浪来了。”随着身边人的惊呼，放眼望去，一排一排巨大的波浪顶着白色的花环，借着风势涌向岸边。浪头越来越大，我的心紧张得像要蹦出来。连忙闭上眼，急急忙忙地跳了起来。脚刚落地，一排排海浪劈头盖脸地打下来，给我免费洗了个凉水澡。唉，都怪刚才太紧张，跳早了。我揉了揉又麻又涩的眼睛，再舔***，又苦又涩又咸。衣服都紧贴在身上，裤脚一边高高地卷着，另一边则无力地垂到地面，水珠不断地往下滴着。
611	2022-06-21 14:23:46	青岛德国总督楼旧址博物馆	4	诗意抵达东方：有魔力的浪漫主义城堡，青年风格派的时代影像，巴洛克灵光的深情演绎，建筑外观丰富多彩，花岗石、帝王黄波纹墙和红瓦等德国建筑要素相互映衬并形成协调的整体。建筑师尤其钟情于以花岗岩蘑菇石的灵活运用，以此深深铭刻着风格秘密和地域精神，在充满艺术美感、象征价值和纪念意义的形象中不断发出时光隐秘的回弹。主人口朝西，其上升起一面充满雕塑感的山墙，包容着太阳石、光柱、锚链、帆结、缆桩和诺曼龙等元素，显示了城市与艺术的双重渊源，从起点和终点上开启了文化对话之路。
612	2021-05-10 10:36:56	青岛德国总督楼旧址博物馆	5	德国总督官邸，外观宏伟大气，中西建筑的经典完美结合，举世罕见，个人觉得这里应该是青岛最值得参观的景点。内部家具大部分来自德国。虽然几经易主，但是还是保存完好。（可惜不知为什么内部不允许拍照[疑问]）非常感叹德国制造！值得一提的是青岛现在的排水系统还是当年德国人设计修建的。成就了当今的“不涝之城”。
613	2021-05-02 14:55:34	青岛德国总督楼旧址博物馆	5	性价比高，总体超赞，有趣好玩，景色不错，外面花园里还遇到只小刺猬，可能吃假草皮吃坏了，看着没什么精神。园内有野生小刺猬，强烈建议景区把假草皮撤掉，小刺猬吃了的话会害死它的。建筑非常漂亮，内外都别具一格。门票很便宜，可玩度挺高的。青岛地标性古建筑，来青岛玩一定要去看看。
614	2018-05-08 21:39:33	青岛德国总督楼旧址博物馆	4	德国总督楼旧址位于青岛历史城区的中心，这里曾经是德占时期胶澳总督的住宅，胶澳就是青岛地区的旧称。胶澳的两任总督都曾在此居住，这座建筑由德国建筑师，维尔纳拉查洛维兹设计，在1907年7月落成，它的建筑风格结合了德国威廉时代典型建筑样式与青年风格派建筑艺术。 1999年，这里转为了近代建筑遗址类博物馆对外开放。我们也去参观了一下，门票是20元1张，儿童半价，不过不接受微信或支付宝付款，想要去参观的游客可要记得带好现金哦。 进到博物馆内部参观，还需要随身携带身份证。博物馆内部工作人员的制服也很有特色，很像电影电视剧里民国时期的人的穿着。馆内是禁止拍摄照片的，所以只能用眼睛细细欣赏，总督楼内里精美的各类装置和装饰，比如壁炉、吊灯等都让人印象深刻，就算是女管家的房间，虽然没有什么华丽的装饰物，但也很简洁低调。旁边的游客说连女管家住的房间都比我住的好。 博物馆内部虽然不可以拍照，但是外立面也很值得一…
615	2022-09-02 15:28:55	青岛德国总督楼旧址博物馆	4	值得一游，欧式建筑
616	2022-09-26 07:46:29	青岛德国总督楼旧址博物馆	4	很不错的游览地
617	2022-08-03 19:11:02	青岛德国总督楼旧址博物馆	5	买的剧本杀票，不用排队，进入啤酒博物馆体验的不错，玩的玩，基本上也年轻了一回。又品尝了青岛啤酒，免费的也是不错的，出来也买了一些跟啤酒有关的面包还买了一个小挂饰都不错。
618	2022-08-20 03:14:51	青岛德国总督楼旧址博物馆	5	觉得这个是来青岛旅行必不可少的一站吧，介绍了青岛发展的前世今生。里面碰到了一个志愿者小朋友做讲解，说的很专业流畅，值得来一趟
619	2022-08-23 19:05:55	青岛德国总督楼旧址博物馆	5	对于了解整个青岛的历史，德国总督府都是非常重要的一环。因为青岛这个城市最初的建设，是跟德国分不开的。建议参观总督府一定要听解说，因为里面有一些特别的设计，包括家具等。不听解说，你是不知道其中的玄妙的。另外地下一层有一个关于德国总督府的早年选址和设计的小片子，还是很值得看看的。 看完总督府建议再到不远处的信号山公园去看一下，那里是周边的最高处，从上能往下俯看总的府和周围的全景。
620	2021-08-25 20:45:09	青岛德国总督楼旧址博物馆	5	德国海军俱乐部旧址，又称水师饭店，德国水兵俱乐部，位于青岛市市南区湖北路17号，中山路与湖北路交口处的东北角（原斐迭里街与依列女街口），设计于1899年，1901年5月开始建造，次年完成，是青岛早期德国建筑的代表作之一。建筑属德国新文艺复兴式风格，这一风格主要表现在高耸的塔楼、横跨正门的前里面山墙及木质外廊等方面。
621	2021-06-26 01:42:02	青岛德国总督楼旧址博物馆	5	青岛非常值得去的一个景点，是一个世纪前德国设计师在中国的建筑作品，是中西方文化的发展史，也是了解青岛历史的很好建筑教科书。龙头雕塑朝西，太阳雕刻相呼应，好多微妙寓意。很多现代名人相继下榻，迎宾楼又一称号。地理位置就在老城里，走走停停，仿佛是欧洲小镇的穿越
622	2021-06-09 20:10:29	青岛德国总督楼旧址博物馆	5	德国总督府旧址，就是一座用石头做建筑主材的巴洛克风格城堡，内部空间很大，房间众多，家具实木古典欧式风格。周边有很大的花园，感觉舒适。楼梯中间宽敞，阳光房钢材结构玻璃材料在当时是特色。这个景点一年四季都风姿绰约，爬到信号山顶俯瞰别有一番滋味。
623	2021-05-26 19:22:04	青岛德国总督楼旧址博物馆	5	德国总督府旧址博物馆，1907年建成，Truppel当时花了一百万金马克，德国设计师+中国风水师，德国建材和家具+中国工匠和部分家具及风格，四年建成，自己只住了四年，后任总督又住了三年，总共七年。1914年被日本人占了。
624	2021-04-13 13:11:13	青岛德国总督楼旧址博物馆	5	迎宾馆是一坐典型的欧洲古堡式建筑，是德国威廉时代的典型建筑式样与青年风格派手法相结合的欧式建筑。内部布局典雅华贵，气派不凡，置身其中可享受到浓郁的欧洲宫廷气氛，迎宾馆又是一座博物馆，收藏着东西各国的稀世珍品。1934年之前，青岛迎宾馆叫做“总督官邸”，于1934年才改称为迎宾馆。
625	2021-04-07 23:09:24	青岛德国总督楼旧址博物馆	5	性价比高，总体超赞，有趣好玩，景色不错，来到这里，让我对青岛历史有了更深刻的了解，对德国那段殖民时间，对青岛的建设治理有了深一步的了解。这是应该值得来参观那个地方。让我们可以学习到一些别人的长处。规避掉自己的短处。
626	2021-03-14 14:26:07	青岛德国总督楼旧址博物馆	5	超级推荐的景点，很有历史背景。紧挨着信号山公园，可以一起打卡。慢慢参观一小时足矣，3月底之前是淡季门票13元，携程订票，现在人流量不多。跟随着别人的导游听了一圈，感受到了当年德国设计师的精工巧思，大开眼界。唯一可惜的是别墅内不能拍照、摄像。有趣好玩，总体超赞，
627	2022-08-12 16:09:06	青岛德国总督楼旧址博物馆	5	疫情期间免费了。对近代一战历史可览全貌。有故事的一座建筑，有历史的一座建筑。
628	2021-07-17 09:46:06	青岛德国总督楼旧址博物馆	5	这种有钱人，有地位的人的旧址是一定要参观的。因为有钱人的生活，不是穷人能想象的。只有看了才知道，下人的房间都这么大。以前电视剧里，下人房间只能放一个床，这个不是真正有钱人。
629	2016-09-28 12:57:12	青岛德国总督楼旧址博物馆	4	这地方就在信号山边，我们一直由中山路走过去，一路欣赏当地的特色建筑，这府外观还是挺漂亮的有气派，里面也很多当时的古董，可惜不让拍照，值得一去
630	2021-07-29 08:24:59	青岛德国总督楼旧址博物馆	5	当年胶澳总督的居所。非常漂亮的欧式建筑，很可爱的感觉。建国后，这里曾是国宾馆，毛主席等都在此下榻。现在保留了当年的装修，很有意思。
631	2022-01-03 07:41:44	青岛德国总督楼旧址博物馆	5	【景色】超级好 【趣味】很强的 【性价比】太高了
632	2021-05-16 09:33:18	青岛德国总督楼旧址博物馆	5	百年前盖的一座中西合璧的洋房，里面的设置现在看起来都不落后，每间房子的壁炉都不一样，看着很漂亮，尤其喜欢那个钢琴，象牙做的琴键，很精美，外墙都是用大石头砌墙，壮观。
633	2021-03-08 10:50:14	青岛德国总督楼旧址博物馆	5	近期特别喜欢到市南老城区走一走，天气刚好，不冷不热，从中山路出发，延着栈桥太平路一路走到大学路，转着转着就溜达到了德国总督楼旧址。很地道的德式建筑，建筑内部的展览中还有当年的设计草图，内部装修装饰也很棒，不是奢华，而是有腔调的感觉。值得一看。
634	2021-03-07 09:02:25	青岛德国总督楼旧址博物馆	5	这个季节的淡季单人门票是13元，有荣军卡等可以现场扫码预约免费门票，很便捷，进门前出示绿码即可。我们是在下午两点左右过来的，这个时间阳光正好现在建筑主体的正面，衬着蓝天，格外出片。内部转了一圈，恍如隔世的感觉。
635	2022-08-06 16:12:30	青岛德国总督楼旧址博物馆	5	很不错，去的时候，正好有导游解说，每一个景或者物背后都有一个故事或者背景，如果只是单纯看可能有些肤浅^O^
636	2022-06-10 10:24:40	青岛德国总督楼旧址博物馆	5	青岛非常值得推荐去的景点
637	2022-08-20 12:06:34	青岛德国总督楼旧址博物馆	4	还可以，免费游览，就是人比较多，比较拥挤，其他的都还好，历史风貌建筑维护的还不错，其他时候来应该还好，感受青岛城市特色的好去处，嗯，终于写完了。 （图片是圣弥厄尔大教堂，青岛基督教堂）
638	2022-08-12 03:42:00	青岛德国总督楼旧址博物馆	4	青岛德国总督府，就在信号山公园附近，可以考虑一起游览，总督府并不大，游览花费时间较短。内部较好的保留了原有的装修风格，并配有文字介绍和微缩模型
639	2021-04-19 20:02:05	青岛德国总督楼旧址博物馆	5	性价比高，总体超赞，有趣好玩，景色不错，非常好的地方，建筑外观宏伟，内部装饰豪华，让人大开眼界，同时也了解到有关西方文化的知识，希望可以再来。
640	2022-08-01 20:41:46	青岛德国总督楼旧址博物馆	5	很漂亮的大房子，让我住里面就更好了！赶上门票免费，太划算了。
641	2022-07-05 18:08:06	青岛德国总督楼旧址博物馆	5	超级无敌欧式大别墅，100多年前德国人的匠心巨作，面海背山，位置得天独厚，近现代的很多历史名人均到访于此，现在成为青岛最具代表性的殖民建筑！
642	2021-06-16 19:10:05	青岛德国总督楼旧址博物馆	5	青岛德国总督楼位于信号山，已有超百年历史，现在看来依然让人震撼，建筑古朴典雅，东西方文化融合的典范，超越时代的科技应用，让人恍惚有种穿越的。
643	2021-11-09 09:52:29	青岛德国总督楼旧址博物馆	5	不错的旅游景点，值得一去，青岛好地方。每次听到这旅游景点都想哭。丽、倩、玲、珍、雪、慧、怡、娟、霞、燕、婷、兰、芳、梅...你们都还好吗？
644	2021-07-15 17:15:45	青岛德国总督楼旧址博物馆	5	前两天刚去，还是非常不错的。原汁原味的保留了德国古建筑的风格。经过了百年洗礼还是非常坚固，非常棒。非常值得带着孩子去看看，周边也是网红地。
645	2021-04-14 11:50:06	青岛德国总督楼旧址博物馆	5	院儿里有古树 玉兰 桂花树…🍀***楼内开放了三层，禁止拍照。房间内保留了百年前的陈设，风格独特，装饰富丽堂皇，建筑外观气派高大，值得参观。
646	2022-06-10 14:08:10	青岛德国总督楼旧址博物馆	5	值得再去观赏
647	2022-02-09 20:05:55	青岛德国总督楼旧址博物馆	5	青岛最具代表性的德国建筑，有历史、有文化！值得推荐。
648	2022-06-20 13:57:59	青岛德国总督楼旧址博物馆	5	性价比超高
649	2021-07-17 16:12:51	青岛德国总督楼旧址博物馆	5	不管当时半殖民地半封建社会德国给了我们多大的耻辱，光就建筑来说这座楼的确可以。我们既要看到他们给我们的剥削，但主要还是我们自身国力太弱，也要看到他们给青岛带来的变化。
650	2021-05-12 21:11:06	青岛德国总督楼旧址博物馆	5	跟着我家孩子去的，哈哈哈，他对德式建筑及其感兴趣，感觉挺好的，可以把在介绍中看到的东西，现实去感受一下，很有意义，非常值得推荐
651	2022-08-12 08:37:59	青岛德国总督楼旧址博物馆	5	建筑庄严大气，十分的雄伟，内部陈设极具豪华，从中还能了解到这座城市的历史，很值得一游
652	2021-03-25 08:08:12	青岛德国总督楼旧址博物馆	5	非常值得参观。保护完整，一座壮美古堡建筑。是一座典型的德国古堡建筑。整个建筑既庄重典雅，又美观坚固，是青岛市著名建筑之一。
653	2023-05-07 16:12:22	青岛德国总督楼旧址博物馆	1	名气大，实际一般，建筑不如胶州总督府宏伟，就是官邸，里面光线也不太明亮。服务更没有了，官僚作风大极了。游客带了2、3岁孩子一眼没看住，跑进陈列区触动警报，孩子立刻被家长拉出来。但保安过来后还是教育了好几分钟，说了十几个对不起，还跟着不依不饶的说教。更搞笑的是管理工作者也只是护着自己人，只说怕吓着孩子。直到游客说调出监控出来看，保安才说了句“欢迎你们来参观”。可以说40岁的人，游览众地，体验最差的一次，没有之一。同样的时间预算，反而银海大世界的海洋军事博物馆感觉更有收获，那里有中国海拔零点，还可以登上555军舰，蛟龙，雷达，参加国庆70周年阅兵的众多武器，还有青岛十大景观燕山秋潮。对于老百姓，能登上刚退役2年的军舰，十分有幸。另外还有帆船和游艇俱乐部。
654	2022-06-06 12:57:20	青岛德国总督楼旧址博物馆	5	生命本无意义，是“我”使生命获得意义——史铁生《病隙碎笔》我留着些什么痕迹呢？我何曾留着像游丝样的痕迹呢？我***来到这世界，转眼间也将***的回去罢？但不能平的，为什么偏要白白走这一遭啊？ ——《匆匆》朱自清 ​​月亮掉入了烟囱，夜晚的乡村在汹涌麦浪中微微倾斜惯有谣诼或青眼，何须他人置一言愿你有好运气，如果没有，愿你在不幸中学会慈悲；愿你被很多人爱，如果没有，愿你在寂寞中学会宽容 ——《愿你慢慢长大》 刘瑜风吹着空旷的夜，也吹着我，风吹着未来，也吹着过去，我成为某个人，某间点着油灯的陋室我们生来已陷溺在贪嗔痴爱中，犹如污泥一般，怎么能跳出这般尘网 ——《红楼梦》 曹雪芹不乱于心，不困于情，不畏将来，不念过往，如此，安好向来缘浅，奈何情深 ——《何以笙箫默》顾漫伤口是别人给予的耻辱，自己坚持的幻觉 ——《七月与安生》安妮宝贝把心事留在那堆喝空的酒瓶子里，然后，生活将继续，将异乡当作故乡，…
655	2021-10-06 20:01:30	青岛德国总督楼旧址博物馆	4	本来总督府不在计划之列，路上遇到好几个游客推荐才准备来的，可能期望值太高了，实际到了感觉一般，就是介绍总督府里各个房间和家具，还有青岛的历史。如果光去看不请解说感觉不能了解到什么，途中蹭了一小段讲解，感觉还比较有意思
656	2021-10-01 14:50:10	青岛德国总督楼旧址博物馆	4	我发现青岛的楼建筑都非常的有特色。完全西式的建筑风格，再加上独特的地理环境。让我们在参观的时候感觉美轮美奂。这里曾经是***居住的地方。走进屋内，浓重的历史感扑面而来。再从2楼的窗户远眺望去，海外的景色仿佛跨越了几十年，我们在屋内是现代，而窗外的海边景色仿佛又到了民国时期。不得不惊叹设计者的巧妙构思与精湛的专业能力。如果你来青岛游玩，我一定推荐你来这里参观。
657	2021-07-25 09:26:58	青岛德国总督楼旧址博物馆	4	去过两次了，第二次是带着别人一起去的，因为挺喜欢这个地方。德国总督府就是一个缩小版的皇宫，设计上动了很多的心思。很多东西经历了百多年，还历久如新。这当年的用材之好，令人惊叹。最好是跟着能讲解的导游一路走一路听，才不会走马观花，能了解到各类趣味，增长见识。内部出于保护，禁止游客拍照。
658	2021-04-04 13:21:21	青岛德国总督楼旧址博物馆	5	带着小朋友去的，小朋友很开心。老房子好多小机关让人意想不到，不得不称赞过去的人真的是很大的智慧，现在当景点玩，等孩子大一大，还要再来，到时就是学习历史了。
659	2021-03-09 09:07:42	青岛德国总督楼旧址博物馆	5	现场扫码预约取票，出示绿码就可以进入。这个景点在市南靠海的网红打卡地的周边，附近走走可以逛很多景点，这一处紧挨着信号山，从山上下来正好过来。内部值得一看。
660	2022-06-23 15:20:32	青岛德国总督楼旧址博物馆	4	很值得一去的地方，通过参观，从中可以了解很多历史，也能从中感悟很多。
661	2022-06-03 13:45:30	青岛德国总督楼旧址博物馆	5	德国总督府建筑很有西方艺术，博物馆保存完好，还原当时的建筑风貌，除了参观各展厅，还有演艺厅通过新闻片向游客介绍总统府的设计及多年来发展的历史文化。
662	2022-06-03 13:45:07	青岛德国总督楼旧址博物馆	5	德国总督府建筑很有西方艺术，博物馆保存完好，还原当时的建筑风貌，除了参观各展厅，还有演艺厅通过新闻片向游客介绍总统府的设计及多年来发展的历史文化。
663	2021-05-07 16:33:32	青岛德国总督楼旧址博物馆	5	总督府是一个安静优雅的去处，历尽沧桑却保留完好，非常有文化气息。无论是照片、文字还有视频都诉说着百年青岛的历史！总督府古朴典雅，阳光下充满魅力！
664	2021-04-18 07:37:44	青岛德国总督楼旧址博物馆	5	我们在外面拍照博物馆外观时，看到三楼阳台有几个人在远眺海边美景，并且还有人用手机拍照，可是三楼不对外开放！说明博物馆可以向游客开放三楼的。总的来说博物馆景色不错，性价比高，总体超赞，
665	2021-05-07 14:25:20	青岛德国总督楼旧址博物馆	5	60岁以上老人和儿童是不需要门票的，需要提供有效证件，门票便宜，值得一看，据说这是青岛九龙居首的风水宝地，也看看当时德国***在青岛的奢靡生活
666	2021-04-21 18:00:54	青岛德国总督楼旧址博物馆	5	看这个巴洛克式的历史建筑挺好的，除了外面里面的建筑风格及装饰也值得观赏，到这里的交通也很方便，值得
667	2021-05-09 23:38:46	青岛德国总督楼旧址博物馆	5	非常值得！中西建筑设计的完美融合！美观舒适且实用性强。一百多年前的设计到现在仍是经典之作。唯一，独特，总体超赞，景色不错，非常喜欢！
668	2022-08-12 08:01:01	青岛德国总督楼旧址博物馆	5	这个地方非常值得一去，环境优美，外景很好，楼里面都是故事。记得提前网上预约，建筑非常适合拍照。就在信号山公园旁边，走路过去即可。
669	2023-03-19 20:10:00	青岛德国总督楼旧址博物馆	1	山东省青岛市市南区境内德国古堡式建筑 德国总督楼旧址位于山东省青岛市市南区龙山路26号（今迎宾馆），是一座典型的德国古堡式建筑。原为德国占领青岛时期，德国总督官邸。始建于1903年余平方米。楼高30余米，全部建筑费用100万马克。
670	2023-03-19 20:09:45	青岛德国总督楼旧址博物馆	1	山东省青岛市市南区境内德国古堡式建筑 德国总督楼旧址位于山东省青岛市市南区龙山路26号（今迎宾馆），是一座典型的德国古堡式建筑。原为德国占领青建于1903年，1908年竣工，建筑面积4000余平方米。楼高30余米，全部建筑费
671	2023-03-19 20:09:27	青岛德国总督楼旧址博物馆	1	山东省青岛市市南区境内德国古堡式建筑 德国总督楼旧址位于山东省青岛市市南区龙山路26号（今迎宾馆），是一座典型的德国古堡式建筑。原为德国占领青岛时期，德国总督官邸。始建于1903年，1908年竣工，建筑面积4000余平方米。楼高30余米，全
672	2023-03-19 20:09:12	青岛德国总督楼旧址博物馆	1	山东省青岛市市南区境内德国古堡式建筑 德国总督楼旧址位于山东省青岛市市南区龙山路26号（今迎宾馆），是一座典型的德国古堡式建筑。原为德国占领青岛时期，德国总督官邸。始建于1903年，1908年竣工，建筑面积
673	2023-03-19 20:05:33	青岛德国总督楼旧址博物馆	1	山东省青岛市市南区境内德国古堡式建筑 德国总督楼旧址位于山东省青岛市市南区龙山路26号（今迎宾馆），是一座典型的德国古堡式建筑。原为德国占领青岛时期，德国总督官邸。始建于1903年，1908年竣工，建筑面积4000余平方米。楼高30余米，全部建筑费用100万马克。
674	2023-03-19 20:05:08	青岛德国总督楼旧址博物馆	1	山东省青岛市市南区境内德国古堡式建筑 德国总督楼旧址位于山东省青岛市市南区龙山路26号（今迎宾馆），是一座典型的德国古堡式建筑。原为德国占领青岛时期，德国总督官邸。始建于1903年，1908年竣工，建筑面积4000余平方米。楼高30余米，全部建筑费用100万马克。
675	2023-03-19 20:04:57	青岛德国总督楼旧址博物馆	1	山东省青岛市市南区境内德国古堡式建筑 德国总督楼旧址位于山东省青岛市市南区龙山路26号（今迎宾馆），是一座典型的德国古堡式建筑。原为德国占领青岛时期，德国总督官邸。始建于1903年，1908年竣工，建筑面积4000余平方米。楼高30余米，全部建筑费用100万马克。
676	2023-03-19 20:04:45	青岛德国总督楼旧址博物馆	1	山东省青岛市市南区境内德国古堡式建筑 德国总督楼旧址位于山东省青岛市市南区龙山路26号（今迎宾馆），是一座典型的德国古堡式建筑。原为德国占领青岛时期，德国总督官邸。始建于1903年，1908年竣工，建筑面积4000余平方米。楼高30余米，全部建筑费用100万马克。
677	2023-03-19 20:04:30	青岛德国总督楼旧址博物馆	1	山东省青岛市市南区境内德国古堡式建筑 德国总督楼旧址位于山东省青岛市市南区龙山路26号（今迎宾馆），是一座典型的德国古堡式建筑。原为德国占领青岛时期，德国总督官邸。始建于1903年，1908年竣工，建筑面积4000余平方米。楼高30余米，全部建筑费用100万马克。
678	2023-03-19 20:04:20	青岛德国总督楼旧址博物馆	1	山东省青岛市市南区境内德国古堡式建筑 德国总督楼旧址位于山东省青岛市市南区龙山路26号（今迎宾馆），是一座典型的德国古堡式建筑。原为德国占领青岛时期，德国总督官邸。始建于1903年，1908年竣工，建筑面积4000余平方米。楼高30余米，全部建筑费用100万马克。
679	2023-03-19 20:04:06	青岛德国总督楼旧址博物馆	1	山东省青岛市市南区境内德国古堡式建筑 德国总督楼旧址位于山东省青岛市市南区龙山路26号（今迎宾馆），是一座典型的德国古堡式建筑。原为德国占领青岛时期，德国总督官邸。始建于1903年，1908年竣工，建筑面积4000余平方米。楼高30余米，全部建筑费用100万马克。
680	2023-03-19 20:03:53	青岛德国总督楼旧址博物馆	1	山东省青岛市市南区境内德国古堡式建筑 德国总督楼旧址位于山东省青岛市市南区龙山路26号（今迎宾馆），是一座典型的德国古堡式建筑。原为德国占领青岛时期，德国总督官邸。始建于1903年，1908年竣工，建筑面积4000余平方米。楼高30余米，全部建筑费用100万马克。
681	2023-03-19 20:03:32	青岛德国总督楼旧址博物馆	1	山东省青岛市市南区境内德国古堡式建筑 德国总督楼旧址位于山东省青岛市市南区龙山路26号（今迎宾馆），是一座典型的德国古堡式建筑。原为德国占领青岛时期，德国总督官邸。始建于1903年，1908年竣工，建筑面积4000余平方米。楼高30余米，全部建筑费用100万马克。
682	2023-03-19 20:03:14	青岛德国总督楼旧址博物馆	1	山东省青岛市市南区境内德国古堡式建筑 德国总督楼旧址位于山东省青岛市市南区龙山路26号（今迎宾馆），是一座典型的德国古堡式建筑。原为德国占领青岛时期，德国总督官邸。始建于1903年，1908年竣工，建筑面积4000余平方米。楼高30余米，全部建筑费用100万马克。
683	2023-03-19 20:03:03	青岛德国总督楼旧址博物馆	1	山东省青岛市市南区境内德国古堡式建筑 德国总督楼旧址位于山东省青岛市市南区龙山路26号（今迎宾馆），是一座典型的德国古堡式建筑。原为德国占领青岛时期，德国总督官邸。始建于1903年，1908年竣工，建筑面积4000余平方米。楼高30余米，全部建筑费用100万马克。
684	2023-03-19 20:02:52	青岛德国总督楼旧址博物馆	1	山东省青岛市市南区境内德国古堡式建筑 德国总督楼旧址位于山东省青岛市市南区龙山路26号（今迎宾馆），是一座典型的德国古堡式建筑。原为德国占领青岛时期，德国总督官邸。始建于1903年，1908年竣工，建筑面积4000余平方米。楼高30余米，全部建筑费用100万马克。
685	2023-03-19 20:01:46	青岛德国总督楼旧址博物馆	1	山东省青岛市市南区境内德国古堡式建筑 德国总督楼旧址位于山东省青岛市市南区龙山路26号（今迎宾馆），是一座典型的德国古堡式建筑。原为德国占领青岛时期，德国总督官邸。始建于1903年，1908年竣工，建筑面积4000余平方米。楼高30余米，全部建筑费用100万马克。
686	2023-03-19 20:01:35	青岛德国总督楼旧址博物馆	1	山东省青岛市市南区境内德国古堡式建筑 德国总督楼旧址位于山东省青岛市市南区龙山路26号（今迎宾馆），是一座典型的德国古堡式建筑。原为德国占领青岛时期，德国总督官邸。始建于1903年，1908年竣工，建筑面积4000余平方米。楼高30余米，全部建筑费用100万马克。
687	2022-08-12 21:10:41	青岛德国总督楼旧址博物馆	5	总督府非常漂亮，很喜欢欧式建筑，就像一个庄园城堡，感觉非常好，环境优美，不虚此行
688	2022-07-27 21:34:36	青岛德国总督楼旧址博物馆	5	免费开放的景点，记录青岛历史，值得一去。 里面也展示了胶澳租界条约的文物。 预约流程顺利，转一转还是挺大的。外面风景也好看。
689	2022-07-22 16:25:18	青岛德国总督楼旧址博物馆	5	这是非常非常值得去的一个景点，是在一个很小的小山上的总督府，非常豪华，景色也特别漂亮，嗯，可以说金碧辉煌，很奢侈，嗯，里面的家具，钢琴都是很古老的，很值得一看。
690	2022-01-31 21:10:28	青岛德国总督楼旧址博物馆	5	这个地方空间有限，不适合白天下午，最好的时间段就是开门那一阵，人少看的仔细，人多就显得格外拥挤，加上木制地板，人多会比较嘈杂， 除了室内，室外没有观赏的价值，带着孩子来看看挺好的，了解一下青岛的历史，仅此而已。
691	2021-06-12 19:01:41	青岛德国总督楼旧址博物馆	5	老爸老妈第一次来参观，特意看了下传说中的青岛地下管道的构造，很有意义的一个景点。
692	2021-05-27 16:10:26	青岛德国总督楼旧址博物馆	5	和闺蜜夫妇从上海到青岛度假，行程安排有参观“德国总督楼***（青岛迎宾馆）”。***、汪精卫、胡志明、***都曾居住于此。建筑及内设非常豪华，由于楼内不准拍照，很遗憾。楼内陈设大开眼界，梅森瓷器、巨制吊灯、错层女管家房（***住此）等…值得到此观赏！
693	2021-04-26 18:28:57	青岛德国总督楼旧址博物馆	5	非常值得推荐的景点，整个建筑物中西结合，美伦美焕，很有时代特色。且里面的布局、摆设精美，展品很多，介绍详细，性价比高，。
694	2022-08-08 17:32:59	青岛德国总督楼旧址博物馆	5	原本不在我的旅游计划中，去老舍故居的路上，偶然发现可以预约，于是就进来看看，游览下来，感觉收获很大，了解了这个城市的一段历史，也明白了这段历史对于国人的意义！
695	2022-03-06 17:59:51	青岛德国总督楼旧址博物馆	5	到了青岛必定要去的一个地方，了解历史，欣赏德国建筑的独特风格，周边环境太棒了。
696	2021-06-25 17:21:35	青岛德国总督楼旧址博物馆	5	很好，门口的大屏幕播放博物馆的历史，还有***当年下榻青岛时居住的痕迹，给孩子和大人都增长了见识，非常有意义的地方。里面是禁止拍照的，只能拍个外景作为留念了。
697	2021-06-25 17:15:54	青岛德国总督楼旧址博物馆	5	很好，门口的大屏幕播放博物馆的历史，还有***当年下榻青岛时居住的痕迹，给孩子和大人都增长了见识，非常有意义的地方。里面是禁止拍照的，只能拍个外景作为留念了。
698	2021-06-25 17:13:51	青岛德国总督楼旧址博物馆	5	很好，门口的大屏幕播放博物馆的历史，还有***当年下榻青岛时居住的痕迹，给孩子和大人都增长了见识，非常有意义的地方。里面是禁止拍照的，只能拍个外景作为留念了。
699	2022-08-09 11:00:45	青岛德国总督楼旧址博物馆	5	完美！虽然那段历史我们不愿意重提，但是建筑本身确实值得好好保护，永远传承。
700	2021-06-15 09:41:01	青岛德国总督楼旧址博物馆	5	建筑雄伟，造型设计优美，内部结构合理，富有文化内涵，是一个值得推荐的酒店！
701	2022-06-26 08:23:26	青岛德国总督楼旧址博物馆	5	青岛殖民时代的标志性建筑，现在免门票了，很值得一去。
702	2021-03-23 20:26:49	青岛德国总督楼旧址博物馆	5	非常值得一看，就是购票程序太繁琐，希望改进！ 古堡美轮美奂，让人流连忘返。
703	2021-06-21 14:52:43	青岛德国总督楼旧址博物馆	5	青岛地区***的建筑啊，各个时期的历史名人都有住过这里，再成为博物馆景色不错，以前还是迎宾馆，可见一斑！
704	2021-05-28 09:29:57	青岛德国总督楼旧址博物馆	5	有趣好玩，具有历史韵味，很推荐看地下一层的纪录片，可以一边吃午饭一边看，了解很多历史背景和居所细节内容。
705	2022-08-17 13:02:48	青岛德国总督楼旧址博物馆	5	蛮不错的人了，，，，，
706	2023-03-19 20:08:40	青岛德国总督楼旧址博物馆	1	山东省青岛市市南区境内德国古堡式建筑式建筑。原为德国占领青岛时期，德国总督官邸。始建于1903年，1908年竣工，建筑面积4000余平方米。楼高30余米，全部建筑费用100万马克。
707	2021-05-27 13:49:35	青岛德国总督楼旧址博物馆	5	景色不错，性价比高，金典精致，风格独特，有趣好玩，总体超赞，
708	2019-07-10 07:37:02	青岛德国总督楼旧址博物馆	5	作为国家三级博物馆，全国首批3A级旅游景区，总督府先后接待过众多海内外知名人士，架起了中外文化关系沟通之桥梁，是青岛 历史文化名城的一个经典象征，成为海内外观众了解青岛近代历史沿革、了解东西方建筑艺术对话的一扇重要窗口，具有极高的历史、艺术、科学价值。
709	2022-08-21 22:29:46	青岛德国总督楼旧址博物馆	4	值得一看，了解历史
710	2022-08-21 22:28:09	青岛德国总督楼旧址博物馆	4	值得一看，了解历史
711	2022-07-04 15:12:18	青岛德国总督楼旧址博物馆	4	历史悠久，具有特色
712	2022-03-27 12:03:33	青岛德国总督楼旧址博物馆	5	非常漂亮的楼，纯粹的德国式建筑，建造很有特色，要跟着导游走
713	2021-04-12 17:43:04	青岛德国总督楼旧址博物馆	5	很值得去的景点，很特别！ 可以用精致来形容！干净，服务也好！
714	2022-08-13 15:42:05	青岛德国总督楼旧址博物馆	4	总体还行，看过就过，只有那台象牙键的斯坦威德国人的治理下青岛才有今日青岛的特色，为青岛城市规划打好了基础，更为青岛啤酒的写下光彩的一笔。
715	2022-06-27 20:47:24	青岛德国总督楼旧址博物馆	5	一定要跟着导游走，因为有很多小机关，还有很多有趣的小故事
716	2021-06-23 09:33:15	青岛德国总督楼旧址博物馆	4	总体来说可玩，但里面不让拍照，也没有讲解，看个热闹的话没啥意思，蹭了一些导游的讲解，了解了点历史，性价比一般般吧，感觉如果十块一个人还行
717	2022-05-08 23:13:09	青岛德国总督楼旧址博物馆	5	地标式建筑，内部豪华，视野开阔，每次来青岛都要来走一走
718	2021-08-01 03:52:50	青岛德国总督楼旧址博物馆	5	门票很便宜，超级赞的复古别墅，好想能住在里面做公主👸
719	2023-03-19 20:06:59	青岛德国总督楼旧址博物馆	1	山东省青岛市市南区境内德国古堡式建筑 德国总督楼旧址位于山东省青岛市市南区龙山路26号（今迎宾馆），是一座典型的德国古堡式建筑。原为德国占领青岛时期，德国总督官邸。始建于19
720	2021-04-17 20:43:12	青岛德国总督楼旧址博物馆	5	值得一看！！性价比高，有趣好玩，景色不错，总体超赞，
721	2022-06-16 06:58:20	青岛德国总督楼旧址博物馆	4	位于信号山的德国🇩🇪总督官邸，是德国海外最大的宫殿式建筑。富丽堂皇的德式风情，极具巴伐利亚风格。推荐参观！
722	2021-10-19 23:16:56	青岛德国总督楼旧址博物馆	5	总督府还行的，逛逛啥的还是挺有意思的，里面不让拍照什么的所以没有多的图片了，只能说欧式建筑什么的还挺好的，百年建筑还是值得一看的～
723	2021-05-15 14:40:30	青岛德国总督楼旧址博物馆	5	历史建筑，值得一游。里面有很多老物件，里面播放的有关视频讲解对了解德占期间的青岛历史有所帮助，总体来说很不错，20元门票还是值的。
724	2021-03-14 22:22:36	青岛德国总督楼旧址博物馆	5	門票便宜性价比高，！維護得很好，可惜裡面不能拍照！
725	2021-09-21 15:23:29	青岛德国总督楼旧址博物馆	5	青島龍穴所在，旁邊的號角山可以俯瞰整個青島海岸線
726	2021-05-20 13:23:30	青岛德国总督楼旧址博物馆	5	了解历史，整座楼很有特色，外观别致，内部体现出老房子的味道，酒窖，女管家房印象深刻，房子外面的花园非常幽静，走走坐坐，十分惬意。
727	2021-04-26 10:46:31	青岛德国总督楼旧址博物馆	5	青岛的历史和建筑风格！看待许多其它地方没有的风景和历史知识，值得一去！带上朋友和家人一起，漫步于博物馆花园，远眺大海，欣赏风景！
728	2022-08-14 21:18:12	青岛德国总督楼旧址博物馆	5	建筑保存完好，很值得一去，依稀还可见当年场景～
729	2021-05-07 08:54:50	青岛德国总督楼旧址博物馆	5	德国总督府旧址，很大的一个景区，20元的门票超级划算。建筑很庞大，很漂亮，里面有一些以前的家具，不过感觉是民国到解放后的。
730	2022-08-21 18:06:30	青岛德国总督楼旧址博物馆	5	异国文化、反映了一段被奴役被殖民被欺辱的历史，参观后感慨万千。今日之中国已今非昔比，祝愿伟大祖国繁荣昌盛，人民幸福安康。
731	2022-07-06 04:27:26	青岛德国总督楼旧址博物馆	4	适逢青岛众多景点免费开放，所以我们不花一分钱游览了这个博物馆，很开心。 暑假刚刚开始，一场大雨过后，植被颜色很好看，空气也清新。整个园区不大，但是风景挺美。 这个景点好像没有专门的停车场，不过附近有一个新建的人防停车场，可以停在那里。 进去后可以参观整个总督府内部，作为一个别墅真是够大的，内部陈设非常华丽，为德国***时所建造，看了以后也可以稍微了解一点当时的历史。 楼下有个放映厅，播放相关的介绍短片，可以看一看。 总体来讲很不错。
732	2021-09-24 20:03:14	青岛德国总督楼旧址博物馆	5	很有特色的建筑，如果室内可以拍照就更好啦
733	2022-07-04 23:17:54	青岛德国总督楼旧址博物馆	5	非常有青岛代表性的建筑和文化，德国特色
734	2022-06-13 08:48:44	青岛德国总督楼旧址博物馆	5	历史建筑，也是帝国主义侵略中国的罪证！
735	2021-05-01 19:05:53	青岛德国总督楼旧址博物馆	5	青岛必去景点，带你穿越时空，去看那时的生活和建筑总体超赞，性价比高，有趣好玩，
736	2022-03-20 10:36:25	青岛德国总督楼旧址博物馆	5	非常值得一看，很有历史感，需要购票！
737	2021-04-08 10:35:28	青岛德国总督楼旧址博物馆	5	中西文化交融，历史底蕴深厚，值得一游。性价比高，，60岁以上老人免费，赞👍
738	2022-06-29 05:46:07	青岛德国总督楼旧址博物馆	5	值得去看看，了解一下青岛的近代史！
739	2022-05-23 22:09:05	青岛德国总督楼旧址博物馆	5	很经典的德式建筑，屋檐上装饰着音符
740	2022-05-07 21:57:11	青岛德国总督楼旧址博物馆	5	【景色】美 【趣味】好 【性价比】很高
741	2022-07-06 18:23:16	青岛德国总督楼旧址博物馆	5	东西方建筑风格的融合，挺值得一看
742	2022-08-02 19:10:40	青岛德国总督楼旧址博物馆	5	还不错的建筑，之前德国人建造的
743	2021-05-14 20:18:27	青岛德国总督楼旧址博物馆	5	景色不错，有趣好玩，总体超赞，性价比高，我来青岛就为了来看这个的。
744	2022-08-12 20:53:23	青岛德国总督楼旧址博物馆	5	值得去！特别是最后电影介绍，对青岛历史的深入了解，很适合青少年。
745	2022-08-11 17:29:28	青岛德国总督楼旧址博物馆	4	还挺有意思的，值得去看看
746	2022-08-09 14:25:46	青岛德国总督楼旧址博物馆	5	是一个特色景区，一个有历史价值的城堡（可以拍出大片），景色很美
747	2021-04-23 17:12:40	青岛德国总督楼旧址博物馆	5	这个是这些景点里面性价比最高的一个了。可以进入楼内参观，很多房间都保留了以前的样子。但是有几个地图上显示的景点似乎没有开放。出太阳照相好好看。景色不错，有趣好玩，性价比高，总体超赞，
748	2021-05-13 23:07:14	青岛德国总督楼旧址博物馆	5	性价比高，值得参观。
749	2022-08-14 13:29:47	青岛德国总督楼旧址博物馆	5	看到了青岛地下水道
750	2022-07-15 18:06:50	青岛德国总督楼旧址博物馆	4	环境不错，介绍全面
751	2021-08-25 18:33:40	青岛德国总督楼旧址博物馆	5	在海边建造的一座石头房子，里面很奢华，很漂亮非常值得一去。
752	2021-06-08 11:31:11	青岛德国总督楼旧址博物馆	5	造型精美，建筑宏伟，装修电典雅，总体超赞，具有典型的德国风情，是反映青岛历史的一座到青岛必看的建筑物。景区的服务很好，服务人员态度很热情。
753	2021-06-01 18:32:15	青岛德国总督楼旧址博物馆	5	很有价值的旅游景点
754	2021-05-16 08:41:14	青岛德国总督楼旧址博物馆	4	环境优美！建筑风格独特！历史感浓重！风景非常好，随手一拍就可以出片！建议来青岛旅游的朋友可以把德国总督府旧址当时一个打卡点哦！近距离接触历史！非常值得一去！景色不错，总体超赞，
755	2022-08-07 11:16:26	青岛德国总督楼旧址博物馆	4	这个旧址真的很具有德国特色，地下室的酒窖，会客厅旁的音乐厅，处处显示着德国的文化。在这个旧址洋楼里有三架钢琴，优雅的艺术氛围不言而喻。
756	2022-08-04 12:22:34	青岛德国总督楼旧址博物馆	5	建筑极富特色！
757	2022-07-31 15:09:36	青岛德国总督楼旧址博物馆	4	可以了解青岛德国人在这里留下的东西，感受到设计师的用心和当时我们与欧洲强国的差距。看看今天我们发展的速度，应该珍惜来之不易的幸福生活
758	2021-10-17 22:45:21	青岛德国总督楼旧址博物馆	5	原青岛的德国总督府，现改名为青岛德国总督楼旧址博物馆，地理位置优越：地处山巅，放眼望去无敌海景，建筑富有德国风情，大楼内部保存完好！
759	2021-04-09 13:26:14	青岛德国总督楼旧址博物馆	5	二十世纪初建造的具有欧洲皇家德国古堡风格的老别墅，造型典雅，装饰豪华，很好玩。69岁以上老人可免费参观总体超赞，景色不错，性价比高，
760	2022-08-14 13:29:13	青岛德国总督楼旧址博物馆	5	不错的小楼
761	2021-05-02 23:50:37	青岛德国总督楼旧址博物馆	5	五一期间人从众，信号山公园上不去，转角遇到了德国总督府。入园之后别有一番天地，庄严古典的德式建筑，宫廷式的花园，值得一游的打卡点。
762	2022-04-16 16:44:28	青岛德国总督楼旧址博物馆	4	就是的，德式建筑不保留的，还是比较不错的，因为天热去又赶着躲雷雨就匆匆看了一下就走了。
763	2021-05-24 19:51:48	青岛德国总督楼旧址博物馆	5	景区人不算太多，门票价格适中，旁边就是信号山。
764	2021-06-07 12:01:24	青岛德国总督楼旧址博物馆	5	这个地方值得一游，想了解青岛前世是一个很好的地方。从德国对青岛的殖民到青岛的发展都有一个较详细的介绍。站在观光台还能比较全面看到青岛的一个区域。景色不错，总体超赞，
765	2022-08-22 09:54:45	青岛德国总督楼旧址博物馆	5	非常美的建筑，了解历史。携程买票方便快捷。
766	2021-03-09 12:39:19	青岛德国总督楼旧址博物馆	5	非常值得去。门票只要13，楼的外立面和内部都非常精华，还附带一个花园。房屋内部理论上是不允许拍照的，因此下面2图是外立面。
767	2021-06-19 21:33:58	青岛德国总督楼旧址博物馆	5	值得一去，很漂亮，是我看到最漂亮的，国内很少看到这种建筑，其他的青岛建筑也是很有特色，很喜欢，希望有机会还能去看看，值得
768	2021-06-15 23:40:09	青岛德国总督楼旧址博物馆	5	带了一个小朋友慕名来参观的，总督旧址多么恢宏大气自然不必说了网上都有详细介绍。昨天是主动订了一张成人票和一张儿童票，结果验票的小哥哥说儿童可以免费，10元钱在网页申请退掉吧，很感谢青岛市民，走到哪里都有种如沐春风的美好！总体超赞，
769	2021-05-17 20:15:31	青岛德国总督楼旧址博物馆	5	我们之间出了问题，但我完全无意伤害你，真的很想与你和好如初，请原谅我吧我们之间出了问题，但我完全无意伤害你，真的很想与你和好如初，请原谅我吧我们之间出了问题，但我完全无意伤害你，真的很想与你和好如初，请原谅我吧我们之间出了问题，但我完全无意伤害你，真的很想与你和好如初，请原谅我吧
770	2021-05-14 17:58:44	青岛德国总督楼旧址博物馆	5	景色不错，有趣好玩，性价比高，总体超赞，
771	2021-05-07 13:51:47	青岛德国总督楼旧址博物馆	5	值得一看，不看不知道，里面曾经***下榻过，而且还开过***，能与名人时空交错，站在同一个地方同一个房间，如梦一般。 而且建筑独具特色，跟电视剧里一样，羡慕住在这里的人。 最喜欢的房间是花房，小喷泉，玻璃房、真是会享受。
772	2021-04-17 13:19:30	青岛德国总督楼旧址博物馆	5	性价比高，有趣好玩，景色不错，总体超赞，
773	2020-09-17 16:53:08	青岛德国总督楼旧址博物馆	5	简介 迎宾馆位于青岛市市南区龙山路26号，背倚风景如画的信号山公园，与中国海洋大学、基督教堂等遥遥相对，地理位置突出，环境幽雅。 迎宾馆原是德国驻胶澳总督的官邸，故名“总督官邸”。由德国建筑师拉查鲁维茨设计，建筑总监为施特拉塞尔，青岛迎宾馆始建于1905年，1908年正式竣工使用。主楼高4层，附楼高4层。 迎宾馆是一座典型的欧洲古堡式建筑，是德皇威廉二世时代的典型建筑式样与青年风格派手法相结合的欧式建筑。
774	2022-06-24 15:23:25	青岛德国总督楼旧址博物馆	3	一般，德国人当年住的地方从现在的陈列看来很简单朴素，可玩性比美龄宫差很多。
775	2021-04-16 12:14:59	青岛德国总督楼旧址博物馆	5	景色不错，性价比高，总体超赞，
776	2021-08-05 09:47:23	青岛德国总督楼旧址博物馆	5	这座具有欧洲皇家风范的古堡气势恢宏，富丽堂皇，凝结了设计者的智慧。作为胶澳总督府，她的美丽中掩藏着太多屈辱，我们要时刻警醒自己，兴我中华，匹夫有责！
777	2021-07-03 11:58:40	青岛德国总督楼旧址博物馆	5	青岛保留最好的德国优秀建筑！
778	2021-06-16 21:03:45	青岛德国总督楼旧址博物馆	5	青岛有很多著名的旅游景点，青岛德国总督楼旧址博物馆就是其中之一，很多游客不远万里慕名前来，在此打卡拍照留念！
779	2022-07-22 16:11:11	青岛德国总督楼旧址博物馆	5	适合懂历史的中青少年游玩，可以帮助游客更全面的了解历史，理解历史。
780	2021-06-29 05:52:19	青岛德国总督楼旧址博物馆	5	古老有温度的建筑，外部精美壮观，内部古典优雅，值得参观。推荐。
781	2021-04-26 18:30:17	青岛德国总督楼旧址博物馆	5	景区总体不错 闹中取静 建筑美观 历史的痕迹 值得一看
782	2022-06-19 15:38:29	青岛德国总督楼旧址博物馆	4	老建筑，现在免费，有时间的话可以去看下。
783	2021-05-07 14:32:26	青岛德国总督楼旧址博物馆	5	60岁以上老人和儿童是不需要门票的，需要提供有效证件，门票便宜，值得一看，据说这是青岛九龙居首的风水宝地，也看看当时德国***在青岛的奢靡生活
784	2021-05-07 14:31:39	青岛德国总督楼旧址博物馆	5	60岁以上老人和儿童是不需要门票的，需要提供有效证件，门票便宜，值得一看，据说这是青岛九龙居首的风水宝地，也看看当时德国***在青岛的奢靡生活
785	2022-03-18 22:57:34	青岛德国总督楼旧址博物馆	4	青岛的前德国总督旧址博物馆，位于沿海山坡顶上的一憧德式建筑
786	2020-11-19 19:03:12	青岛德国总督楼旧址博物馆	5	青岛德国总督府旧址博物馆，地理位置优越，提前预约免费参观，进入总督府大楼不允许拍照，只能拍拍外面，跟着导游听了一下讲解，还是很值得一看的。
787	2021-09-10 23:29:52	青岛德国总督楼旧址博物馆	5	非常漂亮的德国建筑，据说德国人说在德国这样的建筑也已经没有了。门票也不贵，十几块钱，性价比很高。
788	2021-07-03 08:33:42	青岛德国总督楼旧址博物馆	4	特别值得一看，而且和其他景点离得很近。只是参观路线安排不太合理，我们都没看到三楼。路线标牌指示不清晰，还不允许内部拍照。但仍然值得一去。
789	2021-06-30 16:22:22	青岛德国总督楼旧址博物馆	5	很喜欢这个博物馆，里面告诉我们那一段历史，周围环境很美，看得出当初也是花了不少钱修建的这个总督楼
790	2021-05-06 09:45:53	青岛德国总督楼旧址博物馆	5	很小一个景点 但是人也不多 里面有个楼梯很漂亮 第一次看到水牢
791	2022-08-20 17:40:30	青岛德国总督楼旧址博物馆	5	按照德国皇宫缩小比例建造，德国人留给青岛的珍贵礼物之一
792	2021-07-14 09:17:01	青岛德国总督楼旧址博物馆	5	德国总督建筑雄伟大气，这么多年过去了，和现代建筑相比，还是凤毛麟角的建筑。
793	2021-06-16 15:11:04	青岛德国总督楼旧址博物馆	5	非常值得一看，不过就是内部不能拍照有点可惜，房子应该没有全部开放，没有看到66间房。德国人在一百年前的装修和设计就和现在差不多，很惊艳
794	2022-03-17 13:48:17	青岛德国总督楼旧址博物馆	5	青岛游必去之景点，有独特的历史性
795	2022-01-31 14:09:25	青岛德国总督楼旧址博物馆	5	非常的精致，没什么人，我和朋友两人包场了，我还在留言本里用德语留了言，希望能一直保存着，哈哈
796	2021-07-02 00:59:59	青岛德国总督楼旧址博物馆	5	虽然是青岛本地人，却也是第一次去，整个建筑布局设计风格巧妙，历史感强，惊叹于建筑内许多一百多年前的物件到现在都可以正常使用。印象最深的是浴室内设施基本和现在一样，令人惊奇。
797	2021-05-05 11:03:05	青岛德国总督楼旧址博物馆	5	了解了很多德国***当时的生活环境，只是孩子太小不太喜欢，催着要走，也不知道平时要不要收费，听说青岛很多景点都是免费的，也许是假期吧！
798	2022-03-17 15:43:56	青岛德国总督楼旧址博物馆	4	很独特的德式风格建筑 二楼的观客窗口给人留下深刻印象
799	2021-06-16 21:21:26	青岛德国总督楼旧址博物馆	5	青岛有很多著名的旅游景点，青岛德国总督楼旧址博物馆就是其中之一，很多游客不远万里慕名而来！
800	2021-06-16 15:14:01	青岛德国总督楼旧址博物馆	5	非常值得一看，不过内部不能拍照有点可惜，房子应该没有全部开放，没有看到66间房。德国人一百多年前的装修和设计就和现在差不多，很惊艳
801	2022-08-04 08:29:31	青岛德国总督楼旧址博物馆	5	强烈推荐，有利于了解青岛城市风貌形成的历史
802	2022-04-23 20:22:38	青岛德国总督楼旧址博物馆	4	这个地方值得一去看看，周围的风景相当不错。
803	2021-06-07 09:42:34	青岛德国总督楼旧址博物馆	5	【景色】景色宜人 【趣味】了解一下历史文化，知道当时青岛的发展。 【性价比】值得拥有。
804	2021-06-04 09:30:01	青岛德国总督楼旧址博物馆	3	进去前咨询一下服务人员是否有讲解员她非常有礼貌地回复我暂时没有讲解人员了。刚好有一群大叔和我们一起就想蹭一下讲解。一路我们都保持安静也没有拍照。走到宴会厅讲解突然说了句不是我的客人请离开！这么高情商的讲解我还真是第一次遇到！真想回怼一下他然道你的客人是包场了吗？凭什么不是你的客人就要离开！想想在博物馆还是保持冷静！
805	2021-05-05 13:19:32	青岛德国总督楼旧址博物馆	5	来青岛好几天了，今天是唯一一天比较轻松的。看看博物馆，德国别墅，但是看了这个博物馆后太震撼了。100多年的历史，中西合璧的建筑，名人荟萃，***曾经住过一个月。
806	2020-12-12 16:16:40	青岛德国总督楼旧址博物馆	5	始建于1905年的青岛迎宾馆原是胶澳（即现在的青岛）德国总督的官邸，故名之为总督官邸，是德国威廉时代典型的建筑式样、建筑材料与青年风格派手法相结合的德式建筑，现在二十世纪初建造的这种风格的房屋在欧洲大陆甚至德国也不多见。它是青岛最美的一栋建筑。外部建筑气势雄伟，外观为古堡式，楼内各房互相贯通，但又各成一体，内部装潢陈设异常华丽，每个房间的吊灯和壁灯造型各异，历经百年仍然完好无损。
807	2020-11-14 17:09:44	青岛德国总督楼旧址博物馆	5	去山东旅游，这一站来到了青岛，在八大关景区逛逛，来到青岛德国总督楼旧址博物馆参观。该博物馆面积挺大的，门票淡季时是13元一个人，淡季时车子可以开进去，旺季就不行了。博物馆位于市南区龙山路26号，于1999年开始对外开放，不知道是不是属于青岛市迎宾馆的一部分，因为我微信支付购买门票，收款方写着是青岛迎宾馆。 青岛德国总督楼旧址博物馆建筑面积4083平方米，始建于1905年，于1907年落成，建筑风格为德国威廉时代典型建筑样式与青年风格派相结合，先后是德国总督、日本驻青岛守备军司令、国民党驻青岛市长的官邸，目前是中国国家三级博物馆。 进入博物馆需要安检，人要过安检门，随身物品需要过安检机，一楼的角落里有服务台，可以在那里租用讲解机，好像是20元一台，或者可以直接聘请讲解员，收费100元一次，大概讲解一小时的时间，把整个建筑都走一遍。进入博物馆，是不允许拍照的，到处都有禁止拍照的标志，一楼也有…
808	2020-10-03 12:06:05	青岛德国总督楼旧址博物馆	5	这里面是当年德国总督的住宅，是德占青岛时期留下的遗产，馆内不让拍照，可以租一个讲解器讲解，很清楚明了，这里也曾是毛主席来青岛时的住地，据称是毛主席在外住最长时间的地方，可以反映出此处的环境优美，气候适宜。眺望远处可以看到当年的军营，如今山河无恙，当年的侵略者早已不见踪影，希望我们的国家一直繁荣富强！
809	2021-06-13 15:45:35	青岛德国总督楼旧址博物馆	5	总体超赞，感受到早起西方对东方文化的向往，抛开历史背景，设计师单纯从文化 创意的出发在当时社会乃至现代都是很好一件艺术品
810	2021-05-06 17:44:00	青岛德国总督楼旧址博物馆	5	是热心的司机大叔安利我们来的。性价比还蛮高的，整体的展陈做得也很细，衍生品的设计吊打旁边八大关，可惜没有买【瘫】顺带景区里买的酸奶蛋糕甜而不腻，绝赞好评中！
811	2021-05-15 18:59:10	青岛德国总督楼旧址博物馆	5	景色不错，性价比高，爱国主义教育。
812	2021-05-05 12:16:38	青岛德国总督楼旧址博物馆	5	里面场馆非常多 风景也非常美丽 挺适合情侣朋友们一起进去完 拍照什么的小地方也很多 场馆里面的文物也很让人惊异 都很好一切
813	2022-08-18 11:55:38	青岛德国总督楼旧址博物馆	4	位置很好，建筑很好，风景也很好。
814	2022-06-18 13:59:04	青岛德国总督楼旧址博物馆	4	印象最深刻的是二楼观察宾客的小窗
815	2022-08-01 18:08:54	青岛德国总督楼旧址博物馆	5	hen hao de lv x
816	2022-03-10 08:59:47	青岛德国总督楼旧址博物馆	4	德国人侵略我中华大地的铁证之一
817	2021-05-10 14:27:49	青岛德国总督楼旧址博物馆	5	景色不错，建筑很漂亮，值得一看
818	2022-07-31 12:20:03	青岛德国总督楼旧址博物馆	5	可以租个电子导览介绍，很详细
819	2021-09-25 21:33:35	青岛德国总督楼旧址博物馆	5	保留着原来的风貌，总督楼很气派，需要跟着导游，可以听到房屋构造的奇特
820	2021-08-18 11:08:42	青岛德国总督楼旧址博物馆	5	学生票十块钱，非常便宜。有空调，走起来非常舒服。总督楼挺大的，比八大关那几个屋子好多了。价格也比他们低。里面不允许拍照，所以没有拍。老东西还是蛮多的
821	2021-08-12 10:15:50	青岛德国总督楼旧址博物馆	5	今年五一的时候去的，里面很大，门牌不贵，很值得逛
822	2021-07-06 17:24:35	青岛德国总督楼旧址博物馆	5	周一开放的，一大早去人少，有讲解器租，值得去。携程可靠，信息准确。
823	2022-08-17 01:17:59	青岛德国总督楼旧址博物馆	5	真不错！就是人有点儿多。
824	2022-07-14 18:08:13	青岛德国总督楼旧址博物馆	5	总体感觉很好，值得参观
825	2021-12-04 12:00:48	青岛德国总督楼旧址博物馆	5	很大的一个景点，植被覆盖率也很高，很舒服～
826	2021-07-14 15:23:21	青岛德国总督楼旧址博物馆	5	推荐！在这里可以看建巩、看历史、看文化，元素众多，值得一看，
827	2021-06-26 07:35:12	青岛德国总督楼旧址博物馆	5	青岛的德国总督府是100多年的老建筑，石头到顶的房子雄伟浑厚，代表了青岛的一段历史，后来改成迎宾馆从民国到现在政府首脑来青岛都喜欢住在这里。
828	2021-06-17 19:21:53	青岛德国总督楼旧址博物馆	5	景色优美,值得一看！
829	2022-08-20 15:52:39	青岛德国总督楼旧址博物馆	5	值得一去，了解历史
830	2022-08-05 08:22:36	青岛德国总督楼旧址博物馆	5	666666666
831	2022-08-05 08:22:11	青岛德国总督楼旧址博物馆	5	666666666
832	2021-10-01 06:44:59	青岛德国总督楼旧址博物馆	5	非常适合在国庆节期间出去旅游景点之一。
833	2022-08-06 21:34:10	青岛德国总督楼旧址博物馆	5	挺好的，值得参观
834	2022-08-05 08:22:48	青岛德国总督楼旧址博物馆	5	66666666
835	2022-08-05 08:22:24	青岛德国总督楼旧址博物馆	5	66666666
836	2022-08-05 08:21:54	青岛德国总督楼旧址博物馆	5	***
837	2022-08-04 23:55:08	青岛德国总督楼旧址博物馆	5	很有意思的博物馆
838	2022-06-30 09:36:17	青岛德国总督楼旧址博物馆	5	预定方便 随时可用
839	2021-07-16 16:19:48	青岛德国总督楼旧址博物馆	5	建筑考究，坚固，
840	2021-05-05 21:51:17	青岛德国总督楼旧址博物馆	5	很值的去看一看。总体超赞，景色不错，性价比高，有趣好玩，
841	2021-04-26 11:11:25	青岛德国总督楼旧址博物馆	5	非常值得一看……
842	2022-08-20 11:45:48	青岛德国总督楼旧址博物馆	5	很好，值得参观
843	2022-08-11 22:05:27	青岛德国总督楼旧址博物馆	4	最深刻印象是里面环境非常好！同时也是为数不多的可以参观的青岛近代建筑了！内外都有一些异域风情！
844	2022-08-01 12:40:14	青岛德国总督楼旧址博物馆	5	很有意义的地方
845	2022-07-18 20:50:43	青岛德国总督楼旧址博物馆	5	非常好，值得来
846	2022-01-01 14:30:22	青岛德国总督楼旧址博物馆	5	每次来青岛都要去走一走的地儿，建筑保存完好，很有特色～
847	2021-12-26 17:34:14	青岛德国总督楼旧址博物馆	5	青岛很有历史文化的一栋楼，最好是有导游讲解，会收获很多
848	2021-06-05 10:25:06	青岛德国总督楼旧址博物馆	5	很好景色不错，
849	2022-08-14 11:34:27	青岛德国总督楼旧址博物馆	5	不错不错不错
850	2022-08-10 10:49:01	青岛德国总督楼旧址博物馆	5	总体感觉不错
851	2022-07-22 15:20:52	青岛德国总督楼旧址博物馆	5	666666
852	2022-06-29 13:13:53	青岛德国总督楼旧址博物馆	5	***
853	2022-03-29 07:21:53	青岛德国总督楼旧址博物馆	5	很不错的景点
854	2021-11-04 19:17:23	青岛德国总督楼旧址博物馆	5	了解下当年发生的事情，随便看看了
855	2021-06-23 07:31:55	青岛德国总督楼旧址博物馆	5	总体不错，老建筑，去的时候不巧部分在维护。 建议:景区内尽量不要出现新近元素，哪怕是广告伞。保持原味对每一个感兴趣的人都是最好的惠赐！
856	2021-06-10 07:10:20	青岛德国总督楼旧址博物馆	5	总督府很不错，给我们团队买的票，很有历史的一个地方，由德国人兴建，最早是德国总督的私人别墅，这个房子住的也太舒服了吧，还是他们会享受
857	2020-10-16 16:08:37	青岛德国总督楼旧址博物馆	5	一直到今年的年底，这个景点实行免费的政策了，有机会来这里看看，还是挺不错的呢，据说，历史上很多的领导人在这里居住过呢，还有一些国外的贵宾也是住在这里，来这里看看，确实不错！
858	2020-10-15 18:59:43	青岛德国总督楼旧址博物馆	5	青岛德国总督楼旧址博物馆，景色很不错，院子里面有几棵很大的桂花树，这个季节的桂花正好是盛花期，好香啊！吸引了很多来这里拍照的摄影爱好者，而且最近都是免费的，到年底，很不错！
859	2022-08-11 01:45:47	青岛德国总督楼旧址博物馆	5	***
860	2021-05-30 17:09:11	青岛德国总督楼旧址博物馆	5	总体超赞，
861	2021-05-27 10:01:31	青岛德国总督楼旧址博物馆	4	看着不错，，，，，，，，，，，，，，，，，景色不错，，门票有点高了，，，，，，，，，，，，，，，，，，，，，，，，，，，，，，，，
862	2021-05-04 23:28:45	青岛德国总督楼旧址博物馆	5	总督府很漂亮、性价比很高，这种房子需要一个电子讲解，看着才更有趣味，并且只需要20元。比网红的大学路拐角值得看不知多少倍。强烈推荐
863	2022-01-13 20:23:57	青岛德国总督楼旧址博物馆	5	建筑蛮有特色的，里面的内容也不少，值得去考一组。
864	2021-06-19 19:40:54	青岛德国总督楼旧址博物馆	5	青岛老城区里推荐必去的历史建筑之一，建筑很有特色，历史很耐寻味！置身其中，仿佛回到那个屈辱的年代，看洋人在中国的土地上作威作福！
865	2020-11-01 11:43:45	青岛德国总督楼旧址博物馆	5	青岛迎宾馆离信号山公园很近，步行几分钟到达，今年迎宾馆免门票费用到12月31日，所以人气比平时还要旺，迎宾馆楼内不许拍照，有很多保安看守，这个地方性价比很高，值得一游！
866	2021-09-13 23:29:27	青岛德国总督楼旧址博物馆	5	全国文物保护单位，很漂亮的建筑，值得参观一下。
867	2021-07-15 14:55:41	青岛德国总督楼旧址博物馆	5	爱国主义教育基地，碧海蓝天红瓦绿树，就是青岛！
868	2021-06-11 23:10:42	青岛德国总督楼旧址博物馆	5	这里非常棒， 【景色】美 【趣味】好 【性价比】很高
869	2021-04-29 23:56:20	青岛德国总督楼旧址博物馆	5	没啥玩的 主要看看历史痕迹 里面很小 里面卖的蛋糕 面包啥的 又贵又不好吃 性价比很高了 因为我是学生票 带学生证 6.5才 没带得话 电子的也可以
870	2021-04-27 17:12:46	青岛德国总督楼旧址博物馆	5	很好很方便，还优惠了两块钱。经典非常值得一去，让人震撼的百年前建筑，也了解了一些历史知识，院里风景也很美，适合拍照，值得推荐。
871	2022-12-25 13:01:52	青岛德国总督楼旧址博物馆	1	保安非常拽 让我对山东印象一下差了 态度非常拽 大门口写的查看十四天行程码也可进入保安死活不让进本身就是外地来旅游大老远跑来的真是让我刮目相看垃圾地方
872	2021-08-17 06:38:05	青岛德国总督楼旧址博物馆	5	非常非常有意思的一个博物馆，很多吸引人的景点
873	2021-07-18 20:49:20	青岛德国总督楼旧址博物馆	5	一幢非常漂亮的德国建筑的别墅，很有历史沉淀感，在这憧别墅里，我们也可以了解历史，喜欢拍照的朋友，还可以美美的拍照，强烈推荐。
874	2021-06-24 22:13:55	青岛德国总督楼旧址博物馆	5	跟着解说走一路，非常有收获。建筑也很有特色，内部的设计非常精巧，无论是进门还是灯饰，还是摆放枪支的柜子，都非常玄妙，值得游览
875	2021-06-20 20:21:11	青岛德国总督楼旧址博物馆	5	欧式建筑风格非常漂亮，环境很好，值得一看。
876	2021-06-19 22:09:03	青岛德国总督楼旧址博物馆	5	非常值得去看，了解历史，尤其是那个镇楼之宝
877	2021-06-06 08:56:38	青岛德国总督楼旧址博物馆	5	环境非常好，对青岛市老城区有进一步的了解。
878	2021-05-14 10:10:39	青岛德国总督楼旧址博物馆	5	需要换票，周边停车不是很方便，碰运气看有没有空位了，或者停的远一点，也算青岛的代表性景区了，青岛诸多别墅中值得选择的一个。
879	2021-05-06 08:24:39	青岛德国总督楼旧址博物馆	5	值得去，但是被忽悠买文创了。***只住了7年真惨。碰到草坪婚礼，啊啊啊啊。景色不错，总体超赞，性价比高，有趣好玩，推荐去玩。
880	2021-04-18 06:20:41	青岛德国总督楼旧址博物馆	5	建筑有特色，******值得一游，内部环境非常振撼，有人帮助讲解介绍，一共三层，性价比高，景色不错，特别是带孩子来！总体超赞，
881	2021-06-07 16:24:43	青岛德国总督楼旧址博物馆	5	性价比高，景色不错，有趣好玩，总体超赞，
882	2021-06-04 11:43:56	青岛德国总督楼旧址博物馆	5	相当不错，来青岛必须要看呀，建筑大气，中西合璧，艺术气息浓重，富有特色，雕梁画栋，雕刻得特别漂亮，精致，贵气，景色怡然，
883	2021-03-25 22:00:04	青岛德国总督楼旧址博物馆	5	其实就是一栋小洋楼，在当时算是豪华别墅了
884	2021-03-15 20:04:29	青岛德国总督楼旧址博物馆	5	体现了青岛的历史文化，参观需要2个小时。
885	2017-08-11 18:21:15	青岛德国总督楼旧址博物馆	5	百年前殖民地时期德国总督府，在今日看来都相当奢华，足以看出1901年当时的气魄，上下四层楼，各个房间有各自的用途。当年德国运来的瓷砖，每一块砖都有它的编号，百年后还依然光彩夺目；宝石灯，相比琉璃灯那是何等的光艳
886	2022-02-15 14:25:12	青岛德国总督楼旧址博物馆	5	非常棒的，保存的很完整，以后暑假还会去
887	2021-09-12 23:49:04	青岛德国总督楼旧址博物馆	5	来过 【景色】美 【趣味】 性强 【性价比】高
888	2021-09-09 19:19:13	青岛德国总督楼旧址博物馆	5	亮点纷呈，值得一看，建议提高参观效率。
889	2021-08-03 09:19:48	青岛德国总督楼旧址博物馆	5	很值得去，喜欢这种石头建筑风格，像城堡
890	2021-06-25 17:06:57	青岛德国总督楼旧址博物馆	5	故事就值得你去看一看，建筑本身就是艺术
891	2021-06-07 13:43:05	青岛德国总督楼旧址博物馆	5	值得一看，是进行爱国主义教育之地。环境优美，建筑古朴、大气。适合带小朋友出游。
892	2021-09-28 21:15:22	青岛德国总督楼旧址博物馆	5	山东青岛德国总督楼旧址博物馆值得一去
893	2021-09-08 07:04:39	青岛德国总督楼旧址博物馆	5	满满的都是历史痕迹，好多名人都住过。
894	2021-07-04 08:49:17	青岛德国总督楼旧址博物馆	5	建筑体现工匠精神，也有德国殖民者野心
895	2021-05-29 21:24:48	青岛德国总督楼旧址博物馆	5	在中国看异国建筑，有时竟忘记了在中国
896	2021-12-17 22:05:59	青岛德国总督楼旧址博物馆	5	【景色】好 【趣味】好 【性价比】更好
897	2021-12-16 17:40:14	青岛德国总督楼旧址博物馆	5	非常非常值得一看，具有历史的沉淀！
898	2021-12-09 08:21:02	青岛德国总督楼旧址博物馆	5	很有历史感，好多名人都在里面住过。
899	2021-11-14 15:31:03	青岛德国总督楼旧址博物馆	5	通过旧址，回顾百年建筑，百年历史。
900	2021-04-18 22:56:04	青岛德国总督楼旧址博物馆	5	长这么大已经第三次去了哈哈哈哈哈，以前小时候跟着亲戚去的，没什么印象了已经，这次又去了，还不错，个人很喜欢看老建筑
901	2021-03-15 19:59:48	青岛德国总督楼旧址博物馆	5	不错的，充满历史感的建筑，赞一个。
902	2022-02-07 12:34:08	青岛德国总督楼旧址博物馆	5	有时间去这里看啦啦啊，挺不错的呢
903	2021-12-04 11:57:48	青岛德国总督楼旧址博物馆	5	设计得非常有特色，城堡该有的样子
904	2021-08-31 23:24:55	青岛德国总督楼旧址博物馆	5	房子很特别，很有教育意义，值得去
905	2021-08-21 21:42:27	青岛德国总督楼旧址博物馆	5	大花园貌似不错，值得好好看一看。
906	2021-06-07 21:12:00	青岛德国总督楼旧址博物馆	5	德国设计师将中国元素加入到德国的设计里，使得整个建筑精美无比，值得一看。
907	2021-05-30 07:58:48	青岛德国总督楼旧址博物馆	5	清净漂亮的一个地方 有不少人在写生
908	2021-04-13 22:30:19	青岛德国总督楼旧址博物馆	5	值得去，建筑有特色，有历史年代感
909	2021-03-15 19:53:05	青岛德国总督楼旧址博物馆	5	不错不错，建筑非常精致，赞一个。
910	2022-08-15 23:22:11	青岛德国总督楼旧址博物馆	4	可以去参观一下 半个小时的时间吧
911	2022-02-02 09:47:23	青岛德国总督楼旧址博物馆	5	世界那么大，我想和你一起去看看
912	2021-11-26 10:55:31	青岛德国总督楼旧址博物馆	5	不错不错，保存得非常好，值得去
913	2021-11-23 23:20:50	青岛德国总督楼旧址博物馆	5	我为什么要评价呢，究竟是为什么
914	2021-08-21 08:29:52	青岛德国总督楼旧址博物馆	5	很不错，算是青岛必游景点之一。
915	2021-05-13 16:56:00	青岛德国总督楼旧址博物馆	5	通过携程平台购票参观，方便快捷。值得推荐。建筑有代表性，印象最深的是100 多年前的建筑雨污分流已经做得如此好。
916	2021-04-06 11:28:54	青岛德国总督楼旧址博物馆	5	景色很好，值得一看，建筑很有韵味，非常震撼！建筑内部也有很多值得一看的
917	2021-09-27 11:47:02	青岛德国总督楼旧址博物馆	5	铭记历史缅怀先烈，让我们努力
918	2021-06-08 06:37:41	青岛德国总督楼旧址博物馆	5	非常有年代感 【景色】强烈推荐
919	2021-04-17 13:06:15	青岛德国总督楼旧址博物馆	5	非常不错哦 有历史内涵的地方哦
920	2021-03-30 12:09:57	青岛德国总督楼旧址博物馆	4	总体来说是偏文艺的，适合喜欢历史的人去，不然外观足矣。里面看看过去历史的东西，外观适合拍照。有讲解可以看看，不然就是走马观花啦就会没有什么意思了呢。
921	2021-07-21 11:29:54	青岛德国总督楼旧址博物馆	5	占地大，房间多，内容丰富，对于了解青岛的历史很有帮助！本人给青岛各景点排名的话，可以和啤酒博物馆并列第一！
922	2021-06-19 23:05:11	青岛德国总督楼旧址博物馆	5	性价比高，总体超赞，景色不错，有趣好玩，值得爱历史的人一览，，xxxxxccccccccccccc，必去！
923	2020-11-01 14:49:45	青岛德国总督楼旧址博物馆	5	趁着今年到年底免费，所以来这边看看还是不错的呢，也是非常有历史的一座建筑，100多年了，依然保存着原来的风貌，据说当年很多领导人都来这里居住过呢！
924	2020-06-19 07:55:19	青岛德国总督楼旧址博物馆	5	建筑是年轻的设计师设计的，这种上百年建筑留存，现在早已不见当年建设人的身影，人世间便是如此，留在世间的永恒，人生则如白驹过隙。
925	2021-04-25 09:09:27	青岛德国总督楼旧址博物馆	5	地方不大，很有特色，建筑还是很有风格的，里面还有谅解，逛逛挺好的
926	2023-04-14 12:36:41	青岛德国总督楼旧址博物馆	1	不咋样人太多，乱七八糟
927	2021-06-18 14:47:45	青岛德国总督楼旧址博物馆	5	20块，也不便宜啊，对于原本并不富裕的家庭，雪上加霜景色不错，
928	2020-09-15 22:23:52	青岛德国总督楼旧址博物馆	5	这个景点非常的漂亮，平时是需要买门票的，离信号差不是很远的样子。室内的话需要带口罩进去，而且里面是不允许拍照的，总督楼里面的房间真的好多好大。
929	2021-06-03 20:36:56	青岛德国总督楼旧址博物馆	5	青岛最好的德式建筑，非常值得看，都是一百年前的德国原装的东西
930	2021-04-05 09:56:12	青岛德国总督楼旧址博物馆	5	值得一看！景色不错，
931	2020-10-15 19:05:40	青岛德国总督楼旧址博物馆	5	因为最近这个景点免费了，所以来这个地方重温一下，院里的桂花树都开了，景色很好，桂花飘香，这边地铁和交通都特别的方便的，距离信号山公园也很近！
932	2021-05-11 21:17:21	青岛德国总督楼旧址博物馆	5	通过一座建筑，学习建筑的美学，了解青岛的过去，回顾羸弱的国家，但是更多收获了对伟大祖国的感恩自豪！
933	2021-04-25 18:04:08	青岛德国总督楼旧址博物馆	5	可以集章，值得打卡
934	2022-08-05 19:40:34	青岛德国总督楼旧址博物馆	4	总督的生活非常惬意，女管家住的房间都比我自己的房间要大！
935	2021-05-30 07:40:01	青岛德国总督楼旧址博物馆	5	外表是典型的洛可可风格，里面装修雍容华贵，让普通人有机会一窥那年代外国贵族的生活，感受历史的变迁
936	2021-05-15 18:27:36	青岛德国总督楼旧址博物馆	5	这种建筑就是一种历史见证，无论它建造的多么美丽，终究是侵略行径的见证！只有不忘历史，才会自强不息
937	2022-08-15 20:49:16	青岛德国总督楼旧址博物馆	4	哎呦喂，还在参观就把灯关了空调的关了，没赶你总算好了。
938	2021-06-15 11:47:14	青岛德国总督楼旧址博物馆	5	性价比高，总体超赞，，面积很大里面可以参观的地方不少。
939	2023-03-19 19:54:12	青岛德国总督楼旧址博物馆	1	德国总督楼
940	2023-03-19 19:54:00	青岛德国总督楼旧址博物馆	1	德国总督楼
941	2023-03-19 19:53:44	青岛德国总督楼旧址博物馆	1	德国总督楼
942	2023-03-19 19:53:22	青岛德国总督楼旧址博物馆	1	推荐打卡地
943	2023-03-19 19:52:05	青岛德国总督楼旧址博物馆	1	德国总督楼
944	2023-03-19 19:51:49	青岛德国总督楼旧址博物馆	1	德国总督楼
945	2021-11-10 15:34:54	青岛德国总督楼旧址博物馆	5	很漂亮的小洋楼，值得去看一看，门票用起来也很方便，就是碰上旅游团了稍微有点嘈杂，其他都不错
946	2021-07-10 21:41:00	青岛德国总督楼旧址博物馆	5	值得一看哦
947	2021-05-23 22:25:51	青岛德国总督楼旧址博物馆	5	非常值得去，到了之后才能了解到一个世纪前的德国人已经有抽水马桶，暖气了，和咱们现在差的不大
948	2021-05-19 11:04:36	青岛德国总督楼旧址博物馆	5	景色不错，
949	2021-05-01 13:39:17	青岛德国总督楼旧址博物馆	4	值得一游，这是中国一段历史的记忆，只是门票比较贵。
950	2022-08-23 23:56:56	青岛德国总督楼旧址博物馆	3	当时赶了一天，路人很疲劳，好不容易走到目的地却被告知己过游玩时间，嗯讲实在话，我到的时候正好关门了，没有进去游玩，所以体验感不强
951	2021-06-17 16:17:06	青岛德国总督楼旧址博物馆	5	很漂亮的小洋楼，周围还有很多小洋楼可以一起转一转
952	2021-05-06 22:44:15	青岛德国总督楼旧址博物馆	5	都很好。唯一的缺点就是不能拍照，我也不知道为什么。大概整体建筑的材质都是敦煌壁画级别的…
953	2021-07-01 10:17:53	青岛德国总督楼旧址博物馆	4	现在好像不花门票了，可以去看看，就是总督的家，有特定时期的建筑特色
954	2021-05-02 10:13:21	青岛德国总督楼旧址博物馆	5	德国总督府旧址，可好看了，特别推荐买票进来拍照总体超赞，有趣好玩，景色不错，性价比高，
955	2022-06-11 23:00:23	青岛德国总督楼旧址博物馆	4	不错的一个景点，历史感强，很适合带孩子参观。
956	2021-04-27 13:33:58	青岛德国总督楼旧址博物馆	5	难得百年前的建筑佳作！非常值得看的单体博物馆
957	2023-01-16 19:02:17	青岛德国总督楼旧址博物馆	1	景区工作人员强行要本地核酸，必须本地核酸，外地人有24小时其他省份核酸不可以，下了高速做了核酸也不可以，景区人员态度强硬。
958	2021-06-14 18:21:39	青岛德国总督楼旧址博物馆	5	非常值得去，青岛最爱的景点，就是不允许拍照 总体超赞，景色不错，有趣好玩，性价比高，
959	2021-05-23 19:49:47	青岛德国总督楼旧址博物馆	4	挺好玩的地方，古典建筑本身很有特色，博物馆又添加了一些现代元素，例如和设计师对话等等。园子里的景色也很棒，可惜去得晚，参观完建筑内部，闭馆时间到了没在外面好好逛。
960	2021-05-02 20:27:32	青岛德国总督楼旧址博物馆	5	青岛除了海边唯一觉得好玩的景点，感觉比其他的博物馆都值回票价。性价比高，总体超赞，
961	2021-04-11 16:42:07	青岛德国总督楼旧址博物馆	5	见识见识德国建筑的优点，一楼还有小电影介绍他的前世今生，挺好的，我觉得比花石楼强。
962	2020-12-22 23:24:20	青岛德国总督楼旧址博物馆	5	总督楼是当年德国总督一家的住所，后来改名迎宾楼，成了青岛最高档次的宾馆，住过很多达官贵人。现在成了一个景点，今年免费开放。
963	2020-11-01 13:32:32	青岛德国总督楼旧址博物馆	5	到2020年的年底，这个景点都是免费的，所以趁着这个功夫来这里参观一下还挺不错的，不过内景是不允许拍照的，这一点有点遗憾。
964	2021-07-27 09:35:17	青岛德国总督楼旧址博物馆	5	值得一看，建筑风格特异，有味道！异国风情＇，画画、摄影、拍照取景不失一个好去处。
965	2021-06-24 08:26:19	青岛德国总督楼旧址博物馆	5	有趣好玩，景色不错，性价比高，总体超赞，
966	2021-04-05 18:05:03	青岛德国总督楼旧址博物馆	3	和家人到青岛游玩，导航一开始走错了地方，只晓得有个总督府旧址，结果走到沂水路上，又开始一路打听，问路，导航，终于找到了，是在龙山路上，全称“青岛德国总督楼旧址博物馆”，大家要去，千万注意，不要犯我这样的错误！
967	2020-08-22 15:43:16	青岛德国总督楼旧址博物馆	5	建筑很美，德式结构，房顶上有两个眼睛和Jojo的异想世界里的建筑一样柏林式，里面的家具保存的非常好，可惜不给拍照！！！最重要的一点去之前要上微信搜索青岛德国总督府博物馆小程序预约！！不预约不能入，但有个bug，我是碰到了一个导游退预约我再点进去预约到了手速要快，然后我出来再同样的给家人卡预约进去看！不知道这个bug什么时候被咔嚓...
968	2021-06-22 21:47:40	青岛德国总督楼旧址博物馆	5	60岁以上老人免票，很有历史教育意义，跟着解说一起游一趟，很有收获，值得一看
969	2021-05-09 14:39:41	青岛德国总督楼旧址博物馆	5	推荐前往，附近是信号山公园，要注意好时间安排信号山公园五点还是五点半就停了
970	2021-03-30 21:27:54	青岛德国总督楼旧址博物馆	5	非常超值的景点，可以和信号山公园一起参观，唯一美中不足的就是场馆不允许拍照
971	2020-06-11 17:09:10	青岛德国总督楼旧址博物馆	5	从信号山的旋转塔上看德国总统府旧址 掩在碧海蓝天绿树间 真的是非常漂亮了 总统府里非常值得一去 装修很讲究 灯，台阶，钢琴…
972	2021-08-14 16:06:32	青岛德国总督楼旧址博物馆	4	建筑很美，内部很奢华，很有19世纪的味道，就是景区管理太差了，不理解为什么不许拍照，故宫都可以他为什么不可以？而且不停的有人喊着不许拍照，实在很是扫兴
973	2021-06-23 21:48:35	青岛德国总督楼旧址博物馆	5	非常不错的地方。很有历史韵味。景色不错，有趣好玩，性价比高，总体超赞，
974	2021-06-01 12:54:27	青岛德国总督楼旧址博物馆	5	景色不错，有趣好玩，性价比高，
975	2021-04-14 18:24:09	青岛德国总督楼旧址博物馆	5	景色不错，总体超赞，有趣好玩，性价比高，景色不错，景色不错，景色不错，
976	2020-08-01 22:04:26	青岛德国总督楼旧址博物馆	5	景色不错，值得推荐，有趣好玩，体验很好，里面不给拍照的，都是偷偷拍的，非常不错，德国人的严谨在这里得到了体现。
977	2021-06-28 11:10:08	青岛德国总督楼旧址博物馆	5	不错，小众景点，了解一下历史，挺好的，还用不少人在这里写生，风景不错
978	2021-06-06 21:36:44	青岛德国总督楼旧址博物馆	5	挺好的，值得前往，门票也不贵
979	2021-05-31 19:02:36	青岛德国总督楼旧址博物馆	5	在一起吗！在一起了灬好想你了💋。琅琊榜之后就算泌哥的一个人都会觉得
980	2021-05-31 10:00:38	青岛德国总督楼旧址博物馆	5	很经典的老别墅！不出就可以观赏西式建筑，不虚此行！来青岛必看之建筑。
981	2021-04-06 15:38:08	青岛德国总督楼旧址博物馆	5	十年前来过，这次来感觉外面变得好看了。有点意思。景色不错，性价比高，
982	2021-05-03 22:36:23	青岛德国总督楼旧址博物馆	5	很漂亮的历史建筑，而且里面有很多图片介绍，可以很好的了解青岛的历史
983	2016-06-07 09:32:59	青岛德国总督楼旧址博物馆	5	这个地方比较有历史感觉，孙中山，毛泽东在这里，朱德，周恩来，陈云，林彪还在这里养过枪伤，包括国外的西哈努克等都在这里住过。。。。不过里面不能拍照。
984	2021-04-24 09:18:01	青岛德国总督楼旧址博物馆	5	建筑非常漂亮，值得参观！
985	2021-03-22 00:46:33	青岛德国总督楼旧址博物馆	5	院子风景不错，桃花开了，蜜蜂采蜜了，孩子很开心，天气略微有些姜。
986	2021-07-11 16:25:02	青岛德国总督楼旧址博物馆	5	历史底蕴强。讲解布置好
987	2021-06-07 15:12:28	青岛德国总督楼旧址博物馆	5	一个有历史纪念的地方。
988	2021-06-03 22:55:19	青岛德国总督楼旧址博物馆	5	景色不错，有趣好玩，性价比高，总体超赞，有学生优惠，很值得参观
989	2021-05-07 10:09:41	青岛德国总督楼旧址博物馆	5	青岛早期德国建筑的代表，室内装饰精美，外观建筑漂亮，是值得参观
990	2021-03-28 15:46:27	青岛德国总督楼旧址博物馆	5	对团队来讲，临时有客人不进景区，而票又买多了，无法退票不合理。
991	2021-03-21 16:49:44	青岛德国总督楼旧址博物馆	5	非常值得去，有空应该把影片看了，再租个讲解的，了解青岛的好途径
992	2022-07-15 18:07:17	青岛德国总督楼旧址博物馆	4	环境不错，介绍的全面
993	2021-06-18 10:57:52	青岛德国总督楼旧址博物馆	5	景色不错，值得游玩。
994	2021-05-22 10:20:50	青岛德国总督楼旧址博物馆	5	青岛建筑中的官窑精品
995	2021-04-30 22:32:39	青岛德国总督楼旧址博物馆	5	有趣好玩，性价比高，景色不错，造型典雅，线条优美，轮廓清晰！
996	2016-06-06 15:10:57	青岛德国总督楼旧址博物馆	5	德国建筑群名不虚传，在信号山四周全部都是老德国建筑，最气派属胶澳总督府（现在是青岛市人大），里面不让参观，最有文艺气息属总督官邸，苛求的德国人瓷砖、地板、家具、扶手、吊灯、门窗都工艺苛刻，一百年过去了依旧如新，这床毛主席睡过，里面不让拍照，偷拍的。
997	2021-06-12 22:36:06	青岛德国总督楼旧址博物馆	5	带娃溜溜，学习一下历史，不忘国耻，让孩子更要好好去学习吧。
998	2021-05-05 12:36:50	青岛德国总督楼旧址博物馆	5	携程线上购票便捷，换票、刷码入园快捷，五一节假日 出行适合。
999	2021-05-05 12:36:35	青岛德国总督楼旧址博物馆	5	携程线上购票便捷，换票、刷码入园快捷，五一节假日 出行适合。
1000	2021-05-05 12:33:55	青岛德国总督楼旧址博物馆	5	携程线上购票便捷，换票、刷码入园快捷，五一节假日 出行适合。
1001	2021-04-24 20:40:48	青岛德国总督楼旧址博物馆	5	建筑风格非常独特，朋友讲解，特别细致，内饰，装修非常精致。
1002	2021-04-18 18:16:07	青岛德国总督楼旧址博物馆	5	一座低调的奢华的建筑，建议来之前先研究好要看什么，非常值得
1003	2021-08-12 22:32:22	青岛德国总督楼旧址博物馆	4	没地方停车，太难停车了，停车费太难！！！！！！！！！！！！！！！！！！！！！！！！！！！！！！！？？？！！！！！？？！！！！！！！！！！
1004	2021-06-21 11:29:20	青岛德国总督楼旧址博物馆	5	非常好，很震撼！
1005	2021-04-06 15:44:36	青岛德国总督楼旧址博物馆	5	不错呀，很有感觉
1006	2021-04-03 16:13:11	青岛德国总督楼旧址博物馆	5	要了解青岛，一定要到***楼，外地游客要看，本地人更了解。
1007	2022-07-22 19:41:00	青岛德国总督楼旧址博物馆	4	值得一看！！！
1008	2021-07-18 16:54:22	青岛德国总督楼旧址博物馆	5	100年前的建筑设计如此巧妙，设计和技术领先，令人叹服
1009	2021-07-18 13:40:50	青岛德国总督楼旧址博物馆	5	建筑很有特色，花园也好看，里面也有很多值得观看的地方。
1010	2021-06-29 11:31:35	青岛德国总督楼旧址博物馆	5	不错，值得一游
1011	2021-06-27 18:44:25	青岛德国总督楼旧址博物馆	5	值得一游，不错
1012	2021-05-10 13:20:41	青岛德国总督楼旧址博物馆	4	值得门票价，服务人员态度也很好，指引很到位，景色不错，有趣好玩，性价比高，总体超赞，还有很多人排队没有进去的，有点庆幸自己早到了一分钟
1013	2021-05-07 18:49:04	青岛德国总督楼旧址博物馆	5	***楼外观设计非常好看，东西合璧，精致优美，推荐去看看
1014	2021-05-04 19:51:49	青岛德国总督楼旧址博物馆	5	来青岛一定要来***楼参观 欧式城堡建筑 历史遗迹 里外都好看
1015	2022-07-22 18:03:25	青岛德国总督楼旧址博物馆	4	可以了解历史
1016	2021-05-08 22:47:38	青岛德国总督楼旧址博物馆	5	了解一段历史
1017	2021-05-06 14:58:24	青岛德国总督楼旧址博物馆	5	值得一游的！
1018	2021-04-04 11:04:31	青岛德国总督楼旧址博物馆	5	***赞，
1019	2021-03-19 10:35:56	青岛德国总督楼旧址博物馆	5	非常值得一看，很大，很干净，很复古，很德国性价比高，
1020	2021-10-13 14:58:23	青岛德国总督楼旧址博物馆	4	经典景点，暑假去人还是蛮多的，不过里面布置的不错。
1021	2021-07-05 17:18:50	青岛德国总督楼旧址博物馆	4	这个地方值得一去看看，是青岛的一个有名的旅游景点。
1022	2021-06-27 16:15:04	青岛德国总督楼旧址博物馆	4	德式建筑有特色，一楼主要是***入住迎宾馆时的介绍，二楼有部分德总督入住时的介绍，不过20元门票也是不便宜，是不是能出个联票或套票
1023	2021-06-24 13:01:17	青岛德国总督楼旧址博物馆	5	性价比高，景色不错，有趣好玩，总体超赞，耶✌🏻!
1024	2021-05-26 20:29:17	青岛德国总督楼旧址博物馆	5	非常满意！非常值得！总体超赞，景色不错，有趣好玩，
1025	2021-05-24 17:39:16	青岛德国总督楼旧址博物馆	5	建筑梦幻古色古香，内容丰富趣味盎然，值得一看再看。
1026	2021-05-12 18:12:29	青岛德国总督楼旧址博物馆	5	承载百年历史的博物馆，德式建筑，工匠精神，值得学习
1027	2021-04-19 23:12:04	青岛德国总督楼旧址博物馆	5	总体超赞，
1028	2022-01-13 22:22:21	青岛德国总督楼旧址博物馆	4	这个地方是青岛比较有名的景点，门票价格也比较实惠
1029	2021-07-03 17:23:51	青岛德国总督楼旧址博物馆	5	第二次来了，因为疫情的原因，人很少，总体体验不错
1030	2021-04-04 21:23:06	青岛德国总督楼旧址博物馆	5	60岁以上老人免费的，下预约单后现场换票就行了。
1031	2020-08-01 22:06:25	青岛德国总督楼旧址博物馆	5	体验很好，值得推荐，景色不错，有趣好玩，里面非常不错，就是不给拍照。
1032	2021-10-14 22:28:32	青岛德国总督楼旧址博物馆	4	还是值得去的。风景还可以。就是有些地方不让看。
1033	2021-07-12 21:56:03	青岛德国总督楼旧址博物馆	4	不错，离信号山都很近，每个景区都不大。。。。。
1034	2021-06-28 12:43:27	青岛德国总督楼旧址博物馆	5	偶然路过就进去了，推荐。建筑的精髓，非常漂亮。
1035	2021-06-25 22:36:59	青岛德国总督楼旧址博物馆	5	值 里面不可以拍照 门口有led视频介绍很清楚详细
1036	2021-06-25 14:53:30	青岛德国总督楼旧址博物馆	5	很有年代感的建筑，对于历史感兴趣的人应该看看。
1037	2021-05-20 15:36:16	青岛德国总督楼旧址博物馆	5	很方便，不需要约时间，到景点以后直接验证就行。
1038	2021-10-10 23:50:56	青岛德国总督楼旧址博物馆	4	这个地方值得一去看看，周边的人流量也比较大。
1039	2021-09-08 08:18:46	青岛德国总督楼旧址博物馆	4	去年与家人去青岛旅游，去德国总督楼旧址看看。
1040	2021-05-14 10:20:50	青岛德国总督楼旧址博物馆	4	青岛代表性的别墅建筑，需要换票，不能在景区停车，要自己在周边找停车位，碰运气了。去的时候有展厅在布展，整体还不错，值得一游。
1041	2021-03-09 01:04:22	青岛德国总督楼旧址博物馆	4	性价比高，有趣好玩，了解历史，体验不同的文化
1042	2022-02-10 08:10:36	青岛德国总督楼旧址博物馆	4	去年去青岛旅游的时候去玩了一下，蛮不错的。
1043	2021-06-20 20:18:58	青岛德国总督楼旧址博物馆	5	欧式建筑风格非常漂亮，环境很好，值得一看。
1044	2021-05-25 15:59:21	青岛德国总督楼旧址博物馆	5	很有意思的博物馆，建筑很有意思。景色不错，
1045	2021-07-01 20:13:18	青岛德国总督楼旧址博物馆	4	称得上奢华的德国总督楼，见证了***人被奴役的历史，在***之际参观此楼，深有感触，***人被欺凌的历史将不会再重复出现，
1046	2021-06-12 19:37:14	青岛德国总督楼旧址博物馆	5	景色不错，性价比高，有趣好玩，总体超赞，
1047	2021-06-05 18:50:15	青岛德国总督楼旧址博物馆	5	景色不错，有趣好玩，性价比高，总体超赞，
1048	2021-06-05 16:10:19	青岛德国总督楼旧址博物馆	5	景色不错，有趣好玩，总体超赞，性价比高，
1049	2021-06-01 18:09:27	青岛德国总督楼旧址博物馆	5	总体超赞，景色不错，性价比高，有趣好玩，
1050	2021-05-31 19:01:16	青岛德国总督楼旧址博物馆	5	好的人生就是这样了。琅琊台。琅琊台。琅琊
1051	2021-05-22 17:54:37	青岛德国总督楼旧址博物馆	5	性价比高，有趣好玩，景色不错，总体超赞，
1052	2021-05-20 20:58:35	青岛德国总督楼旧址博物馆	5	性价比高，有趣好玩，景色不错，总体超赞，
1053	2021-05-10 16:04:38	青岛德国总督楼旧址博物馆	5	非常值得一去，要是有导游讲解就更完美了！
1054	2021-05-06 14:07:22	青岛德国总督楼旧址博物馆	5	性价比高，景色不错，总体超赞，有趣好玩，
1055	2021-05-04 17:35:51	青岛德国总督楼旧址博物馆	5	总体超赞，性价比高，有趣好玩，景色不错，
1056	2021-04-05 16:15:30	青岛德国总督楼旧址博物馆	5	景色不错，有趣好玩，总体超赞，性价比高，
1057	2021-03-29 14:03:05	青岛德国总督楼旧址博物馆	5	景色不错，有趣好玩，性价比高，总体超赞，
1058	2021-03-29 14:01:52	青岛德国总督楼旧址博物馆	5	景色不错，有趣好玩，性价比高，总体超赞，
1059	2021-03-21 11:41:26	青岛德国总督楼旧址博物馆	4	总体性价比不错。别墅在小山上，位置极好，可惜只能参观内部的市内，阳台之类能看景的地方都不开放参观，不过还是很值得一看的。
1060	2021-03-11 18:04:41	青岛德国总督楼旧址博物馆	5	古色古香特别好，就是太贵不值得有趣好玩，
1061	2021-02-25 09:45:22	青岛德国总督楼旧址博物馆	5	性价比高，去年我去过，旅行有时候也只是一种心情的释放，好比沉在水底的鱼儿，在雷雨到来之前感觉烦闷，迫切的想要到水面透一口气。远离一个城市，奔赴另外一个城市，无论这个城市给你好与坏的感觉，但有点不变的是，对于未知的风景，我们总抱着憧憬和好奇。
1062	2021-02-25 09:44:57	青岛德国总督楼旧址博物馆	5	有趣好玩，去年我去过，旅行有时候也只是一种心情的释放，好比沉在水底的鱼儿，在雷雨到来之前感觉烦闷，迫切的想要到水面透一口气。远离一个城市，奔赴另外一个城市，无论这个城市给你好与坏的感觉，但有点不变的是，对于未知的风景，我们总抱着憧憬和好奇。
1063	2021-02-25 09:44:24	青岛德国总督楼旧址博物馆	5	有趣好玩，去年我去过，旅行有时候也只是一种心情的释放，好比沉在水底的鱼儿，在雷雨到来之前感觉烦闷，迫切的想要到水面透一口气。远离一个城市，奔赴另外一个城市，无论这个城市给你好与坏的感觉，但有点不变的是，对于未知的风景，我们总抱着憧憬和好奇。
1064	2021-02-25 09:44:03	青岛德国总督楼旧址博物馆	5	性价比高，去年我去过，旅行有时候也只是一种心情的释放，好比沉在水底的鱼儿，在雷雨到来之前感觉烦闷，迫切的想要到水面透一口气。远离一个城市，奔赴另外一个城市，无论这个城市给你好与坏的感觉，但有点不变的是，对于未知的风景，我们总抱着憧憬和好奇。
1065	2021-02-25 09:43:42	青岛德国总督楼旧址博物馆	5	景色不错，去年我去过，旅行有时候也只是一种心情的释放，好比沉在水底的鱼儿，在雷雨到来之前感觉烦闷，迫切的想要到水面透一口气。远离一个城市，奔赴另外一个城市，无论这个城市给你好与坏的感觉，但有点不变的是，对于未知的风景，我们总抱着憧憬和好奇。
1066	2021-02-25 09:43:24	青岛德国总督楼旧址博物馆	5	总体超赞，去年我去过，旅行有时候也只是一种心情的释放，好比沉在水底的鱼儿，在雷雨到来之前感觉烦闷，迫切的想要到水面透一口气。远离一个城市，奔赴另外一个城市，无论这个城市给你好与坏的感觉，但有点不变的是，对于未知的风景，我们总抱着憧憬和好奇。
1067	2021-02-23 09:41:58	青岛德国总督楼旧址博物馆	5	有趣好玩，去年我去过，旅行有时候也只是一种心情的释放，好比沉在水底的鱼儿，在雷雨到来之前感觉烦闷，迫切的想要到水面透一口气。远离一个城市，奔赴另外一个城市，无论这个城市给你好与坏的感觉，但有点不变的是，对于未知的风景，我们总抱着憧憬和好奇。
1068	2021-02-23 09:41:39	青岛德国总督楼旧址博物馆	5	性价比高，去年我去过，旅行有时候也只是一种心情的释放，好比沉在水底的鱼儿，在雷雨到来之前感觉烦闷，迫切的想要到水面透一口气。远离一个城市，奔赴另外一个城市，无论这个城市给你好与坏的感觉，但有点不变的是，对于未知的风景，我们总抱着憧憬和好奇。
1069	2021-02-23 09:40:40	青岛德国总督楼旧址博物馆	5	景色不错，去年我去过，旅行有时候也只是一种心情的释放，好比沉在水底的鱼儿，在雷雨到来之前感觉烦闷，迫切的想要到水面透一口气。远离一个城市，奔赴另外一个城市，无论这个城市给你好与坏的感觉，但有点不变的是，对于未知的风景，我们总抱着憧憬和好奇。
1070	2021-02-23 09:40:22	青岛德国总督楼旧址博物馆	5	有趣好玩，去年我去过，旅行有时候也只是一种心情的释放，好比沉在水底的鱼儿，在雷雨到来之前感觉烦闷，迫切的想要到水面透一口气。远离一个城市，奔赴另外一个城市，无论这个城市给你好与坏的感觉，但有点不变的是，对于未知的风景，我们总抱着憧憬和好奇。
1071	2021-02-23 09:39:59	青岛德国总督楼旧址博物馆	5	性价比高，去年我去过，旅行有时候也只是一种心情的释放，好比沉在水底的鱼儿，在雷雨到来之前感觉烦闷，迫切的想要到水面透一口气。远离一个城市，奔赴另外一个城市，无论这个城市给你好与坏的感觉，但有点不变的是，对于未知的风景，我们总抱着憧憬和好奇。
1072	2021-02-23 09:38:33	青岛德国总督楼旧址博物馆	5	性价比高，去年我去过，旅行有时候也只是一种心情的释放，好比沉在水底的鱼儿，在雷雨到来之前感觉烦闷，迫切的想要到水面透一口气。远离一个城市，奔赴另外一个城市，无论这个城市给你好与坏的感觉，但有点不变的是，对于未知的风景，我们总抱着憧憬和好奇。
1073	2017-03-19 17:17:34	青岛德国总督楼旧址博物馆	4	“红墙绿树、碧海蓝天”的青岛老城区最美最大的一所房子，为前德国驻青岛总督的府邸。毛泽东同志在青岛体养时曾居住在此。外观上看似乎融入了一些法式或意大利式的风格，厚重之余有些许浪漫的感觉。内部的装修和家具陈设则是典型的德式设计，严谨沉稳、动线分明。深色的实木饰板和家具在时光的雕琢下愈显大气。值得一提的是通往总督楼的街道老房子排列有序、绿树成荫，亦是深具魅力。来青岛一定要来探访下这幢最美的老洋楼。
1074	2016-08-21 14:09:16	青岛德国总督楼旧址博物馆	5	青岛的标志性建筑，也是最美建筑，没有之一。德国总督私邸。外观美轮美奂，各个立面都独具特色，整体又和谐统一。门票旺季20，淡季13，但是旺季进去会遇到很多讲解人员，基本不用再花钱导览。如果不赶时间，下面的花园值得一看。
1075	2021-12-17 14:36:12	青岛德国总督楼旧址博物馆	4	德式风格建筑 绿化出色 建筑内可参观有两层
1076	2021-05-06 20:43:03	青岛德国总督楼旧址博物馆	5	学习了解青岛历史，开阔了眼界总体超赞，
1077	2021-04-30 22:31:08	青岛德国总督楼旧址博物馆	5	有趣好玩，最能提现青岛的历史文化底蕴。
1078	2021-04-04 11:41:00	青岛德国总督楼旧址博物馆	5	性价比高 感觉比八大关的别墅性价比高很多
1079	2021-10-06 10:40:11	青岛德国总督楼旧址博物馆	5	还不错，特别是介绍地下水道的展馆不错
1080	2021-06-29 17:40:09	青岛德国总督楼旧址博物馆	4	对比德国***，这个可看的东西就多了点
1081	2021-06-26 20:34:55	青岛德国总督楼旧址博物馆	5	一百多年前的建筑就很气派，值得一看！
1082	2021-05-08 15:03:19	青岛德国总督楼旧址博物馆	5	非常值得去，建筑有特色，风景也不错。
1083	2021-04-04 21:23:43	青岛德国总督楼旧址博物馆	5	现场预约购票，然后现场换票就可以了。
1084	2021-08-06 19:08:55	青岛德国总督楼旧址博物馆	5	值得来，保存的老建设很好 有时代感。
1085	2021-08-04 03:21:46	青岛德国总督楼旧址博物馆	4	百年建筑，质量过硬，见证了历史！
1086	2021-05-20 12:21:55	青岛德国总督楼旧址博物馆	5	建筑宏伟精致，充满艺术价值。。。
1087	2021-04-29 22:02:58	青岛德国总督楼旧址博物馆	5	未来让人想象不到，所以才有所期待
1088	2021-03-31 16:44:09	青岛德国总督楼旧址博物馆	5	景色不错，在有趣好玩，总体超赞，
1089	2022-01-28 17:01:29	青岛德国总督楼旧址博物馆	4	嗯ヽ(○^㉨^)ﾉ♪可以去看看
1090	2021-10-06 18:14:38	青岛德国总督楼旧址博物馆	4	博物馆的藏品历史文化教育，值得
1091	2021-06-21 14:38:00	青岛德国总督楼旧址博物馆	5	值得一去，感受历史，回味历史。
1092	2021-05-30 21:56:36	青岛德国总督楼旧址博物馆	5	工作认真，服务热情！总体超赞，
1093	2021-05-30 10:59:13	青岛德国总督楼旧址博物馆	5	景色不错，有趣好玩，总体超赞，
1094	2021-05-19 20:16:43	青岛德国总督楼旧址博物馆	5	性价比高，有趣好玩，景色不错，
1095	2021-05-17 14:18:40	青岛德国总督楼旧址博物馆	5	有趣好玩，景色不错，性价比高，
1096	2021-04-27 13:31:44	青岛德国总督楼旧址博物馆	5	中国最美的单体别墅！名不虚传！
1097	2021-04-15 19:52:49	青岛德国总督楼旧址博物馆	5	很不错，景色优美，建筑也很漂亮
1098	2021-04-09 14:48:34	青岛德国总督楼旧址博物馆	5	有趣好玩，性价比高，总体超赞，
1099	2021-04-05 16:16:31	青岛德国总督楼旧址博物馆	5	景色不错，总体超赞，有趣好玩，
1100	2021-04-01 06:21:35	青岛德国总督楼旧址博物馆	5	性价比高，景色不错，有趣好玩，
1101	2021-07-30 14:37:08	青岛德国总督楼旧址博物馆	5	历史的沉淀，也是中国的血泪史
1102	2021-06-02 10:05:28	青岛德国总督楼旧址博物馆	5	性价比高，总体超赞，值得一看
1103	2021-05-06 11:12:27	青岛德国总督楼旧址博物馆	5	很好，内容挺丰富的，值得一去
1104	2021-05-04 17:09:14	青岛德国总督楼旧址博物馆	3	停车太费劲，千万不要开车来，最后因为车位影响心情，青岛的人感觉很爱吵架，孩子辛辛苦苦占了个车位被人抢占了。景点还不错，很有年代感。停车服务有待改进，
1105	2021-04-05 14:45:23	青岛德国总督楼旧址博物馆	5	很值得去的历史景点性价比高，
1106	2021-03-22 16:48:10	青岛德国总督楼旧址博物馆	5	19世纪初欧式建筑，值得打卡
1107	2021-11-29 12:57:53	青岛德国总督楼旧址博物馆	5	100年前的上流社会和文明
1108	2021-07-24 15:59:10	青岛德国总督楼旧址博物馆	5	景点真好，小解说员很有意思
1109	2021-07-09 14:57:00	青岛德国总督楼旧址博物馆	5	值得一去，谁住里面谁幸福啊
1110	2021-06-25 14:58:09	青岛德国总督楼旧址博物馆	5	风景很好，有青岛独特的味道
1111	2021-06-21 14:26:49	青岛德国总督楼旧址博物馆	5	很棒，青岛的历史浓缩在这里
1112	2021-06-17 09:20:27	青岛德国总督楼旧址博物馆	5	有趣好玩，值得去性价比高，
1113	2021-05-06 21:29:46	青岛德国总督楼旧址博物馆	5	值得一看的建筑，总体超赞，
1114	2021-04-23 13:00:36	青岛德国总督楼旧址博物馆	5	挺好的，前台服务特别贴心。
1115	2021-03-31 16:44:23	青岛德国总督楼旧址博物馆	5	景色不错，^_^性价比高，
1116	2021-03-07 09:46:49	青岛德国总督楼旧址博物馆	5	价格略高；每人3-5元即可
1117	2021-06-27 12:41:17	青岛德国总督楼旧址博物馆	5	非常值得看，很有文化底蕴
1118	2021-05-01 15:54:07	青岛德国总督楼旧址博物馆	5	景色不错，性价比高，满意
1119	2021-07-24 12:37:12	青岛德国总督楼旧址博物馆	5	很漂亮的建筑，值得一看
1120	2021-07-01 19:02:37	青岛德国总督楼旧址博物馆	5	值得去，我已去了3次。
1121	2021-05-21 17:25:59	青岛德国总督楼旧址博物馆	5	可以来看，里面不让拍照
1122	2021-05-20 21:00:17	青岛德国总督楼旧址博物馆	5	太漂亮了，拍了好多美照
1123	2021-05-16 14:02:52	青岛德国总督楼旧址博物馆	5	小朋友很喜欢，受益匪浅
1124	2021-05-08 16:20:36	青岛德国总督楼旧址博物馆	5	德式建筑，值得去看看。
1125	2021-05-07 11:56:26	青岛德国总督楼旧址博物馆	5	还可以吧，带小孩去不错
1126	2021-04-28 16:46:07	青岛德国总督楼旧址博物馆	5	很好，去玩很有纪念意义
1127	2021-04-12 15:19:25	青岛德国总督楼旧址博物馆	5	好好好好好！经典建筑！
1128	2021-06-26 16:13:12	青岛德国总督楼旧址博物馆	5	环境保护好，服务好。
1129	2021-06-25 21:27:57	青岛德国总督楼旧址博物馆	5	非常值得去，长知识。
1130	2021-06-25 05:50:25	青岛德国总督楼旧址博物馆	5	景色宜人，不虚此行。
1131	2021-06-23 00:16:00	青岛德国总督楼旧址博物馆	5	不错，值得推荐的景点
1132	2021-06-05 00:23:41	青岛德国总督楼旧址博物馆	5	性价比高，总体超赞。
1133	2021-06-04 17:24:23	青岛德国总督楼旧址博物馆	5	景色不错，总体超赞，
1134	2021-06-03 15:34:59	青岛德国总督楼旧址博物馆	5	有趣好玩，性价比高，
1135	2021-06-01 18:09:11	青岛德国总督楼旧址博物馆	5	景色不错，性价比高，
1136	2021-05-27 21:33:06	青岛德国总督楼旧址博物馆	5	景色不错，总体超赞，
1137	2021-05-26 12:52:24	青岛德国总督楼旧址博物馆	5	性价比高，景色不错，
1138	2021-05-19 14:13:40	青岛德国总督楼旧址博物馆	5	景色不错，有趣好玩，
1139	2021-05-17 09:44:49	青岛德国总督楼旧址博物馆	5	总体超赞，景色不错，
1140	2021-05-16 23:20:31	青岛德国总督楼旧址博物馆	5	规模挺大，很有气势。
1141	2021-05-08 11:27:07	青岛德国总督楼旧址博物馆	5	学到了不少历史知识！
1142	2021-05-04 19:17:29	青岛德国总督楼旧址博物馆	5	有趣好玩，总体超赞，
1143	2021-05-03 09:13:32	青岛德国总督楼旧址博物馆	5	有趣好玩，总体超赞，
1144	2021-05-02 16:53:51	青岛德国总督楼旧址博物馆	5	挺好的，就是没法停车
1145	2021-04-29 12:18:57	青岛德国总督楼旧址博物馆	5	总体超赞，性价比高，
1146	2021-04-21 11:24:04	青岛德国总督楼旧址博物馆	5	景色不错，性价比高，
1147	2021-04-19 13:54:04	青岛德国总督楼旧址博物馆	5	景色不错，值得去看！
1148	2021-04-11 20:47:04	青岛德国总督楼旧址博物馆	5	景色不错，有趣好玩，
1149	2021-04-05 15:48:53	青岛德国总督楼旧址博物馆	5	景色不错，性价比高，
1150	2021-03-19 14:48:41	青岛德国总督楼旧址博物馆	5	性价比高，景色不错，
1151	2017-12-08 15:09:53	青岛德国总督楼旧址博物馆	5	这座具有欧洲皇家风范的德国古堡式建筑，黄色外墙局部饰以花岗岩，红色蓝色绿色的瓦片分别装饰不同屋顶。整体建筑线条优美、装饰豪华，到此的参观者无不赞叹连连，怪不得是青岛著名标志性建筑。成人门票20元，老年人半价，推荐大家一定要去看看。
1152	2021-10-30 11:10:51	青岛德国总督楼旧址博物馆	5	感觉不错，有年代感
1153	2021-10-10 14:12:52	青岛德国总督楼旧址博物馆	5	建筑宏伟，家具古典
1154	2021-10-05 12:50:13	青岛德国总督楼旧址博物馆	5	了解历史，以史为鉴
1155	2021-07-23 05:05:53	青岛德国总督楼旧址博物馆	5	山东人好真的没话说
1156	2021-07-21 12:07:20	青岛德国总督楼旧址博物馆	5	这个景点值得一看。
1157	2021-07-13 15:07:32	青岛德国总督楼旧址博物馆	5	喜欢历史的可以去看
1158	2021-06-28 00:05:38	青岛德国总督楼旧址博物馆	5	值得一看 门票也不贵
1159	2021-06-27 14:22:49	青岛德国总督楼旧址博物馆	5	德国建筑，值得一看
1160	2021-06-17 21:29:46	青岛德国总督楼旧址博物馆	5	建筑壮观！值得拥有
1161	2021-06-16 21:31:18	青岛德国总督楼旧址博物馆	5	值得一去，增长知识
1162	2021-05-24 10:55:39	青岛德国总督楼旧址博物馆	5	还可以吧 不必专程来
1163	2021-05-21 06:13:12	青岛德国总督楼旧址博物馆	5	了解历史，增长知识
1164	2021-05-09 08:43:08	青岛德国总督楼旧址博物馆	5	值得一玩，历史遗迹
1165	2021-05-05 11:42:10	青岛德国总督楼旧址博物馆	5	不错，还是很还原的
1166	2021-05-04 18:13:52	青岛德国总督楼旧址博物馆	5	很不错，历史感强烈
1167	2021-05-03 21:16:21	青岛德国总督楼旧址博物馆	5	值得一看，长知识。
1168	2021-04-06 07:33:29	青岛德国总督楼旧址博物馆	5	非常好的旅游景点：
1169	2021-03-30 21:28:53	青岛德国总督楼旧址博物馆	5	超值景点，值得游览
1170	2021-03-27 20:14:18	青岛德国总督楼旧址博物馆	5	內容豐富，值得一看
1171	2021-03-20 21:20:52	青岛德国总督楼旧址博物馆	5	景色优美，值得一游
1172	2021-07-17 17:55:34	青岛德国总督楼旧址博物馆	5	历史与人文的展现
1173	2021-06-20 21:01:51	青岛德国总督楼旧址博物馆	5	very good
1174	2021-06-20 21:01:35	青岛德国总督楼旧址博物馆	5	very good
1175	2021-06-12 10:41:53	青岛德国总督楼旧址博物馆	5	建筑风格设计不错
1176	2021-06-05 14:05:55	青岛德国总督楼旧址博物馆	5	不错呦，值得一去
1177	2021-05-23 21:07:27	青岛德国总督楼旧址博物馆	5	很漂亮总体超赞，
1178	2021-04-29 21:32:51	青岛德国总督楼旧址博物馆	5	还可以景色不错，
1179	2021-04-29 07:19:03	青岛德国总督楼旧址博物馆	5	很不错，值得一游
1180	2021-04-08 15:29:35	青岛德国总督楼旧址博物馆	5	真的很值得参观！
1181	2021-04-08 12:22:33	青岛德国总督楼旧址博物馆	5	值得一去的地方！
1182	2021-04-07 15:07:40	青岛德国总督楼旧址博物馆	5	666总体超赞，
1183	2021-04-01 10:59:47	青岛德国总督楼旧址博物馆	5	一句话，值得去。
1184	2021-03-07 18:13:55	青岛德国总督楼旧址博物馆	5	很有时代感，不错
1185	2022-01-01 00:33:17	青岛德国总督楼旧址博物馆	5	感觉不错体验好
1186	2021-08-09 17:13:29	青岛德国总督楼旧址博物馆	5	值得去逛一圈。
1187	2021-07-13 15:08:09	青岛德国总督楼旧址博物馆	5	房子很有历史感
1188	2021-06-28 15:55:26	青岛德国总督楼旧址博物馆	5	很划算哦！，，
1189	2021-06-27 12:41:59	青岛德国总督楼旧址博物馆	5	值得参观，很好
1190	2021-06-26 23:24:42	青岛德国总督楼旧址博物馆	5	非常值得参观。
1191	2021-06-11 15:27:58	青岛德国总督楼旧址博物馆	5	挺长见识的地方
1192	2021-06-05 16:09:54	青岛德国总督楼旧址博物馆	5	非常值得一看，
1193	2021-05-30 07:48:00	青岛德国总督楼旧址博物馆	5	非常棒非常喜欢
1194	2021-05-28 12:07:35	青岛德国总督楼旧址博物馆	5	还是挺不错的。
1195	2021-05-28 07:53:07	青岛德国总督楼旧址博物馆	5	很好景色不错，
1196	2021-05-26 11:54:31	青岛德国总督楼旧址博物馆	5	内容丰富，不错
1197	2021-05-26 09:42:40	青岛德国总督楼旧址博物馆	5	历史的经典故事
1198	2021-04-22 13:36:21	青岛德国总督楼旧址博物馆	5	絕對經典的建築
1199	2021-04-14 18:23:12	青岛德国总督楼旧址博物馆	5	特别好玩，好玩
1200	2021-04-12 14:05:48	青岛德国总督楼旧址博物馆	5	***也住过这
1201	2021-04-08 15:29:58	青岛德国总督楼旧址博物馆	5	值得参观的地方
1202	2021-03-31 21:35:20	青岛德国总督楼旧址博物馆	5	值得去，值得去
1203	2021-03-23 18:34:01	青岛德国总督楼旧址博物馆	5	挺好有趣好玩，
1204	2022-01-13 11:18:13	青岛德国总督楼旧址博物馆	3	这里值得一看的，很有特色的一个博物馆。在青岛市南区的观海山南坡，可以说一个总督府，半部青岛史
1205	2021-11-11 21:30:10	青岛德国总督楼旧址博物馆	5	经典的老建筑
1206	2021-10-05 07:55:52	青岛德国总督楼旧址博物馆	5	很好，很不错
1207	2021-09-16 11:52:54	青岛德国总督楼旧址博物馆	5	挺有历史感的
1208	2021-07-09 13:42:45	青岛德国总督楼旧址博物馆	5	***！
1209	2021-07-03 23:29:27	青岛德国总督楼旧址博物馆	5	有历史年代感
1210	2021-06-28 09:25:01	青岛德国总督楼旧址博物馆	5	非常值得一看
1211	2021-06-28 09:24:49	青岛德国总督楼旧址博物馆	5	非常值得一看
1212	2021-06-27 12:14:25	青岛德国总督楼旧址博物馆	5	挺舒服都地方
1213	2021-06-25 14:41:05	青岛德国总督楼旧址博物馆	5	挺好 不错 很棒
1214	2021-06-19 11:42:19	青岛德国总督楼旧址博物馆	5	非常好非常好
1215	2021-05-26 00:21:35	青岛德国总督楼旧址博物馆	5	值得再去看看
1216	2021-05-24 19:51:58	青岛德国总督楼旧址博物馆	5	不错不错不错
1217	2021-05-12 17:35:51	青岛德国总督楼旧址博物馆	5	建筑很有特色
1218	2021-04-20 09:58:56	青岛德国总督楼旧址博物馆	5	还可以吧就是
1219	2021-04-11 14:10:16	青岛德国总督楼旧址博物馆	5	有历史文化，
1220	2021-04-08 15:47:25	青岛德国总督楼旧址博物馆	5	有趣好玩，6
1221	2021-04-05 18:39:26	青岛德国总督楼旧址博物馆	5	非常好的体验
1222	2021-04-05 18:39:07	青岛德国总督楼旧址博物馆	5	非常好的体验
1223	2021-03-23 11:29:05	青岛德国总督楼旧址博物馆	5	性价比高，好
1224	2021-03-22 13:22:19	青岛德国总督楼旧址博物馆	5	非常值得一看
1225	2022-01-24 11:59:41	青岛德国总督楼旧址博物馆	5	环境很好！
1226	2021-10-27 15:47:27	青岛德国总督楼旧址博物馆	5	独具特色，
1227	2021-10-04 16:15:08	青岛德国总督楼旧址博物馆	5	知识点很多
1228	2021-09-06 12:31:16	青岛德国总督楼旧址博物馆	5	值得推荐！
1229	2021-07-28 15:34:45	青岛德国总督楼旧址博物馆	5	值得去参观
1230	2021-07-28 00:51:25	青岛德国总督楼旧址博物馆	5	挺好的。。
1231	2021-07-25 22:16:00	青岛德国总督楼旧址博物馆	5	体验还不错
1232	2021-07-20 23:26:50	青岛德国总督楼旧址博物馆	5	值得看不错
1233	2021-07-15 10:04:33	青岛德国总督楼旧址博物馆	5	值得去看看
1234	2021-07-12 17:15:22	青岛德国总督楼旧址博物馆	5	眼花缭乱了
1235	2021-06-28 09:24:35	青岛德国总督楼旧址博物馆	5	非常值得看
1236	2021-06-23 16:26:41	青岛德国总督楼旧址博物馆	5	景色不错，
1237	2021-06-23 16:26:38	青岛德国总督楼旧址博物馆	5	景色不错，
1238	2021-06-21 14:05:56	青岛德国总督楼旧址博物馆	5	总体超赞，
1239	2021-06-17 12:23:14	青岛德国总督楼旧址博物馆	5	总体超赞，
1240	2021-06-17 08:38:19	青岛德国总督楼旧址博物馆	5	总体超赞，
1241	2021-06-17 08:37:59	青岛德国总督楼旧址博物馆	5	性价比高，
1242	2021-06-17 08:37:49	青岛德国总督楼旧址博物馆	5	性价比高，
1243	2021-06-17 08:37:37	青岛德国总督楼旧址博物馆	5	总体超赞，
1244	2021-06-16 16:06:00	青岛德国总督楼旧址博物馆	5	总体超赞，
1245	2021-06-16 14:42:58	青岛德国总督楼旧址博物馆	5	总体超赞，
1246	2021-06-14 12:28:01	青岛德国总督楼旧址博物馆	5	至少五个字
1247	2021-06-13 10:01:05	青岛德国总督楼旧址博物馆	5	至少五个字
1248	2021-06-05 17:48:01	青岛德国总督楼旧址博物馆	5	景色不错，
1249	2021-06-04 14:33:34	青岛德国总督楼旧址博物馆	5	有趣好玩，
1250	2021-06-01 13:29:51	青岛德国总督楼旧址博物馆	5	很值得一游
1251	2021-06-01 09:31:43	青岛德国总督楼旧址博物馆	5	景色不错，
1252	2021-05-29 19:12:08	青岛德国总督楼旧址博物馆	5	总体超赞，
1253	2021-05-28 21:36:42	青岛德国总督楼旧址博物馆	5	总体超赞，
1254	2021-05-27 23:55:29	青岛德国总督楼旧址博物馆	5	值得一去！
1255	2021-05-25 05:39:47	青岛德国总督楼旧址博物馆	5	总体超赞，
1256	2021-05-24 09:23:39	青岛德国总督楼旧址博物馆	5	有趣好玩，
1257	2021-05-19 17:46:27	青岛德国总督楼旧址博物馆	5	性价比高，
1258	2021-05-18 21:30:16	青岛德国总督楼旧址博物馆	5	值得一看！
1259	2021-05-17 22:08:41	青岛德国总督楼旧址博物馆	5	很好很好。
1260	2021-05-16 10:01:35	青岛德国总督楼旧址博物馆	5	有趣好玩，
1261	2021-05-14 23:03:25	青岛德国总督楼旧址博物馆	5	景色不错，
1262	2021-05-10 22:12:26	青岛德国总督楼旧址博物馆	5	买票有点贵
1263	2021-05-07 13:37:56	青岛德国总督楼旧址博物馆	5	环境非常好
1264	2021-05-05 21:11:17	青岛德国总督楼旧址博物馆	5	有趣好玩，
1265	2021-05-01 21:23:34	青岛德国总督楼旧址博物馆	5	总体超赞，
1266	2021-04-27 14:42:27	青岛德国总督楼旧址博物馆	5	值得参观。
1267	2021-04-27 09:09:03	青岛德国总督楼旧址博物馆	5	景色不错，
1268	2021-04-23 22:47:47	青岛德国总督楼旧址博物馆	5	真的很可以
1269	2021-04-23 15:18:07	青岛德国总督楼旧址博物馆	5	值得一去的
1270	2021-04-23 05:55:48	青岛德国总督楼旧址博物馆	5	总体超赞，
1271	2021-04-22 09:59:43	青岛德国总督楼旧址博物馆	5	很有历史感
1272	2021-04-18 23:00:32	青岛德国总督楼旧址博物馆	5	总体超赞，
1273	2021-04-18 23:00:14	青岛德国总督楼旧址博物馆	5	总体超赞，
1274	2021-04-18 21:17:43	青岛德国总督楼旧址博物馆	5	非常值得看
1275	2021-04-18 16:18:22	青岛德国总督楼旧址博物馆	5	历史的记录
1276	2021-04-06 08:19:01	青岛德国总督楼旧址博物馆	5	景色不错，
1277	2021-04-05 21:08:48	青岛德国总督楼旧址博物馆	5	景色不错，
1278	2021-04-03 15:00:01	青岛德国总督楼旧址博物馆	5	性价比高，
1279	2021-03-31 17:58:29	青岛德国总督楼旧址博物馆	5	非常值得去
1280	2021-03-20 07:42:43	青岛德国总督楼旧址博物馆	5	性价比高，
1281	2021-03-09 15:31:49	青岛德国总督楼旧址博物馆	5	值得一去的
1282	2021-03-07 18:11:58	青岛德国总督楼旧址博物馆	5	值得去看看
1283	2021-03-07 10:57:23	青岛德国总督楼旧址博物馆	5	景色不错，
1284	2021-03-05 14:13:58	青岛德国总督楼旧址博物馆	5	性价比高，
1285	2021-03-04 20:12:41	青岛德国总督楼旧址博物馆	5	总体超赞，
1286	2021-05-08 21:15:44	青岛德国总督楼旧址博物馆	4	不适合游玩，如果对那段历史感兴趣或者对那时候的生活环境和用品的感兴趣的可以去参观参观。
1287	2021-06-23 10:45:14	青岛德国总督楼旧址博物馆	3	感觉外国人真的留下了很多宝贵的遗产，不然现在的青岛估计和别的大城市也没有区别。
1288	2021-04-05 15:36:04	青岛德国总督楼旧址博物馆	4	来青岛必须游览地点，最好找个讲解员
1289	2021-06-25 08:57:14	青岛德国总督楼旧址博物馆	4	唯一缺點就是建築裡面好多不給的拍照的地方 挺大的宅院 第一次來青島必遊吧
1290	2021-05-09 22:40:08	青岛德国总督楼旧址博物馆	4	欧洲城堡风格建筑，还有***当年入住一个月左右的历史，值得一看。
1291	2021-07-20 16:34:34	青岛德国总督楼旧址博物馆	4	感觉还不错，值得一看。
1292	2021-06-01 10:14:32	青岛德国总督楼旧址博物馆	3	性价比低，就一栋别墅，没什么看的，里面还不让拍照，不值得去。
1293	2017-07-15 16:45:59	青岛德国总督楼旧址博物馆	5	这里是旅行最后一站，也是感触最深的地方。高大的石头建筑，奢华，庄重。是毛主席，西哈努克亲王等名人居住过的地方，内部空间很大，最喜欢木质的装饰还有石质阳台。站在楼前，可以一览山下的风景。楼外的专属花园匠心独运，气质天成
1294	2021-12-12 22:24:06	青岛德国总督楼旧址博物馆	3	好多地方都不让进，不过有好多领导人的记忆但还是不太值得去
1295	2021-08-12 22:32:13	青岛德国总督楼旧址博物馆	3	没地方停车，太难停车了，停车费太难！！！！！！！！！！！！！！！！！！！！！！！！！！！！！！！？？？！！！！！？？！！！！！！！！！！
1296	2017-07-27 12:20:52	青岛德国总督楼旧址博物馆	5	青岛总督楼博物馆是前往当地旅游时必到的景点之一，除了其历史背景外，本身的建筑风格都融合中西不同文化的特色，环境也很幽美，很值得一去的。
1297	2021-05-03 11:03:59	青岛德国总督楼旧址博物馆	4	主要是看建筑，学历史，但管理和文创周边产品不够完美。
1298	2021-06-11 22:51:51	青岛德国总督楼旧址博物馆	4	城堡很赞 就是管理部门把里面布置的乱七八糟有碍观瞻
1299	2021-05-15 09:18:38	青岛德国总督楼旧址博物馆	4	有点小贵，十元就合适，买门票手续繁琐，不管人性化
1300	2021-03-26 15:25:28	青岛德国总督楼旧址博物馆	4	值得看看，不贵，不过青岛类似的很多，不用全部都去
1301	2021-05-29 08:01:23	青岛德国总督楼旧址博物馆	4	青岛有名的景点，景色不错，性价比高，总体超赞，
1302	2021-02-27 09:03:37	青岛德国总督楼旧址博物馆	5	有趣好玩，远离一个城市，奔赴另外一个城市，无论这个城市给你好与坏的感觉，但有点不变的是，对于未知的风景，我们总抱着憧憬和好奇。
1303	2021-02-27 09:03:11	青岛德国总督楼旧址博物馆	5	景色不错，远离一个城市，奔赴另外一个城市，无论这个城市给你好与坏的感觉，但有点不变的是，对于未知的风景，我们总抱着憧憬和好奇。
1304	2021-02-27 09:02:23	青岛德国总督楼旧址博物馆	5	有趣好玩，远离一个城市，奔赴另外一个城市，无论这个城市给你好与坏的感觉，但有点不变的是，对于未知的风景，我们总抱着憧憬和好奇。
1305	2021-02-27 09:01:54	青岛德国总督楼旧址博物馆	5	性价比高，远离一个城市，奔赴另外一个城市，无论这个城市给你好与坏的感觉，但有点不变的是，对于未知的风景，我们总抱着憧憬和好奇。
1306	2021-02-27 09:01:30	青岛德国总督楼旧址博物馆	5	景色不错，远离一个城市，奔赴另外一个城市，无论这个城市给你好与坏的感觉，但有点不变的是，对于未知的风景，我们总抱着憧憬和好奇。
1307	2021-02-27 09:01:07	青岛德国总督楼旧址博物馆	5	景色不错，远离一个城市，奔赴另外一个城市，无论这个城市给你好与坏的感觉，但有点不变的是，对于未知的风景，我们总抱着憧憬和好奇。
1308	2020-06-14 11:34:44	青岛德国总督楼旧址博物馆	5	红瓦绿树，碧海蓝天，这栋考究和坚固的建筑，既简约又复杂，它见证了近代青岛的德占岁月，又为现在的青岛留下来一个爱国主义教育基地。
1309	2020-11-25 16:25:48	青岛德国总督楼旧址博物馆	5	值得去看一下，不管是建筑形式还是内部的装修都非常有特色，比如里面房间的壁炉都是各具特色的，房间的灯饰也是风格迥异多姿多彩的。
1310	2020-10-30 00:42:23	青岛德国总督楼旧址博物馆	5	青岛有很多著名的旅游景点，青岛德国总督楼旧址博物馆就是其中之一，很多游客不远万里慕名前来，在此打卡拍照留念，大家快来看看吧！
1311	2020-05-13 12:57:02	青岛德国总督楼旧址博物馆	5	还行。就是里面不让拍照片
1312	2021-08-03 16:02:28	青岛德国总督楼旧址博物馆	3	挺好玩儿的，推荐去，性价比很高，学生票半价
1313	2020-06-27 19:50:21	青岛德国总督楼旧址博物馆	5	山东历任总督的居所，还是可以来参观一下的～
1314	2020-07-17 23:44:27	青岛德国总督楼旧址博物馆	4	迎宾馆是一座具有欧洲皇家风范的德国古堡式建筑，其造型之典雅，装饰之豪华，轮廓线条之优美，色彩之瑰丽，至今仍具居我国单体别墅建筑之前列，作为二十世纪初建造的这种风格的房屋在欧洲大陆甚至德国也不多见了。该建筑气势宏伟，建筑面积为4083平方米，高度为30米，厚达60多厘米的外墙以黄色为基调，局部以花岗岩石料作装饰，石面加工粗朴，正门墙饰以淡绿色、淡灰色花岗岩石，顶部石料雕以美丽的图案，于粗放之中见精巧。米红色筒瓦、蓝色鱼鳞瓦、绿色牛舌瓦铺设的楼顶，使大楼更加精美别致。
1315	2018-05-13 10:18:58	青岛德国总督楼旧址博物馆	5	青岛最值得去的景点之一，德国出品的建筑精品！外环大气加梦幻，内在历史加经典：在总督府，欣赏充满德国风情的室内装饰，如壁炉镶有流光溢彩的玉石、一吨重的铜制水晶吊灯、1876年德国生产的钢琴、德制家具等；室外可以看到德式建筑的风格特色，每个角度都非常有特色！
1316	2017-11-28 16:40:44	青岛德国总督楼旧址博物馆	5	青岛德国总督府旧址博物馆是一个非常值得去的地方，这是青岛的一个朋友推荐的，景区有门票，还不算便宜，不过应该还算值得这价钱。据说青岛的第一代总督修建的，很多建筑材料都是进口的，里面不让拍照，我抽空拍了几张。景区里有讲解器租用，有导游，这座旧居住过很多名人，毛泽东、林彪等都住过，里面现在的房间还保留当时他们住的原貌。旧居前面有个暗堡，里面有机枪，可以俯视所有上山的道路，当真是“一夫当关万夫莫开”，旧居的安保设施也很齐全，有个暗窗户在里面能看到外面，外面看不到里面，总督的保镖就在这里观察一楼客厅等待的客人是否携带武器，对主人不利。整个楼布局合理，装修古朴，做工很好，至今应保持的很不错，100多年了，可见德国人做工的精湛。一楼地下还有个矿石展览。
1317	2021-02-27 21:19:19	青岛德国总督楼旧址博物馆	5	展馆布置整洁，史料丰富，受益匪浅。了解历史，掌握知识，热爱祖国。非常值得关注。工作人员热情接待，工作负责任，留下良好的回忆。景色不错，性价比高，总体超赞，有趣好玩，。馆区环境优美，建筑风格别具特色。
1318	2021-08-06 19:09:03	青岛德国总督楼旧址博物馆	4	值得来，保存的老建设很好 有时代感。
1319	2021-07-24 11:39:12	青岛德国总督楼旧址博物馆	4	还是很不错哦！风景优美，建筑庄重
1320	2021-05-04 17:21:51	青岛德国总督楼旧址博物馆	4	对于了解历史和参观游览还是可以的
1321	2021-03-20 19:36:20	青岛德国总督楼旧址博物馆	4	景色不错，总体超赞，性价比高，
1322	2020-04-01 07:56:15	青岛德国总督楼旧址博物馆	3	我们住的那个酒店就在这个总督楼的后边，还是非常有情调的，而且来这里玩的人并不是很多，住在这个山顶上，看整个青岛的风景也是蛮不错的。
1323	2020-06-30 09:04:27	青岛德国总督楼旧址博物馆	5	总督府外观如同迪斯尼童话中的城堡。进去看才明白为什么经过文革这个城堡怎么还能保留，原来历任掌权者都在使用这个总督府。搞半天，打美帝反苏修，是搞别人的，自己总最好的东西。
1324	2021-10-10 10:57:04	青岛德国总督楼旧址博物馆	4	讲解可以再丰富和深入些。
1325	2021-04-26 14:10:51	青岛德国总督楼旧址博物馆	4	值回票价，还是值得一看的
1326	2021-03-30 12:11:06	青岛德国总督楼旧址博物馆	3	里面是没有啥的，就外面看看足够了，拍照里面不能拍的哦 .不适合不喜欢历史之类的人的哈！性价比低，可玩性低，
1327	2017-04-21 22:37:15	青岛德国总督楼旧址博物馆	5	德国总督楼旧址博物馆，是有百年历史很有风格的楼房，1949年以后也有很多知名人士与此楼有关，外表和此楼承载的历史都值得看看。
1328	2021-06-25 11:12:40	青岛德国总督楼旧址博物馆	4	房子外观震撼，里面一般
1329	2021-06-14 16:53:35	青岛德国总督楼旧址博物馆	4	值得一去 时间20分钟
1330	2021-05-23 20:51:05	青岛德国总督楼旧址博物馆	4	两层小楼，很快就能逛完
1331	2021-07-24 21:03:32	青岛德国总督楼旧址博物馆	4	建筑很漂亮，值得一看
1332	2021-06-18 17:08:55	青岛德国总督楼旧址博物馆	4	总体超赞，景色不错，
1333	2021-06-15 18:27:21	青岛德国总督楼旧址博物馆	4	值得了解的一段历史。
1334	2021-06-11 19:16:11	青岛德国总督楼旧址博物馆	4	景色不错，有趣好玩，
1335	2021-05-11 16:37:22	青岛德国总督楼旧址博物馆	4	历史建筑不应该收费！
1336	2021-03-26 22:20:03	青岛德国总督楼旧址博物馆	4	景色不错，洋楼很漂亮
1337	2020-02-05 23:39:11	青岛德国总督楼旧址博物馆	4	迎宾馆，也叫做德国总督楼旧址，在来之前我曾多次设想过有钱人家的豪宅究竟长什么样的，但当看了迎宾馆，这个曾经德国总督的官邸后，作为一个大学学建筑的伪建筑还是忍不住“哇”了好久！ 地址：岛市市南区龙山路26号 门票：20人民币 开放时间：08:00-17:00 迎宾馆始建于1905年，落成于1907年，由德国著名建筑师拉查鲁维茨设计，是一座极具德国风格的城堡型建筑，德占时期，胶澳两任总督奥斯卡·冯·特鲁伯和麦尔·瓦尔戴克曾都曾在此居住。 国民党政府收回青岛后，于1934年将其改称为“迎宾馆”，专门接待国家级贵宾。这里先后接待过众多海内外知名人士，架起了中外文化关系沟通之桥梁，可是说是青岛历史文化名城的一个经典象征，见证了青岛近代一半的风云历史。 作为“德国建筑艺术在中国”的最高代表，迎宾馆装饰之豪华、造型之典雅，至今仍雄居我国单体建筑之首列。1996年，国务院将其批准为“全国重点文物保护单位…
1338	2019-07-06 22:08:22	青岛德国总督楼旧址博物馆	5	德国总督楼旧址位于龙山路26号。始建于1905年7月，落成于1907年7月，由德国建筑师维尔纳&amp;#183;拉查洛维茨设计。因它是当年德国胶澳总督的官邸，故俗称“提督楼”。1932年以前，一直是青岛军政首脑的官邸。1934年，时任青岛市市长的沈鸿烈将其命名为“迎宾馆”，遂成青岛最高级别的接待宾馆。是近代中国最具代表性的一幢德国风格的建筑，具有突出的历史、艺术与科学价值。 “建筑是凝固的音乐”，绿树掩映中的德国总督府旧址仿佛还在诉说着往昔的沧桑……
1339	2019-06-11 16:27:29	青岛德国总督楼旧址博物馆	5	非常值得去的一个小小小众景点，门票超级便宜（15/人），学生票半价（7.5/人）。里面有专门工作人员讲解。据说是二战时期德国一个王子的居住地，整栋建筑的设计是根据周围的环境，科学的测量，据说是子弹最不容易打到的地方，而且窗户都是防弹的。建筑里面有儿童房，主卧室，管家房，大小会议室，舞厅，餐厅，酒窖，温室花园。一百多年前就有恒温花园和升降式食物传送电梯。特别棒，让我这个现代人都觉得各种先进，很想住那里。
1340	2017-11-14 09:57:55	青岛德国总督楼旧址博物馆	5	青岛过去称“胶澳”，总督楼是当时胶澳战区德国提督的官邸，又称“提督楼”，位于信号山南麓，后来又改称总督楼，可能这时的总督楼已变成总督和家人的寓所，同时在市中心的沂水路11号再建总督府，作为办公室，非常漂亮的一栋楼，外面是石头装饰的拱券连廊，连廊内墙是黄色乳胶漆，阳光下黄白对比非常强烈
1341	2021-07-23 16:28:29	青岛德国总督楼旧址博物馆	3	殖民统治的遗址，说多了其实都是耻辱，总督及家人生活的地方，不知道现在还有什么存在的意义，让大众参观
1342	2021-01-19 07:57:49	青岛德国总督楼旧址博物馆	5	建筑特色，装修风格，细节处理，加上名人故事，让这个德式建筑更具有魅力。原装进口的家具，各个具有生命活力的灯饰，加上刚开放的三楼，别具一格。
1343	2021-07-22 23:26:18	青岛德国总督楼旧址博物馆	4	很好，值得一看。
1344	2021-06-25 11:11:52	青岛德国总督楼旧址博物馆	4	房子外观很震撼
1345	2021-06-22 15:25:31	青岛德国总督楼旧址博物馆	4	随便看看的景点
1346	2021-05-09 10:41:00	青岛德国总督楼旧址博物馆	4	景区漂亮，不错
1347	2021-10-06 22:50:46	青岛德国总督楼旧址博物馆	4	欧式风格建筑
1348	2021-04-06 09:55:46	青岛德国总督楼旧址博物馆	4	总体还不错～
1349	2021-03-04 18:58:29	青岛德国总督楼旧址博物馆	4	嗯嗯好的好的
1350	2019-07-16 19:28:44	青岛德国总督楼旧址博物馆	5	个人认为这是和花石楼不相上下的另一座别墅，比花石楼建筑面积要大，占地也多，楼内设计结构完美，外观设计欧式为主，结合了东方元素，东南西北四面风格各异，可以拍出不少精美的片子。
1351	2016-12-16 23:21:36	青岛德国总督楼旧址博物馆	4	冬季门票13，青岛3号线开通后，离地铁也就几百米距离，游客不多，刚好碰到一个旅游团，跟着听了一遍，挺好的，很有特点的一个德式建筑，高大漂亮，同时建筑设计也兼顾了安全、实用。
1352	2022-01-06 13:11:54	青岛德国总督楼旧址博物馆	4	有历史意义
1353	2021-06-19 16:09:22	青岛德国总督楼旧址博物馆	4	还可以可以
1354	2021-05-31 07:47:32	青岛德国总督楼旧址博物馆	4	性价比高，
1355	2021-04-08 11:17:39	青岛德国总督楼旧址博物馆	4	景色不错，
1356	2019-12-26 10:45:18	青岛德国总督楼旧址博物馆	5	就住在迎宾馆附近很少有机会近距离观看，这次是朋友一起走进参观，这里是低调奢华的高大上建筑，在青岛没有更美只有最美建筑之称！
1357	2020-05-24 06:58:25	青岛德国总督楼旧址博物馆	5	有趣好玩，体验很好，值得推荐，景色不错，
1358	2019-06-03 23:00:30	青岛德国总督楼旧址博物馆	5	青岛德国总督府，融合中西建筑风格，整个建筑宏伟，大气，华贵。来青岛会看到很多德式建筑，最值得去看一看的还是德国的总督府。
1359	2018-09-09 20:59:38	青岛德国总督楼旧址博物馆	5	德国总督府，旅游打卡地，隔着信号山的门也就100米左右，两个地方打包去。总督府游览建议配上游览的耳机，蹭讲解就别想了，高科技，导游都很小声。去这里限流，时间不充裕的同志们建议早点去。整个建筑还是非常有特色的，历史也很丰富。不过没有讲解，大概30分钟就转完了。
1360	2017-06-18 14:48:45	青岛德国总督楼旧址博物馆	5	门票大人20，一家三口请导游花30，了解了总督府的前世今生，从太多的细节可以看出德国人的严谨、工艺的精良！建国后有很多伟人在此住过，但今天运气背，正拍外面照片时来了重要人物，警察把游客都隔开了，说等会再给我们拍，因为时间原因，不等了，只好走人！
1361	2016-02-08 09:03:05	青岛德国总督楼旧址博物馆	4	特别难找的地方，很偏，走了很多路才看到。淡季门票13元一位，进到里面参观是不能拍照的，所以拍照都是拍外观，在这里看到了很多伟大领袖领导们开会，居住的房间，会议室，太震撼了。还有很多古典建筑所在的位置，总之这里还是很值得一去的。
1362	2017-10-18 20:17:06	青岛德国总督楼旧址博物馆	5	二十元的门票真的很值！沿路的风景也很美，秋天的青岛有着成熟的韵味。总督府内的厚重与外面醉美的秋意相得益彰，时空仿佛在历史与现实之交替轮回。
1363	2021-05-31 11:36:46	青岛德国总督楼旧址博物馆	3	换票麻烦，耽误不少时间。总体感觉一般，值得参观一下。20票价比较合理。
1364	2021-05-28 16:52:07	青岛德国总督楼旧址博物馆	3	可玩性低，就是平常的看建筑 没什么可玩的 建议找导游讲解 要不然没什么收获
1365	2021-02-26 11:05:37	青岛德国总督楼旧址博物馆	5	别样洞天的幽静所在，徳式古建，保存完好，青岛的特色👍👍总体超赞，
1366	2020-06-26 22:40:06	青岛德国总督楼旧址博物馆	5	外观很漂亮，因为下雨人比较少，走廊锁上了比较可惜，有时间建议绕着建筑走一圈，有很多很适合拍照的角落，内部只开放了两层，很多名人在里面住过，可以去~
1367	2017-08-20 07:03:39	青岛德国总督楼旧址博物馆	5	是德国总督及家人在青岛工作和生活的地方，建筑为地上两层地下一层建筑，门票20元，能看到十九世纪初德国人发明的黑科技，比如打字机、电报机之类的物品
1368	2021-02-14 22:20:58	青岛德国总督楼旧址博物馆	5	总体超赞，性价比高，
1369	2018-06-09 22:41:57	青岛德国总督楼旧址博物馆	5	自己去的，进去跟着一个香港团，蹭他们的导游讲解，知道很多细节。例如那台三角钢琴是世界上剩下2台的其中一台，另外一台在慕尼黑博物馆，白色的琴键是象牙做的，在50年代，德国想把它买回去，被毛主席拒绝。还有那个太阳房的天窗是可以打开的，就是两条链拉着，德国人的技术很厉害。这里背山面海，在总督的书房可以见到海，景色宜人。
1370	2018-03-21 10:33:42	青岛德国总督楼旧址博物馆	5	青岛总督府，外墙以黄色为基调，局部以花岗岩石料作装饰，石面加工粗朴，正门墙饰以淡绿色、淡灰色花岗岩石，顶部石料雕以美丽的图案。米红色筒瓦、蓝色鱼鳞瓦、绿色牛舌瓦铺设的楼顶，使大楼更加精美别致。院内遍植果树和多种观赏植物。 这里特别需要注意的是，青岛总都府和总督府邸是两个地方。总督府是当年总督办公的地方，现在是青岛市人大、政协的办公地址，不对外开放。只能在外面照一照相片了。至于总督官邸，当地人叫它迎宾馆，是当年总督居住生活的地方，对外开放。两个地方离得不远，步行十分钟即可到达。青岛迎宾馆（青岛德国总督楼旧址博物馆）位于繁华商业区、风景区的中部。背山面海，雄伟壮观，它是一座欧式风格建筑精华的荟萃，始于1905年，建成于1907年，是当时胶澳战区提督的官邸。建筑位于信号山半山腰上，地理位置优越，环境幽雅。建筑主体为四层，共有大小房间30个，其中主要展厅14个。各个展厅互相贯通，却又各成一体，更…
1371	2021-02-14 06:55:01	青岛德国总督楼旧址博物馆	5	作为一名青岛土著，二十多年第一次来这地方，印象深刻，这种地方适合早来，人还少，看的还仔细，很棒。
1372	2021-06-15 11:29:06	青岛德国总督楼旧址博物馆	3	验票的那位中年妇女真是个奇葩，逼逼叨碎碎念个没完没了
1373	2019-10-08 20:11:27	青岛德国总督楼旧址博物馆	5	来青岛必看景点，我身在青岛，只要有朋友来，都会领着去总督府和信号山，俯瞰不一样的青岛，介绍不一样的青岛文化，关键是总督府的建筑设计，我们后辈人值得学习，我去了不下5次了。
1374	2018-03-02 10:25:46	青岛德国总督楼旧址博物馆	5	在青岛最为喜欢的5处建筑之一，房子异域风格明显，很漂亮又有童话故事里的感觉一般，从这里看到当年德国人在青岛殖民期间奢侈的生活。
1375	2016-10-08 18:12:20	青岛德国总督楼旧址博物馆	5	青岛迎宾馆，建筑非常有特色，繁复而有韵律，不少历史人物在此住过，入内参观过后，再登上信号山从高处俯瞰楼房的全景，尽显建筑之美。
1376	2020-04-15 10:36:54	青岛德国总督楼旧址博物馆	5	这个建筑很独特，造型很美观，是青岛的一大景观
1377	2017-10-07 10:58:06	青岛德国总督楼旧址博物馆	5	在信号山公园，矗立在山头一百年，看尽青岛风风雨雨变化。门票20元，外面可照相，里面不能照相，里面多是各种陈列物。这个房子，老毛和汪精卫等都住过，属于近代文物建筑。
1378	2020-11-08 00:49:35	青岛德国总督楼旧址博物馆	5	令人惊艳的历史建筑，恢宏厚重的凝固音乐。
1379	2019-11-12 22:30:27	青岛德国总督楼旧址博物馆	5	1907年建成的总督楼，应该是“模范殖民地”的样板楼。用今天的眼光去看，无论外观还是内饰，依然充满经典美感和时尚活力。梁思成先生说它是融合东西方各种文化理念于一体的建筑艺术巨制。我等外行，评判不了它的建筑风格，只能努力通过丰富多样的外立面和精湛考究的内装修等看得到的表象去体味德国上流社会人物一百年前典雅精致的生活情怀和别具一格的艺术氛围。总督楼在这儿站立了百年，今日用鹤立鸡群来形容仍不为过。
1380	2018-02-25 17:43:37	青岛德国总督楼旧址博物馆	4	青岛德国总督楼旧址博物馆（迎宾馆）位于青岛市南区龙山路26号，始建于1905年，落成于1907年。由德国著名建筑师拉查鲁维茨设计，建筑面积4000余平方米，是德国威廉时代典型建筑样式与青年风格派手法相结合的欧洲古堡式建筑。里面开放区域不大，不允许拍照，没有想象中那么富丽堂皇，文创产品和咖啡屋都挤在角落里。
1381	2017-10-15 19:24:28	青岛德国总督楼旧址博物馆	4	德国总督就是会选地方啊，背靠信号山公园，景色也是独一的，从怡堡的大门进来，先走到怡堡酒店门口小坐，间隙还有一只蝴蝶落在了我的胳膊，只不过太过激动吓跑了它 然后小走几步路就是总督府，院子里还有小型炮楼，枪支弹药被玻璃封着不知是否为真，估计不会是真的吧~~ 转着从正门走了出去，往信号山去了，门口有售票处，而且里面大巴很多，感兴趣的可以买票一观，不太感兴趣在外面走走转转也足够，绿化真的很好，现在貌似变成了迎宾馆？
1382	2021-02-06 11:43:59	青岛德国总督楼旧址博物馆	5	雄伟气派的德式建筑，以前是市政府办公室
1383	2020-09-19 08:19:28	青岛德国总督楼旧址博物馆	5	保存完好的近代建筑，免费参观，非常赞
1384	2020-05-13 05:57:24	青岛德国总督楼旧址博物馆	5	疫情之后开放第二个开放日，环境非常好，管理人员也非常尽心尽责恪守岗位做好各种检查登记，总之，是一个非常愉快的参观体验
1385	2020-05-07 00:08:33	青岛德国总督楼旧址博物馆	5	很有特色的地方，有历史感，值得去看看
1386	2020-08-08 13:06:43	青岛德国总督楼旧址博物馆	4	青岛被德国占领和殖民统治时期最著名的建筑。整体的造型独特，欧式风格的设计，是青岛老城区最具代表性和标志性的建筑。
1387	2020-04-14 00:11:48	青岛德国总督楼旧址博物馆	5	这里真的很好，来了绝对不会后悔。
1388	2021-04-22 22:12:32	青岛德国总督楼旧址博物馆	3	可以走走，感觉其实也没太大意思
1389	2021-03-29 19:17:22	青岛德国总督楼旧址博物馆	3	一般，可去可不去的景点
1390	2021-06-11 22:10:04	青岛德国总督楼旧址博物馆	3	徒有虚名啊，不值得去
1391	2020-06-02 23:08:31	青岛德国总督楼旧址博物馆	5	太漂亮了，值得推荐，
1392	2019-02-10 22:01:29	青岛德国总督楼旧址博物馆	5	青岛德国总督府于1905年7月建在信号山半山腰上，气势宏伟，环境幽雅。建筑设计师为德国人拉查鲁维茨，工程耗资为45万金马克。建筑面积四千余平方米，外墙饰以花岗岩，米红色筒瓦、蓝色鱼鳞瓦、绿色牛舌瓦铺设楼顶，使大楼更加精美别致。1957年环绕迎宾馆修建了围墙形成了占地面积达86000多平方米的庭院，院内遍植果树和多种观赏植物。房间头顶上挂着漂亮奢华的水晶灯，墙壁上修着暖暖的壁炉。每个房间都有地毯、水晶灯、壁炉这三样东西，但每个房间里的三样东西形状、颜色、花纹都不一样
1393	2018-09-03 10:44:09	青岛德国总督楼旧址博物馆	5	这座德国威廉时代和青年风格派的建筑，有着粗粝的岩石装饰外表，豪华细腻的内廷，还包含一个全天候的玻璃花房。 它是《胶澳合约》德国人在青岛修建的提督府，也称“青岛迎宾馆”。 据介绍，德国海军上将克虏伯在青岛任期内，兴建西式学校、教堂，大力推广德国文化价值，并因他的杰出贡献而获得贵族称号。 总督府对我除了建筑设计方面的冲击外，二楼孩子的游戏房让我更加赞赏有加。贵为总督，上个世纪初，他就为孩子安装了保护视力的可升降的房内大吊灯，可调节光线的百叶窗等等，让科技普惠到花朵上，可见思想意识之先进之深邃，对比我们，令人叹服。 临海的这面是拍照城堡最佳的位置。坐在太阳伞下，喝着冰镇的青岛啤酒（几天里最好喝的白啤）和崂山白花蛇草水，面对着厚重的总督府，缅怀一下青岛的历史风云，也许能感受到一丝脉搏的跳动。 门票20元/人，讲解器10元/人。室内严禁拍照。非常值得推荐的一个景点，可以去信号山、教堂后再去，比较顺…
1394	2016-10-02 17:42:29	青岛德国总督楼旧址博物馆	5	很值得一看的地方，很多设计理念不得不佩服，现在的设计有些还不如过去呢。德国人的建筑实力太令人佩服了，一百多年，岁月侵蚀，却还能保存的如此之好，这和当时的建造者一丝不苟的态度有必然的联系，值得我们好好学习
1395	2021-02-14 22:20:16	青岛德国总督楼旧址博物馆	5	很不错，有趣好玩，
1396	2019-04-18 10:56:49	青岛德国总督楼旧址博物馆	5	值得参观的老建筑，楼内的设计都很细致精美实用，最好是找个导游讲解一下，要不感受不到很多关于楼内设计的精华所在，楼梯扶手设计，笑脸变哭脸的的壁灯装饰、儿童房的设计......楼内不允许拍照的，可惜呀！
1397	2021-05-05 11:14:45	青岛德国总督楼旧址博物馆	3	门票跟景不匹配
1398	2017-10-05 13:10:02	青岛德国总督楼旧址博物馆	5	又叫迎宾馆，是青岛众多德式建筑中最有代表性的一座，走进去全部木地板，穹顶式建筑，室内不能拍照，董洁和陈坤拍的金粉世家据说就是这里拍的。
1399	2021-07-27 21:10:43	青岛德国总督楼旧址博物馆	3	开放地区不多
1400	2021-04-30 22:49:36	青岛德国总督楼旧址博物馆	3	门票价格太贵
1401	2018-09-04 22:05:41	青岛德国总督楼旧址博物馆	5	每人20元门票，去参观这个德国总督府，不光有当时总督府的陈设展览，还有青岛著名外国建筑的照片说明，主要是两层对外展出，三四层不对外。
1402	2017-09-04 08:51:50	青岛德国总督楼旧址博物馆	5	总督楼位于信号山公园旁很清静的位置。 网上不能订票，直接在景区买，旺季二十元门票。 建筑风格独特，每个侧颜都很美。从信号山可见全貌。
1403	2021-07-21 16:59:20	青岛德国总督楼旧址博物馆	3	就…一般吧
1404	2021-07-03 18:45:10	青岛德国总督楼旧址博物馆	3	楼很漂亮。
1405	2021-07-03 18:44:50	青岛德国总督楼旧址博物馆	3	楼很漂亮。
1406	2021-06-23 22:26:04	青岛德国总督楼旧址博物馆	3	景色一般，
1407	2020-05-25 16:35:38	青岛德国总督楼旧址博物馆	5	建筑很是壮观，内部也是富丽堂皇！纪念品也是值得拥有
1408	2019-05-04 10:44:24	青岛德国总督楼旧址博物馆	5	里面虽然不能拍照。但是非常值得一来。德国人的严谨，在建筑的每个细节上体现得令人称叹。后院的草坪和树木让人感觉特别的心旷神怡。
1409	2020-01-04 14:17:07	青岛德国总督楼旧址博物馆	5	算是青岛的标志性建筑之一。 以前的胶澳总督府，现在好像是有政府机关在办公。 这周围都是一些老建筑。 有时间的话可以去看看，很值。
1410	2019-10-13 10:38:05	青岛德国总督楼旧址博物馆	4	德国总督府旧址又称迎宾馆，位于信号山上。需要单独购票参观。总督府是石头城堡建筑，有点意思。里面除了总督的日常生活、会客、办公区域，还有一些模型、酒窖什么的可以看看。可惜里面不让拍照。参观时间一个小时左右。
1411	2016-08-07 17:06:19	青岛德国总督楼旧址博物馆	5	觉得比天主教堂值得去看。我们是在路上第二次遇到了它，果断决定买票进去看下因为有缘啊。从外面看整栋楼是很大气的德式建筑，很漂亮！听导游说除了石头其余木材神马的都是从德国运来的，很牛逼吧。里面的房间家具和设计都可见一斑，独具匠心。里面不能拍照，但不错哦
1412	2016-04-28 13:20:29	青岛德国总督楼旧址博物馆	5	青岛迎宾馆是当年德国驻青岛一任总督建的总督官邸，其规模超过任何一个地方的总督府，除大理石是选自本地的之外，其他的都是来自德国原装进口，这个是按照德国皇冠建造的，一战的时候，德国本土皇宫毁于战火，现在世界上唯一仅存的一个缩小版的德国皇宫建筑。
1413	2016-02-13 15:16:46	青岛德国总督楼旧址博物馆	5	带有历史的痕迹 每一扇门一面墙似乎都带有故事 尤其是在小放映厅看了介绍片 讲解很生动 同时对这栋楼更加了解 富丽堂皇的宴会厅 亮堂且先进的花房 处处注意细节的儿童房 极其低调却镶嵌着宝石的吊灯 虽然和欧洲的很多城堡没法比 不过在国内还是很少能看到这样的欧式建筑的 推荐去一下
1414	2017-05-21 21:50:39	青岛德国总督楼旧址博物馆	5	做為當地代表性建築，一定要來一趟。裡面還懸掛了一幅當初把膠州灣讓出去的條約完整版。但是能參觀的地方不多，也不能走出去看外景。建議租講解，使用藍芽耳機，好新潮。
1415	2019-05-07 15:54:29	青岛德国总督楼旧址博物馆	5	建筑本身很漂亮，内部陈列一般，但重点是里面的历史人物而非物件，德国总督，汪精卫，毛都在里面开过会 20块钱门票见证一段段历史。还能看一小段纪录片，总体很值。
1416	2016-10-22 14:31:25	青岛德国总督楼旧址博物馆	4	因为就在驻地附近，周末去信号山下来顺道去的。城堡非常漂亮，最好请个导游讲解下，里面当年设计的每一个细节都会让你惊叹！就连厕所都美得很！
1417	2016-09-30 20:44:53	青岛德国总督楼旧址博物馆	5	德国总督府又称为迎宾馆 从外部特色建筑结构到内部精致的装修 都值得一看 很多展品也都独具风格 有一吨重的吊灯 有限量版钢琴 有暖暖的花房 有有关七上八下的故事 还有毛主席下榻时住过的床 总之很多 门票也不贵 值得一看
1418	2020-06-27 15:27:21	青岛德国总督楼旧址博物馆	5	值得一去值得推荐，体验很好，有趣好玩，景色不错，
1419	2016-10-17 09:40:52	青岛德国总督楼旧址博物馆	4	在信号山上拍到了特别漂亮的房子，后来才知道是德国总督楼，也叫作迎宾馆，颜色搭配得很好看的小洋房，但是真正参观了之后发现里面还是很大的！~室内装修得很好，就算是对现代的装修也很有参考价值
1420	2021-02-21 20:26:55	青岛德国总督楼旧址博物馆	5	好～和爸爸妈妈老公一起
1421	2019-11-30 21:02:22	青岛德国总督楼旧址博物馆	4	原汁原味的德风，古板、朴素、威严，德国人最让人赞的三大门面，借着信号山侧的峰峦之势，气势森严而又低调实在。可想当初占领者的力量，然而终究是云烟，历史从不开玩笑——不是你的，早晚要还。
1422	2016-09-23 08:39:12	青岛德国总督楼旧址博物馆	5	气势宏伟，建筑堪比当代，里面设计非常精美，布局特别合理，虽然房间不大，但特别多独具匠心，推荐到此感受一下，非常不错的景点！
1423	2020-07-15 12:14:16	青岛德国总督楼旧址博物馆	5	有浓厚的历史感，建筑本身也保护得很好，很值得一游。值得推荐，
1424	2016-05-09 21:22:49	青岛德国总督楼旧址博物馆	3	总督府在信号山的下面，门票是20元，总体来说是不错的，很多人都说里面讲解员说话声音小，其实都是有工具的，每个人的耳朵上都有耳机 总督府其实很小，但总体来说还是有历史的厚重感，有很多名人都来过，确实很不错我感觉有一个点很有意思就是租借条约，偷偷拍下来
1425	2020-06-29 15:07:03	青岛德国总督楼旧址博物馆	5	建筑风格很棒，以前***在这里住过，感觉逛逛蛮有意思的
1426	2018-06-12 11:08:47	青岛德国总督楼旧址博物馆	5	德国总督楼旧址博物馆位于信号山脚下。总督楼和总督府容易混淆。总督楼又叫迎宾馆，是当年德国总督居住的地方，非常豪华，质量非常好。
1427	2018-02-25 20:58:31	青岛德国总督楼旧址博物馆	5	春节当天去的，人不多。淡季门票才13。绝对五星级，连德国人都觉得是宝。流连很久才离开。
1428	2017-05-08 17:49:40	青岛德国总督楼旧址博物馆	4	青岛曾经是德国的殖民地，这里老城区市政市貌是由当时的殖民者规划设计的，而总督府就是他们的代表，从山上俯瞰，它是最大的欧式建筑。
1429	2020-07-02 18:56:06	青岛德国总督楼旧址博物馆	5	景色不错，值得推荐，体验很好，有趣好玩，
1430	2019-06-04 16:35:12	青岛德国总督楼旧址博物馆	4	百年建筑，很漂亮。建筑主体为四层，共有大小房间30个，其中主要展厅14个。各个展厅互相贯通，却又各成一体，更令人称奇的是，每个展厅又三个不同之处，其内部装饰之豪华、造型之典雅，至今仍雄居我国单体建筑之首列。
1431	2016-02-25 10:50:51	青岛德国总督楼旧址博物馆	5	这是一座德国古堡式建筑，大门口买门票，买好票后车子可以一路开上来，所以停车挺方便的。房子很大，以前的总督还有毛主席都曾经住过，里面的展品比较考究，部分房间未开放，如果顶楼有阳台开放可以俯瞰外面感觉肯定更好。呵呵
1432	2021-02-17 11:41:05	青岛德国总督楼旧址博物馆	5	青岛文化遗产。青岛城市地标代表性建筑。
1433	2019-11-20 17:04:07	青岛德国总督楼旧址博物馆	5	感受到了德国人的严谨，一百年的时间，房屋的质，量依然不错，特别是细节上处理不错
1434	2017-10-07 15:03:31	青岛德国总督楼旧址博物馆	5	德国总督的府邸还是很别致的，不过再怎么豪华，也是中国人的地盘门口的桂花树很香！
1435	2016-10-04 14:28:12	青岛德国总督楼旧址博物馆	5	要买票进去里面参观，景色很不错，建筑也很有特色，里面房间的装饰很富有德式风格。
1436	2021-01-30 14:24:00	青岛德国总督楼旧址博物馆	5	保护的比较完整，很多物件都是原始的。
1437	2019-05-11 13:30:07	青岛德国总督楼旧址博物馆	5	位于青岛市市南区观海山南坡，面对青岛湾和小青岛，系德国胶澳殖民地统治机构所在地，为总督所用，故名&amp;quot;总督府&amp;quot;。一座总督府，半部青岛近代史。
1438	2020-08-15 15:59:36	青岛德国总督楼旧址博物馆	5	也没什么好写的，好！景色不错，
1439	2020-08-14 22:51:22	青岛德国总督楼旧址博物馆	5	体验很好，景色不错，值得推荐，
1440	2020-07-02 18:55:51	青岛德国总督楼旧址博物馆	5	景色不错，有趣好玩，体验很好，
1441	2020-06-19 18:08:47	青岛德国总督楼旧址博物馆	5	见证了青岛近代历史的重要建筑
1442	2021-02-28 14:16:39	青岛德国总督楼旧址博物馆	5	感觉之前那段历史历历在目
1443	2019-12-06 21:51:00	青岛德国总督楼旧址博物馆	4	青岛的旧建筑物中比较有看点的城堡，在这里可以充分领咯西方古典主义城堡的美感。参观这座古堡，最好是随着讲解员慢步前行，可以了解到很多知识。 【景色】
1444	2020-02-19 16:40:13	青岛德国总督楼旧址博物馆	5	青岛德国总督府旧址是一座保存完好的德时建筑
1445	2018-09-01 10:42:03	青岛德国总督楼旧址博物馆	5	德国总督府旧址是一座很值得期待的游览地。这座建筑历经风雨，仍然让人叹为观止。外观设计很厚重，内部装饰很精美，体现了德国人精湛的工匠精神，很棒！
1446	2021-02-08 00:16:51	青岛德国总督楼旧址博物馆	5	总体超赞，景色不错，
1447	2020-07-02 18:56:19	青岛德国总督楼旧址博物馆	5	体验很好，有趣好玩，
1448	2020-07-02 18:55:32	青岛德国总督楼旧址博物馆	5	景色不错，值得推荐，
1449	2020-06-15 13:04:03	青岛德国总督楼旧址博物馆	5	景色不错，值得推荐，
1450	2016-10-10 19:14:36	青岛德国总督楼旧址博物馆	5	是先去大学路的，然后沿着上坡路一路走没多远，就到了总督府，周围的环境不错，都是小洋房。入内参观需要买票，外观尤其漂亮，特色是四个面都不一样。
1451	2021-02-15 05:38:51	青岛德国总督楼旧址博物馆	5	历史学习景色不错，
1452	2021-01-23 16:35:03	青岛德国总督楼旧址博物馆	5	不虚此行总体超赞，
1453	2021-02-22 14:48:35	青岛德国总督楼旧址博物馆	5	典型的德式建筑
1454	2021-02-21 20:27:10	青岛德国总督楼旧址博物馆	5	和爸爸妈妈一起
1455	2021-02-18 10:10:38	青岛德国总督楼旧址博物馆	5	哈哈哈哈哈哈哈
1456	2020-07-02 18:54:39	青岛德国总督楼旧址博物馆	5	棒棒哒！赞一个
1457	2021-02-23 16:56:00	青岛德国总督楼旧址博物馆	5	满满的历史感
1458	2018-10-23 21:01:42	青岛德国总督楼旧址博物馆	5	门票20元，60岁以上老人门票半价10元。都是旅游团游览。建筑外观非常漂亮，建筑里面设计都非常精巧，细致。能近距离感受到总督的生活…
1459	2021-02-26 17:58:05	青岛德国总督楼旧址博物馆	5	值得看一下
1460	2020-09-12 09:22:52	青岛德国总督楼旧址博物馆	5	值得推荐，
1461	2020-08-30 20:55:42	青岛德国总督楼旧址博物馆	5	玩的很开心
1462	2018-02-10 09:37:36	青岛德国总督楼旧址博物馆	5	很漂亮的德国别墅，能看山看海。
1463	2015-11-07 12:05:19	青岛德国总督楼旧址博物馆	5	德国提督府旧址，很多国内外元首来青岛时都曾在此小住
1464	2017-11-13 06:24:28	青岛德国总督楼旧址博物馆	4	就在信号山公园脚下，标准的德式建筑，非常气派，里面还有一个宾馆，住在这确实挺美的，德国人还真会挑地方，依山面海，环境实在太好了。
1465	2017-01-26 09:38:03	青岛德国总督楼旧址博物馆	5	德国总督楼是青岛比较有代表性的欧式建筑，展示了当年德国总督的生活场景和许多历史事件，建筑风格很有异国特色，风景不错。值得一看。
1466	2019-12-07 17:39:40	青岛德国总督楼旧址博物馆	4	德国总督府旧址占地面积较大，总督楼里文物陈列较多，每件物品，房间的布局，建筑均体现出了其严谨性和实用性的结合，体现出了古典美
1467	2017-01-31 20:38:22	青岛德国总督楼旧址博物馆	5	挺好的就是感觉房子挺紧凑的里面还有一个咖啡屋
1468	2019-12-15 09:27:18	青岛德国总督楼旧址博物馆	5	德国总督花费全部家产加上挪用海军军费一共一百万德国马克（现在十个亿），采用东西合璧的工艺修建的一百年前最高技术的代表作，很多工艺现在已经失传，特别是其人性化的设计理念和对空间的完美利用，值得现在的设计师们学习
1469	2018-10-06 22:14:16	青岛德国总督楼旧址博物馆	4	德国总督楼位于信号山南麓的青岛老文化街区，是一处有显著德国风格的老式建筑物，在人民会场附近，博物馆内工作人员的装束很有特色，内部建筑装修保持原貌，装饰精美，壁炉和吊灯依旧保留，建筑物外观设计很气派，整栋建筑看起来像是一处城堡，周边环境不错。
1470	2015-11-06 23:18:55	青岛德国总督楼旧址博物馆	4	迎宾馆是一座典型的欧洲古堡式建筑。内部布局典雅华贵，气派不凡，置身其中可享受到浓郁的欧洲宫廷气氛。不过第一任总督托尔帕尔在里面却没住过几天,为什么呢?因为该建筑营造费用过大，达到了近100万马克(据说相当于现在10个亿人民币哦）。被议会弹劾下台，换成了新的一任总督。里面的家具均为德国原装产品，这是德国一家曾经专为皇家贵族生产家具的家具店，据说至今尚在,编制于奔驰公司。1957年夏，毛泽东主席曾在这里住了一个多月，一进门的南侧103房间，就是毛主席所住的房间，还有他当初睡过的床，因为有点短，还加长了一截。
1471	2019-12-13 21:55:55	青岛德国总督楼旧址博物馆	4	推荐，城堡样的总督府，后来的迎宾馆，现在的博物馆。里面还有龙脉呢。 全程不能摄影，有偿讲解，没有全部开放，但值得一看。
1472	2016-10-15 16:58:55	青岛德国总督楼旧址博物馆	5	特别有感觉的一栋建筑，年代久远带来的积淀深厚，同时我可以说，这个内景个麻雀电视剧里的房间很像么？
1473	2017-12-01 13:11:58	青岛德国总督楼旧址博物馆	4	总督府的位置在一座小山上，建筑非常有特色，旁边还有几个旅馆，也是这种建筑特色，不过里面挺小的，没有什么很大的看点。山上的交通真的是太复杂了，建议坐车去。
1474	2018-09-16 11:05:48	青岛德国总督楼旧址博物馆	5	值得参观。去服务台租一个讲解器，自动定位，关于总督楼的历史和屋内陈设，都讲解的很仔细。
1475	2018-09-16 20:20:24	青岛德国总督楼旧址博物馆	4	建筑很漂亮，里面人文知识也多，但是觉得散客票价有点贵，20元。但是和天主教堂10元门票，花石楼8.5元是我认为最值的景点，比蝴蝶楼公主楼西班牙风情馆基督教堂好多了
1476	2017-08-01 23:25:03	青岛德国总督楼旧址博物馆	5	可以近距离的领略德国人做事的严谨和周详，110余年的瓷砖依然光亮如初，中央大厅的水晶灯很有节能功效，6盏灯泡就能利用水晶的反射原理照亮整个大厅，举办舞会非常棒。枪厨的设计非常人性化，同时兼顾了安全性。婴儿房的灯光设计及窗户的开关理念，排水设计更是让人佩服。总之，很多很多……绝对不虚此行，值得参观一下。特别提示：室内不许拍照。
1477	2019-08-15 23:16:39	青岛德国总督楼旧址博物馆	4	总督府值得去看一下，不管是建筑形式还是内部的装修都非常有特色，比如里面房间的壁炉都是各具特色的，房间的灯饰也是风格迥异多姿多彩的。以前这里是迎宾馆，接待过国内国外的许多知名人士。
1478	2017-10-01 22:21:12	青岛德国总督楼旧址博物馆	4	一个旧址，全是德国哥特式建筑，而且至今园区还是绿草花圃一切唯美！周围还有法国梧桐，门票不贵，有花钱的讲解员！还有很多国外的展品值得一看的！
1479	2021-02-20 22:45:04	青岛德国总督楼旧址博物馆	4	如果喜欢西洋历史古建筑倒是值得一去 还不错
1480	2019-11-27 10:09:01	青岛德国总督楼旧址博物馆	5	学习是修养之道，是提高修养、升华境界的重要途径，领导干部更要重视学习、加强教育培训，提升自身修养。信息化的时代，知识的折旧速度越来越快，常识和经验常常被颠覆。人与人、人与物之间的联结从未像今天这样直接、便捷、紧密，创新从来没有像今天这样如此迅速，创新是标配、联结是高配，
1481	2018-05-01 15:34:08	青岛德国总督楼旧址博物馆	5	我去的时候，下着大雨，但仍有很多游客。该博物馆建在信号山上，环境幽雅，雪松的叶子被雨打在地上发出清香。建筑极具历史意义，古朴雅致，结构合理，内部装修豪华，走在里面，能感受到时代的眼泪。不得不说这栋楼体现了极高的建筑艺术和美学价值。楼内的家具等等也是牛逼，那些镜子依然透出水晶般的光，瓷器的光泽显示出它的珍贵。地下层现在是纪念品店，咖啡馆和建筑文化讲堂，空气中弥漫着诱人的咖啡香。
1482	2017-09-15 05:35:14	青岛德国总督楼旧址博物馆	5	据说迎宾馆是依照德国的皇宫缩小十倍而建造的，是一种具有欧洲皇家风范的德国古堡式建筑，不得不承认，确实漂亮！单看外观就会这样觉得，更不用说里面！（里面很漂亮，但不给拍照）从建筑的艺术上，迎宾馆还是作为世界为数不多的“德国威廉时代典型的建筑样式和青年风格派手法相结合的德式建筑”奇葩存在的！
1483	2017-08-29 09:10:24	青岛德国总督楼旧址博物馆	5	百年前殖民地时期德国总督府，在今日看来都相当奢华，足以看出1901年当时的气魄，上下四层楼，各个房间有各自的用途。当年德国运来的瓷砖，每一块砖都有它的编号，百年后还依然光彩夺目；宝石灯，相比琉璃灯那是何等的光艳
1484	2017-08-06 19:11:08	青岛德国总督楼旧址博物馆	5	青岛德国总督楼旧址博物馆（迎宾馆）位于青岛市南区龙山路26号，始建于1905年，落成于1907年。由德国著名建筑师拉查鲁维茨设计，建筑面积4000余平方米，是德国威廉时代典型建筑样式与青年风格派手法相结合的欧洲古堡式建筑。作为“德国建筑艺术在中国”的最高代表，其装饰之豪华、造型之典雅，至今仍雄居我国单体建筑之首列
1485	2017-02-20 07:02:45	青岛德国总督楼旧址博物馆	5	在这栋建筑内，你可以感受到德式设计的严谨，比如所有木头家具的木板接缝间连刮脸刀片都插不进去，一个世纪过去了，都没有出现过质量问题，楼内的暖气到现在依然可以使用。而地上铺的厚软地毯，陈设着的水晶灯、水晶镜子、象牙钢琴，都可让你感受到欧洲宫廷般的奢华。
1486	2019-09-21 12:56:50	青岛德国总督楼旧址博物馆	4	门票也不贵，进去看看当年的小洋楼，欧式建筑，了解当年权贵的生活方式，还是不错的
1487	2017-12-16 12:12:43	青岛德国总督楼旧址博物馆	5	为德国的精美建筑和细节点赞！每一处都很用心。喜欢建筑和室内设计的一定要看！
1488	2020-06-20 14:28:52	青岛德国总督楼旧址博物馆	4	里面不让拍照
1489	2018-07-23 09:41:10	青岛德国总督楼旧址博物馆	5	景点很小，但绝对是精华。德国土皇帝的官邸，里面基本都是百多年前的旧物，镜子、壁炉、瓷砖、地板、木家具、钢琴、花房，现在看来都不过时，不得不佩服德国佬啊。
1490	2016-07-19 16:56:38	青岛德国总督楼旧址博物馆	5	很不错！！！自由行的一定要去的早！！！避开旅游团体！！！不然就要很多人啦
1491	2018-03-17 13:01:01	青岛德国总督楼旧址博物馆	5	感受历史的厚重，感叹建筑的精美，坚定富国强民的信念
1492	2015-12-04 08:45:38	青岛德国总督楼旧址博物馆	5	壮美的德国总督楼旧址，结实耐用的德国建筑，感受德国风情，不可以拍照，外面可以拍照。喜欢建筑美学的同学会特别喜欢
1493	2018-11-17 18:46:35	青岛德国总督楼旧址博物馆	4	住在总督官邸后面的怡堡酒店，这幢建筑就在窗外。在一片绿意盎然当中的黄色建筑，建在半山腰，易守难攻的地方。典型的巴洛克风格。精雕细琢的感觉，值得一游。
1494	2018-04-15 17:16:20	青岛德国总督楼旧址博物馆	5	很奢华 整体建筑漂亮 不少东西现在看来也很时尚
1495	2019-08-04 22:12:02	青岛德国总督楼旧址博物馆	4	总督府的建筑物保存的还是比较完整，是一座功能性与艺术性共存的近代建筑物。在导游的讲解，基本能再现总督楼各项建筑设施与室内物具的功能 【景色】
1496	2017-02-01 09:34:08	青岛德国总督楼旧址博物馆	5	德国总督楼旧址博物馆又叫迎宾馆，是一百多年前德国侵占青岛时期所建造的总督官邸。这是一座非常漂亮的德国古堡式建筑，其内部为宫廷式木质结构，如今依然可见到堪比欧洲宫廷般奢华的内部陈设
1497	2016-06-01 17:24:17	青岛德国总督楼旧址博物馆	4	现已百年有余，是欧洲皇家风范的德国古堡建筑，典雅，宏伟。
1498	2019-08-26 23:02:41	青岛德国总督楼旧址博物馆	4	位于信号山麓，是很有建筑艺术价值的一栋建筑，但是也见证了国弱时期被殖民的一段屈辱的历史。里面的陈列基本还原了当时的状态，很值得一去。
1499	2019-05-23 12:11:07	青岛德国总督楼旧址博物馆	4	很有特色的景观，历史积淀甚丰，仔细聆听讲解颇有收获。
1500	2017-07-24 10:13:48	青岛德国总督楼旧址博物馆	5	很有特色德式建筑，内部构思巧妙，非常有意思！难得的建筑精品！有历史的一栋建筑，值得参观！
1501	2020-01-19 02:43:28	青岛德国总督楼旧址博物馆	5	很好非常***
1502	2019-09-18 11:51:47	青岛德国总督楼旧址博物馆	4	這裡其實蠻漂亮的～如果住得近可以來這裡逛一下～很快就能逛完～感覺在那個年代可以住這樣的房子真的是很幸福的一件事～蠻有意思的～
1503	2017-08-13 20:23:37	青岛德国总督楼旧址博物馆	5	特别有历史的地方，我和家人一人租了一个解说，边听着讲解，再看着眼前的一切，就感觉历史特别真实的回放，否则真的不知道什么！没有讲解感受就会差很多！
1504	2017-01-22 00:36:11	青岛德国总督楼旧址博物馆	5	德国总督楼旧址博物馆又叫迎宾馆，是一百多年前德国侵占青岛时期所建造的总督官邸，是一座非常漂亮的德国古堡式建筑。
1505	2017-07-22 19:01:14	青岛德国总督楼旧址博物馆	5	青岛德式官邸，1905年10月－1907年10月建造，由德国建筑师马尔克设计，施特拉塞尔监督施工。因它是当年德国胶澳总督的官邸，故俗称“提督楼”。
1506	2019-06-04 15:13:08	青岛德国总督楼旧址博物馆	5	青岛德占时期的德国最高长官的府邸，富丽堂皇，极其奢华，值得一看，体现了青岛德国占领时期，对于青岛的重视！
1507	2017-03-19 03:26:45	青岛德国总督楼旧址博物馆	5	门票淡季13元，旺季20元，这门票价对于这里来说，真的是太值了!感受一下德国建筑的精美!德国人的严谨和人性化的设计!更加体会到德国制造的优势!
1508	2017-10-16 14:10:17	青岛德国总督楼旧址博物馆	3	就是很简单的一个楼而已，位置比较好，其他的没有什么可看的，山上那边停车不是很方便，建议坐公交。周边的路边的风景非常不错，崎岖不平的，很有感觉
1509	2017-04-19 22:00:52	青岛德国总督楼旧址博物馆	4	票价20元，比较实惠，可以去感受一下
1510	2016-11-06 07:33:45	青岛德国总督楼旧址博物馆	5	它又称公爵府（意大利文：PalazzoDucale），是一座位于意大利威尼斯的哥特式建筑，往昔为政府机关与法院，亦是威尼斯总督的住处
1511	2017-08-21 22:14:48	青岛德国总督楼旧址博物馆	5	一定要听讲解，特别有意思！！！
1512	2019-08-24 21:32:32	青岛德国总督楼旧址博物馆	5	***
1513	2017-06-13 14:29:29	青岛德国总督楼旧址博物馆	5	景观很美，浏览异域建筑风格，体味德国人的严谨作风，鉴证百年前的国耻，感悟今日的祖国强大。
1514	2017-03-03 22:11:52	青岛德国总督楼旧址博物馆	5	中西方文化交汇，门票也还可以接受，对于学建筑的朋友是个好地方！淡季去比较好！人少，拍照美！虽然里面不允许拍照！值得推荐哦~
1515	2017-01-13 12:32:29	青岛德国总督楼旧址博物馆	4	德国总督楼旧址博物馆（迎宾馆），还不错吧。
1516	2016-11-09 06:05:29	青岛德国总督楼旧址博物馆	4	在这栋建筑内，你可以感受到德式设计的严谨，比如所有木头家具的木板接缝间连刮脸刀片都插不进去，一个世纪过去了，都没有出现过质量问题，楼内的暖气到现在依然可以使用。而地上铺的厚软地毯，陈设着的水晶灯、水晶镜子、象牙钢琴，都可让你感受到欧洲宫廷般的奢华。
1517	2015-12-05 18:17:06	青岛德国总督楼旧址博物馆	4	大型的德式建筑，即使在德国这样漂亮的建筑也不多见。是德国占领时期的总督府。毛主席来经常住这里。可以买票进去参观。
1518	2019-07-23 06:34:30	青岛德国总督楼旧址博物馆	5	总体不错，那个时代，这样建筑还是很先进的，推荐参观，能够代表青岛特点。票价确实有点小贵，如果再便宜点就好了。
1519	2018-02-16 19:31:28	青岛德国总督楼旧址博物馆	3	挺好的。 德国古建筑在看惯了中式建筑的人眼里有着不一样的独特风格，显得很有文艺内涵。 周围有宽阔的马路、高大秀丽的树木、便捷的交通，而且离栈桥很近。
1520	2017-08-13 08:23:45	青岛德国总督楼旧址博物馆	5	这是一个非常值得一看的地方，建筑本身就有很多特点，里面又有很多故事。
1521	2019-09-11 11:13:40	青岛德国总督楼旧址博物馆	5	100年前的外国人在这里纸醉金迷，想想也是很有感慨的，建筑很有特色。不方便的是，只有一个门能进出，后门关了
1522	2017-08-29 07:42:42	青岛德国总督楼旧址博物馆	4	以前德国人办公的地方，毛主席曾经住过，值得一看～只是名字和现在的青岛市政协的办公地胶澳总督府旧址有点像，刚开始出租车司机把我们拉到那里了，没法进……可以直接搜索“迎宾楼”，就是这个景点了
1523	2016-09-30 15:10:12	青岛德国总督楼旧址博物馆	5	是青岛最美的建筑，可见设计师的匠心。从海洋大学院内仰看更觉整体美。
1524	2019-10-03 17:19:24	青岛德国总督楼旧址博物馆	4	德国风格的别墅式建筑，规模不小，装修的富丽堂皇，保存至今不容易。
1525	2016-10-04 10:58:03	青岛德国总督楼旧址博物馆	4	从历史的角度来说，值得一看。从建筑学角度来说，值得一看。从美学角度来说，值得一看。从票价角度来说，不值得。呵呵呵，20元的票价，不是说一共地上4层吗，只有两层呢，5分钟听完讲解出来了？
1526	2019-10-04 15:26:02	青岛德国总督楼旧址博物馆	5	携程买票很方便，随买随用，价格比门市便宜，真的很喜欢，以后订酒店还有优惠，下次还会继续使用携程买门票。
1527	2019-11-12 07:56:26	青岛德国总督楼旧址博物馆	5	参观一下很不错，外观很漂亮，室内保存完好，像座小城堡。
1528	2018-05-01 19:09:07	青岛德国总督楼旧址博物馆	5	趣味性不大，但是值得去看看，和信号山挨着，而且向南走还有各种个性的艺术性的东西，值得走走看看。
1529	2019-01-26 21:28:00	青岛德国总督楼旧址博物馆	5	很值得去，门票便宜，人又不多，是了解近代德国殖民文化的很好机会，一百年前的德国确实让人佩服
1530	2017-08-29 21:22:43	青岛德国总督楼旧址博物馆	4	还不错，门票也不贵，只要20。
1531	2016-07-31 14:45:49	青岛德国总督楼旧址博物馆	5	具有强烈的历史厚重感，人少，适合有文化情节的人游览
1532	2019-10-03 22:01:12	青岛德国总督楼旧址博物馆	5	景点非常不错别墅很漂亮里面很豪华是当时德国总督住的地方对了解当时的社会情况有更深的了解。
1533	2017-03-22 19:46:19	青岛德国总督楼旧址博物馆	5	国家重点文物保护单位，是一座典型的德国式古堡式建筑。原来是德国总督官邸，建于1905年。
1534	2019-08-13 10:03:02	青岛德国总督楼旧址博物馆	4	整体保存的比较好，旧的家具，地板，墙面基本都在，能清楚的看出一种年代感。路线全程有指示，基本不用走回头路，出了建筑以后，外头还有个花园，基本没啥逛头了，直接走就好。
1535	2016-08-22 11:26:08	青岛德国总督楼旧址博物馆	5	很有意义的景点，内部非常豪华，装修也很别致。
1536	2017-04-07 11:22:34	青岛德国总督楼旧址博物馆	5	德国佬好会享受 感觉人家曾经把这里当过家 哈哈
1537	2018-05-11 12:56:28	青岛德国总督楼旧址博物馆	5	青岛德国总督楼旧址博物馆 青岛最好的一栋德国建筑了，喜欢历史和建筑的朋友不容错过。
1538	2018-11-08 10:17:46	青岛德国总督楼旧址博物馆	5	在青岛有很多类似的建筑，每次到青岛都喜欢在这些建筑中流连
1539	2019-10-27 18:17:56	青岛德国总督楼旧址博物馆	5	不错了，闹市中山间府邸，风景空气绝佳，且知晓了德国在青岛才短短十几年而已。
1540	2019-09-01 01:39:09	青岛德国总督楼旧址博物馆	5	晚了点评，记得是去到门口再买的，很方便！总督楼的旧址也是值得参观的，不错！
1541	2017-10-25 07:33:22	青岛德国总督楼旧址博物馆	5	对于喜欢建筑的朋友还是很有去的必要，可惜不可以拍照……
1542	2018-01-10 00:39:03	青岛德国总督楼旧址博物馆	5	值得一去的地方，非常有历史意义。
1543	2016-08-07 17:26:34	青岛德国总督楼旧址博物馆	5	打车去的，问路一定要说迎宾馆！德式建筑外观漂亮，有解说器！票价不算太高！
1544	2016-10-05 16:13:52	青岛德国总督楼旧址博物馆	5	百年前德国入侵的见证，一块完整的石头建成，至今保存完好，大楼美观适用。
1545	2018-05-03 01:36:16	青岛德国总督楼旧址博物馆	5	非常欧洲的建筑风格 一圈转下来不会超过半小时 总体说起来还是物有所值的
1546	2017-01-27 09:06:34	青岛德国总督楼旧址博物馆	5	非常美非常好的景点博物馆，景色非常美的，德式建筑，整个景区都很好。
1547	2017-08-13 00:26:37	青岛德国总督楼旧址博物馆	5	门票不贵 进到里面有自动讲解器可以租 可以听听这个建筑的故事 很好
1548	2018-03-28 20:03:17	青岛德国总督楼旧址博物馆	5	比八大关的那几幢楼气派多了，值得一看。
1549	2016-11-02 05:20:37	青岛德国总督楼旧址博物馆	5	青岛人称其迎宾馆，原是德占青岛时德国总督府，现改为博物馆。
1550	2019-10-07 23:37:04	青岛德国总督楼旧址博物馆	5	青岛必玩的景点之一，里面超级奢华，非常有历史积淀的地方
1551	2018-05-07 12:36:48	青岛德国总督楼旧址博物馆	4	逛老城区，怀着矛盾的心情欣赏那一幢幢俄、欧风格的古朴典雅的近代建筑，这些都是列强侵略历史的见证，但纯粹从艺术角度看，还是颇具观赏性的。
1552	2017-08-22 07:10:06	青岛德国总督楼旧址博物馆	5	纯粹德式建筑，庭院、楼梯、房间、大厅等都值得细细观赏。
1553	2017-05-16 06:47:28	青岛德国总督楼旧址博物馆	5	必须去的一个景点，非常值得去，听导游讲解知道很多知识。
1554	2016-12-21 19:50:39	青岛德国总督楼旧址博物馆	5	没有门票，很有年代感的建筑，真心说德国工程真的良心建筑
1555	2017-07-13 09:59:27	青岛德国总督楼旧址博物馆	5	感受一下老建筑。现在越来越少的可以看到以前的老建筑。
1556	2016-11-20 07:10:23	青岛德国总督楼旧址博物馆	4	环境很不错，而且服务也很好，就是价钱对我来说就贵了点
1557	2017-11-20 06:31:30	青岛德国总督楼旧址博物馆	5	德占时期总督府旧址，后来许多领导人住过，也叫迎宾馆
1558	2017-08-09 11:48:24	青岛德国总督楼旧址博物馆	5	很大的面积，建筑很商量，好多为人都曾在那里下榻过。
1559	2017-07-03 17:08:30	青岛德国总督楼旧址博物馆	5	挺好的，值得进去一趟，环境不错
1560	2016-10-06 18:18:43	青岛德国总督楼旧址博物馆	4	经典德国风格的建筑，不算大却不失气势，可以领略殖民时代的风光，进去不允许拍照，可以偷着拍。
1561	2019-05-03 21:19:28	青岛德国总督楼旧址博物馆	5	十分愉快 景点很漂亮 出票也很快
1562	2017-08-22 11:28:11	青岛德国总督楼旧址博物馆	4	这个景点完整地展示了一百多年前德国人的精致考究生活，从侧面也体现了德国精益求精的理念，从这个房子就看出为何德国的产品质地那么好。
1563	2018-03-05 11:50:42	青岛德国总督楼旧址博物馆	5	卖家服务态度很好！热情，积极帮助顾客解决问题！
1564	2017-10-20 14:53:34	青岛德国总督楼旧址博物馆	3	很简单的景点，里边不能拍照，20元每人但没有什么参观点，很不值得。
1565	2017-09-09 18:28:12	青岛德国总督楼旧址博物馆	5	这里真的是太好吃了，我准备有空再去！美滋滋！
1566	2016-11-13 07:08:25	青岛德国总督楼旧址博物馆	4	环境很好。价格也不便宜啊。服务什么都挺好的。
1567	2016-08-24 07:42:59	青岛德国总督楼旧址博物馆	5	看到这座建筑，心中感慨万千，屈辱的历史见证。
1568	2016-08-01 14:49:33	青岛德国总督楼旧址博物馆	3	真心不错，可是当地人都不知道的地方，打车都费劲，找了一个小时。只是给外地人参观。当地人没有去的。因为不让拍照，所以没照片。
1569	2016-06-09 18:52:47	青岛德国总督楼旧址博物馆	5	现在改造的一个宾馆，内部依然延续德国制造。
1570	2019-09-29 22:17:05	青岛德国总督楼旧址博物馆	5	没啥意思说实话。觉得不值，也就拍张照片八
1571	2017-05-29 07:50:00	青岛德国总督楼旧址博物馆	5	前期去过一次很震撼，记录了青岛殖民历史。
1572	2021-06-28 09:30:07	青岛德国总督楼旧址博物馆	2	几乎没有服务可言，工作人员非常冷漠，说是行李寄存，完全没有人看守，也没有监控，工作人员还理直气壮。
1573	2017-08-04 12:53:32	青岛德国总督楼旧址博物馆	5	胶州湾曾经是德国的殖民地，这就是证据。
1574	2017-08-01 21:50:03	青岛德国总督楼旧址博物馆	5	很有特色的建筑，风景也不错，真心推荐。
1575	2017-07-18 23:47:17	青岛德国总督楼旧址博物馆	5	去旁边瞧了眼，一般般呀。去了解一下不错
1576	2016-11-03 16:45:21	青岛德国总督楼旧址博物馆	5	气势宏伟的欧式风格建筑，优秀历史建筑。
1577	2018-05-08 12:39:17	青岛德国总督楼旧址博物馆	5	外观就很棒，值得一去的地方，建筑优美
1578	2017-07-31 18:08:46	青岛德国总督楼旧址博物馆	5	值得去，知道历史，建筑风格，导游不错
1579	2017-07-14 07:46:02	青岛德国总督楼旧址博物馆	5	德国式的建筑风格很好看！历史感浓重。
1580	2017-06-11 07:12:39	青岛德国总督楼旧址博物馆	5	最有代表性的德式建筑之一，历史见证。
1581	2016-09-22 10:41:44	青岛德国总督楼旧址博物馆	5	建筑历史悠久，比较有特色，值得一看。
1582	2017-09-02 08:33:11	青岛德国总督楼旧址博物馆	5	下周准备来，看看景色是否好好看！
1583	2017-05-28 07:36:36	青岛德国总督楼旧址博物馆	5	环境，卫生，设备都很好，景色迷人
1584	2017-02-25 17:45:23	青岛德国总督楼旧址博物馆	5	一定要去看看，很值得，找个讲解员
1585	2016-08-14 11:42:46	青岛德国总督楼旧址博物馆	5	很精致的独栋小楼，设计师太有才了
1586	2016-08-06 12:27:27	青岛德国总督楼旧址博物馆	5	不让拍照，人多，建筑风格与众不同
1587	2019-09-29 22:46:16	青岛德国总督楼旧址博物馆	5	历史文化底蕴，各种设计合理神秘
1588	2018-02-16 00:40:37	青岛德国总督楼旧址博物馆	5	位置很好找，值得一看的老建筑！
1589	2017-11-27 23:23:16	青岛德国总督楼旧址博物馆	5	博物馆的非常美，人也超多的。。
1590	2017-08-25 00:40:38	青岛德国总督楼旧址博物馆	4	单从建筑来说...就是典型德式建筑，熙熙攘攘的参观者...有没有想过百年前的屈辱史？？？？
1591	2017-06-26 23:15:28	青岛德国总督楼旧址博物馆	5	是很不错的选择，下次会继续定！
1592	2017-05-13 10:19:57	青岛德国总督楼旧址博物馆	5	门票不贵 城堡非常漂亮 繁复而精美
1593	2016-12-03 17:59:15	青岛德国总督楼旧址博物馆	5	德国人建造的房屋可以传承千年，
1594	2019-09-21 11:39:32	青岛德国总督楼旧址博物馆	5	门票使用很方便 整体感觉很不错
1595	2017-11-20 21:36:05	青岛德国总督楼旧址博物馆	5	青岛环境很好 旧址可以了解历史
1596	2020-03-04 16:22:11	青岛德国总督楼旧址博物馆	5	整体还不错，优惠有点少啊
1597	2020-01-18 07:02:53	青岛德国总督楼旧址博物馆	5	增加历史知识，位置好找
1598	2019-10-18 18:51:42	青岛德国总督楼旧址博物馆	5	感觉不错。很开心的行程
1599	2020-01-03 16:21:24	青岛德国总督楼旧址博物馆	5	不错，很好，OK
1600	2019-12-16 10:10:56	青岛德国总督楼旧址博物馆	5	挺好的，爱了
1601	2017-05-07 14:30:20	青岛德国总督楼旧址博物馆	4	呆板的德国人也会享福，里面不准照相，有些失望。
1602	2020-11-28 17:45:42	青岛德国总督楼旧址博物馆	1	德国总督楼旧址的一楼官方商店太坑了，店员推荐我买了本《行走中的青岛光影》，标价98元，我买了，因为自己是在青岛旅游，不方便随身带回来，就请店员寄给我，收到书以后，发现书还有破损，而且书的原价根本不是98元，而是38元。感觉被巨坑！感觉非常糟糕！
1603	2017-02-21 09:06:42	青岛德国总督楼旧址博物馆	4	德国总督官邸，外观雄伟，内部奢华，设计精巧严谨。只能在外面拍照，里面不让拍。
1604	2021-08-12 22:32:34	青岛德国总督楼旧址博物馆	1	没地方停车，太难停车了，停车费太难！！！！！！！！！！！！！！！！！！！！！！！！！！！！！！！？？？！！！！！？？！！！！！！！！！！
1605	2017-07-01 21:19:49	青岛德国总督楼旧址博物馆	4	值得一看，建筑物很漂亮，到处是美景
1606	2018-01-16 08:53:32	青岛德国总督楼旧址博物馆	4	欧洲式建筑物，无敌海景，黄昏时候，更可以观看日落
1607	2017-01-15 00:29:16	青岛德国总督楼旧址博物馆	4	迎宾馆还可以吧，距离其他几个景点较近就顺道过来了
1608	2018-04-29 16:17:50	青岛德国总督楼旧址博物馆	4	还行，风景不错值得一去！建筑很特别照相很好看
1609	2016-08-22 16:30:52	青岛德国总督楼旧址博物馆	4	德式建筑，別有一番情调，与大海的完美组合。
1610	2018-05-12 20:17:14	青岛德国总督楼旧址博物馆	4	建筑外观很有特色，里面需要有讲解才有意思
1611	2017-07-21 21:26:12	青岛德国总督楼旧址博物馆	4	一幢房子，参观票太贵，需免费参观。
1612	2019-08-04 23:28:09	青岛德国总督楼旧址博物馆	4	总督府的建筑物还是挺有特色的。
1613	2017-11-21 10:20:55	青岛德国总督楼旧址博物馆	4	去信号山顺便来的，感悟一下历史
1614	2016-10-13 18:10:48	青岛德国总督楼旧址博物馆	4	历史的遗迹 文化的印记 值得欣赏的
1615	2016-08-15 16:30:14	青岛德国总督楼旧址博物馆	4	okokokokokokoko
1616	2016-06-21 19:33:36	青岛德国总督楼旧址博物馆	4	不错不错不错不错不错凑足十五字
1617	2021-06-21 12:20:59	青岛德国总督楼旧址博物馆	1	没什么特色可观赏的，就是一些人文故事，他们住过的房子一个临时办事处。里面也没有什么好景色。
1618	2021-05-22 12:34:13	青岛德国总督楼旧址博物馆	1	一颗星不是给总督署，是送给携程，通过携程买个票需要提交很多次才能进去付款界面，绝对差评
1619	2021-05-22 12:28:11	青岛德国总督楼旧址博物馆	1	站门口等了半小时才支付成功，既然没那技术保证顺畅预约，就别办这业务
1620	2019-05-06 09:33:25	青岛德国总督楼旧址博物馆	3	携程买票跟门口买票一样，并没有什么优惠
1621	2017-08-08 09:20:42	青岛德国总督楼旧址博物馆	3	还是挺不错，德国人建设的工艺确实厉害。
1622	2016-09-30 15:35:26	青岛德国总督楼旧址博物馆	3	虽然是个很古老的建筑但是保存的非常完好
1623	2019-09-24 15:20:57	青岛德国总督楼旧址博物馆	3	一般吧，票都挺贵的吧反正我觉着
1624	2016-06-08 08:00:50	青岛德国总督楼旧址博物馆	1	看门的不知道是什么人素质及其低下，态度及其恶劣，来青岛的一定别来这个迎宾馆，让你一肚子气，毁了你旅行的好心情。租界地特别是德国总督官邸是中华民族所经历的屈辱的象征，现在不以为耻反以为容，还只能收费才能观赏，以青岛租界的历史为卖点挣钱，青岛人是有多穷？青岛人这么没有骨气，想想也是醉了。这在全中国有租界历史的地方，是独一无二的，靠卖屈辱来挣钱。看看天津上海，到处都是小样楼，有收门票挣钱的吗？青岛是有多缺洋别墅啊？这是穷到什么份上了，这么不要脸的挣钱？呸，一群洋狗的奴才！
1625	2017-07-25 16:01:55	青岛德国总督楼旧址博物馆	1	德国人留下的遗产你们收高价门票，真是丢尽了中国人的脸！
1626	2018-04-06 16:54:02	青岛德国总督楼旧址博物馆	1	必须有身份证才能参观 特别傻特别傻
