# Supplementary material for: The influence of perceived landscape value on tourists’ behavioral intentions in historical and cultural blocks
Source: PLoS One. 2025 Jan 9;20(1):e0312491. doi: 10.1371/journal.pone.0312491 (PMC11717279; doi:10.1371/journal.pone.0312491)
Supplement: S1 File — (ZIP) [file pone.0312491.s001.zip › 网络数据/骆驼祥子博物馆数据.xlsx]

## Sheet: Sheet1
	评论时间	景点	用户评分	评论内容
0	2021-12-19 10:58:49	骆驼祥子博物馆	5	青岛出差，在老城打卡，在门口预约直接进去。 天气突然降温，寒风凌厉，让人吃不消。 整个建筑只有1层是博物馆，院子里面有老舍头像，还有祥子拉车雕塑，还不错。
1	2021-01-22 14:26:23	骆驼祥子博物馆	5	沿着大学路往前走就是骆驼祥子博物馆，大家可以到了现场之后扫码微信预约，也可以提前在公众号上预约，都超级方便，博物馆内有老舍照片的介绍和对骆驼祥子这本书的相关内容，值得一看！
2	2020-03-28 09:48:27	骆驼祥子博物馆	5	老舍故居又称骆驼祥子博物馆，是老舍先生创作长篇小说《骆驼祥子》的地方，国内首个以一部文学作品命名的博物馆。推荐大家前来打卡，了解一下老舍
3	2017-08-21 02:28:49	骆驼祥子博物馆	5	70多年前，老舍以长篇小说《骆驼祥祥子》而得名，该博物馆就是以这部文学名著命名，博物馆中详细的表述了老舍先生在青岛的岁月及创作《骆驼祥子的过程》，70年间《骆驼祥子》被翻拍成了电影，电视等多个版本，值得驻足于此细细品味。
4	2020-12-29 22:47:03	骆驼祥子博物馆	3	这是个两层楼带个小院，是老舍解放前在青岛的住所之一，骆驼祥子这篇小说就是在这里写出的。一楼展览，二楼不开放。主要是讲老舍与青岛的渊源。
5	2020-12-24 00:00:28	骆驼祥子博物馆	3	这也就是老舍故居。因为骆驼祥子是在这里写的，所以又叫骆驼祥子博物馆。主题一是老舍生平，重点介绍他在青岛的经历，二是骆驼祥子这本书。
6	2017-07-22 19:50:42	骆驼祥子博物馆	5	骆驼祥子博物馆位于黄县路12号老舍故居内，院内设置老舍头像、人力车夫雕像、老舍作品墙、《骆驼祥子》连环画和老舍先生之子舒乙亲自绘制的“祥子拉车线路图”，一楼为主展览场馆，由序厅、版本厅、创作厅等组成，藏品280余件，二楼和三楼阁楼作为文艺沙龙使用。
7	2017-04-26 20:44:39	骆驼祥子博物馆	4	职业写家 经典之作 在青岛的日子里，老舍常常和一些小商小贩或洋车夫聊天，不断地积累素材、酝酿思考，长篇小说《骆驼祥子》应运而生。 不知《骆驼祥子》成就了老舍的文学地位，还是老舍使得《骆驼祥子》中人物活灵活现。《骆驼祥子》更被译为12种文字。
8	2019-05-11 13:51:35	骆驼祥子博物馆	5	青岛的骆驼祥子博物馆在青岛的大学路附近，具体的位置应该是在德县路，骆驼祥子博物馆是免费的，但是去的时候也注意一下开放的时间，还是很长见识的，周围有许多的小咖啡店，环境非常的优雅！
9	2017-10-07 15:57:25	骆驼祥子博物馆	4	骆驼祥子博物馆位于黄县路与大学路交汇口的老舍故居纪念馆，纪念馆外没有明显的的标识，虽然有导航指引还是比较难找，管理人员说，这是因为老舍先生的纪念馆比较小，很难接待大量游客，这样是留给真正喜爱文学和老舍先生的游客来曲径探幽的。这里是老舍先生在青岛的故居，老舍大部分时间居住于此。在这里他写下了许多小说、散文和杂文，其中就有著名的长篇小说《骆驼祥子》。纪念馆里保存着老舍先生的遗物、著作及生前最后一次接受媒体采访的录音资料。写作间和过道门厅还摆设有老舍先生习武时使用的刀枪剑棍等兵器，在这里能够较为全面地了解老舍和他的《骆驼祥子》。
10	2017-08-11 17:45:29	骆驼祥子博物馆	5	去海军博物馆的路上，偶遇这个馆，儿子(初中生)评价有文化底蕴，还顺便买了老舍散文集，即冲抵了手机游戏时间又提升素养，一举多得，可以去看看。还有周围有好几家咖啡小馆，也可以休闲休息。 不过馆不大，路太远就不用刻意跑去
11	2017-06-29 16:56:48	骆驼祥子博物馆	5	骆驼祥子博物馆是我国首座以文学专著命名的专业性博物馆。馆区以老舍先生在青岛的故居为依托，生动展示了老舍的创作历程及生活状态。《骆驼祥子》是老舍最著名的代表作之一，它也是迄今为止我国译本最多的现代文学著作，以其为主题纪念老舍先生既能体现博物馆的文化底蕴，又能将其与其他故居区分开来，可谓匠心独运。
12	2017-06-13 00:04:07	骆驼祥子博物馆	5	风景漂亮，环境不错，同事在那里拍婚纱照的，很好看
13	2017-03-22 22:35:29	骆驼祥子博物馆	5	这里是老舍故居，他在山东大学任教时在此创作了《骆驼祥子》。
14	2018-05-15 16:31:19	骆驼祥子博物馆	5	博物馆很小，里面很多书籍信函都是老舍的女儿舒乙女士赠送的
15	2017-12-30 11:18:31	骆驼祥子博物馆	5	没事多出来走一走，看看这个美好的世界
16	2017-08-20 10:07:24	骆驼祥子博物馆	5	免费，可以学到许多知识，推荐去
17	2017-05-13 11:05:52	骆驼祥子博物馆	4	比较专题化的博物馆，借用名人故居建设。
18	2018-01-03 08:12:09	骆驼祥子博物馆	4	其实感觉很一般，没啥特别的展示和产品
