# Supplementary material for: The influence of perceived landscape value on tourists’ behavioral intentions in historical and cultural blocks
Source: PLoS One. 2025 Jan 9;20(1):e0312491. doi: 10.1371/journal.pone.0312491 (PMC11717279; doi:10.1371/journal.pone.0312491)
Supplement: S1 File — (ZIP) [file pone.0312491.s001.zip › 网络数据/鲁迅公园数据.xlsx]

## Sheet: Sheet1
	评论时间	景点	用户评分	评论内容
0	2023-05-13 01:02:16	鲁迅公园	5	青岛鲁迅公园为汇泉景区第一景点，也是青岛最富特色的临海公园。 鲁迅公园位于莱阳路之南，西邻小青岛，东接第一海水浴场，北侧有景色秀丽的小鱼山公园，南侧为碧波荡漾的汇泉湾。公园沿狭长基岩海岸东西伸展，长约2公里，占地面积为4万多平方米。红礁、碧浪、青松、幽径，亭榭逶迄多姿，山光水色，淡雅清新，景色十分迷人。是一处兼有园林美和自然美的风景区。有&quot;山穷路断疑断崖，临岸回折又一景&quot;的情趣。
1	2023-02-19 09:11:25	鲁迅公园	5	紧邻海边的一座纪念鲁迅先生的一个地方，景色很美，有树，有海，很浪漫
2	2023-03-26 12:01:21	鲁迅公园	5	交通方便，不收门票，景色不错。
3	2023-02-25 09:45:14	鲁迅公园	5	鲁迅公园在海边，景色宜人，空气清新！
4	2023-02-20 23:11:55	鲁迅公园	5	青岛鲁迅公园，老水族馆小时候的记忆。
5	2022-06-06 22:46:55	鲁迅公园	5	鲁迅公园正门入口处为中国古典式石牌坊，正书“鲁迅公园”，背面“蓬壶揽胜”系中国著名碑帖书法家郑世芬所书。公园位于汇泉湾西侧，与汇泉角隔海相望，以海湾、 礁石丛和婀娜多姿的黑松林带交织成海滨自然风光。
6	2023-02-17 15:44:49	鲁迅公园	3	这是免费的景点，属于汇泉景区，东边靠近第一海水浴场和水族馆。全长2公里左右，是一个园林和自然美相结合的风景区，地址在市南区琴屿路1号，24小时开放。
7	2023-01-31 22:38:51	鲁迅公园	4	环境很好，绿化很多。交通方便。
8	2022-12-22 15:54:16	鲁迅公园	5	鲁迅公园位于海边，位置方便，景色优美。
9	2023-01-10 21:24:59	鲁迅公园	5	青岛鲁迅公园靠近莱阳路八号和小青岛。
10	2022-06-04 15:06:32	鲁迅公园	5	红鲁迅公园为青岛汇泉景区第一景点，红礁、碧浪、青松、幽径，逶迤多姿，山光水色，淡雅清新，有“山穷路断疑断崖，临岸回折又一景”的情趣。
11	2022-06-14 16:54:24	鲁迅公园	5	鲁迅公园，原名为“海滨公园”。1950年，为了纪念鲁迅，改名为“鲁迅公园”。2001年，新建“鲁迅自传碑”、“鲁迅诗廊”、“呐喊台”等景点，是一处别具特色的临海公园。
12	2022-11-03 13:38:53	鲁迅公园	5	鲁迅公园，水族馆，小时候经常去的地方。
13	2021-05-02 18:40:07	鲁迅公园	5	非常好的海滨公园，免费，风景特棒，拍照美，离着海军博物馆和小青岛和海底世界，都非常近。离着八大关也不远，腿脚好的正常人可以直接走过去。鲁迅离我们越来越远，但他勇于呐喊的精神，永远不会消失，不会因为课本里取消了鲁迅的文章，我们就把他遗忘了。#青岛 #旅游 #旅行 #自驾 #景点 #攻略 #线路 #假期 #去哪 #看海
14	2022-10-07 14:22:17	鲁迅公园	4	这里算是青岛最富特色的临海公园吧
15	2022-01-10 15:09:36	鲁迅公园	5	鲁迅公园，沿海观光必打卡地。 周边海底世界，第一海水浴场，小青岛，海军博物馆，旅游景点一线地[偷笑][偷笑] 喜欢雨后的公园，空气好，树都特别绿，旅游季节的时候人很多，平日都还好，基本就是周边住户的后花园，闲逛好去处！
16	2021-04-21 23:06:42	鲁迅公园	5	小青岛出来就是鲁迅公园，鲁迅公园以鲁迅文化为主打，进大门后首先就是鲁迅雕像，走一段路有鲁迅的一些名言名句墙，感兴趣的可以看看，另外鲁迅公园也是观海景的好地方。沿着栈道走，很多地方的风景我不错，走到尽头就是海水浴场。
17	2022-06-20 09:39:15	鲁迅公园	5	鲁迅公园是免费的，离小青岛挺近的，走过去不远，从公园大门口一路往里面走就可以走到海边，海边有很多大的礁石，可以爬上爬下，蛮好玩的。
18	2016-05-26 16:09:53	鲁迅公园	4	离开栈桥一直向前走，会看到马路的对面漂亮的别墅群，这里都是欧式建筑哦，这里有一些比较高档的酒店，感觉应该很棒。这条路上行走的人一直都很多，来来往往的非常热闹呢，不知道走了多久看到了鲁迅公园，这里面也是值得走一圈的，反正这里每一处都是景点，欧式的建筑，干净的街道，好闻的空气，再搭配上暖暖的冬日阳光，好像不再那么冷了哦。这里还有一个花石楼，游客很多，我们也没有进去，就在外面随意的拍了几张照片，而且还在旁边买了一杯奶茶，冬天手上捧着一杯热腾腾的奶茶那是非常幸福的事情哦。 鲁迅公园其实还是非常大的，走了很久都没有走出去呢，而且这里还能接触到海水，站在石头上看着远方的海水，很空旷很舒服哦。这里还有一个海洋世界，比较适合小朋友的。
19	2021-09-11 17:03:48	鲁迅公园	5	鲁迅公园虽说不是一个很大的公园，但它却以独特的风格成为青岛的一大特征。而且还是青岛市的十佳旅游风景点之一。公园里边儿很大，记得那次去这里玩儿，在这里整整呆了一下午，从下午海边的风平浪静到晚上的赶海，尤其晚上晚霞那段，真的超美。
20	2021-07-09 12:12:33	鲁迅公园	5	青岛鲁迅公园位于莱阳路之南，西邻小青岛，东接第一海水浴场。公园长约2公里，占地面积为4万多平方米。是一处兼有园林美和自然美的风景区。
21	2021-10-07 08:11:40	鲁迅公园	5	青岛鲁迅公园为青岛汇泉景区的第一景点，也是青岛最富特色的临海公园，公园沿狭长基岩海岸东西延伸，连绵2公里，景色迷人，淡雅清新，兼具园林美和自然美，有“山穷路断疑断崖，临岸回折又一景”之乐趣。
22	2022-02-15 21:39:45	鲁迅公园	4	因为疫情的原因十一长假不能出省，一家人只能去青岛看看，住在西海岸不去老城区逛逛看看哈哈啤酒吃个电烤串总觉得少点啥，那就坐公交车来老城区逛逛鲁迅公园比原来干净许多，人少清净是个看风景的好地方
23	2021-10-14 22:15:48	鲁迅公园	5	公园内红礁、碧水、青松、幽径、亭榭逶迤多姿，景色迷人，是一处兼有园林美和自然美的风景区。红礁、碧浪、青松、幽径，逶迤多姿，山光水色，淡雅清新，有&quot;山穷路断疑断崖，临岸回折又一景&quot;的情趣。
24	2021-10-14 22:26:08	鲁迅公园	5	鲁迅公园里青松成排，迎面就是岩礁和大海。 岩礁上部褚红，底部灰褐，在大海的映衬下，越发显得熠熠生辉。岩礁底部长满坚硬的牡蛎。坐在礁石之上，观眼前浪花舒卷，起伏迭宕
25	2020-08-30 09:19:35	鲁迅公园	5	鲁迅公园位于莱阳路之南，西邻小青岛，东接第一海水浴场，北侧有景色秀丽的小鱼山，南侧为碧波荡漾的汇泉湾。“山穷路断疑断崖，临岸回折又一景”，鲁迅公园的美是公认的。全长绵延两公里，公园内红礁、碧水、青松、幽径、亭榭逶迤多姿，兼具园林美和自然美。坐在礁石之上，观舒卷浪花于眼前起伏迭宕，远处的海面风帆点点，鸥鸟竞翔，令人极尽畅游之乐。
26	2020-10-12 17:33:46	鲁迅公园	5	免费开放的公园，在好天气的时候，来拍拍照片，会收获美景哦～黄昏十分，海上泛起轻雾，很是仙气飘飘 一个公园，连接了第一海水浴场和海军博物馆，游客来游玩，一串景点走下来，小青岛公园就在附近，沿海一线的老城区景观。
27	2021-07-21 09:01:50	鲁迅公园	5	从栈桥过去一路海边人太多，到达鲁迅公园后大概11点，沿海礁石上拍拍照，踩踩浪花，拾贝壳，小孩子很开心
28	2020-04-17 19:42:34	鲁迅公园	5	就在海军博物馆旁边，有一个鲁迅雕塑，和海底世界、水族馆和海滨浴场是连接在一起的，环境好，风景也不错的，这个景点也是海滨公园海岸线景点之一的，也可以坐快艇出海，不过风大浪大，挺刺激的
29	2021-08-14 13:02:09	鲁迅公园	4	不要钱的公园 我评价都不会太低 海景不错 不过园里没啥大亮点 挨着海底世界，海军博物馆，可以顺道看了
30	2022-04-17 10:03:22	鲁迅公园	4	这个公园很大，植被茂盛，视野开阔，非常适合散步，行走在鲁迅公园，感受大自然的魅力
31	2021-05-08 20:42:30	鲁迅公园	4	免费的海滨公园，不大。公园的东部紧邻青岛海底世界，再往东走是第一海水浴场，而公园的西面则是小青岛。如果有半天时间，可从小青岛开始沿着海边往东步行，经过鲁迅公园、第一海水浴场，一直走到八大关和第二海水浴场，沿途风光很美。
32	2020-10-04 21:34:19	鲁迅公园	5	鲁迅公园为青岛汇泉景区第一景点，也是青岛最富特色的临海公园。公园沿狭长基岩海岸东西伸展，东临青岛水族馆和第一海水浴场，全长连绵2公里，公园内红礁、碧水、青松、幽径、亭榭逶迤多姿，景色迷人，是一处兼有园林美和自然美的风景区。红礁、碧浪、青松、幽径，逶迤多姿，山光水色，淡雅清新，有“山穷路断疑断崖，临岸回折又一景”的情趣。
33	2020-04-16 22:28:07	鲁迅公园	5	青岛的大型临海开放性公园是以鲁迅先生命名的！这个公园很大，植被茂盛，视野开阔，非常适合散步，行走在鲁迅公园，感受大自然的魅力！
34	2020-03-27 14:13:48	鲁迅公园	5	青岛有个临海的开放式免费公园，这个公园以鲁迅先生为公园名称！这里环境优美，植被茂盛，海滨礁石林立，海浪拍打礁石，很有节奏！
35	2021-11-07 06:21:45	鲁迅公园	5	沿着海边。海岸线很长，这是一处特别安静的地方，非常好看的景致，都在这儿。
36	2020-09-28 21:40:38	鲁迅公园	4	鲁迅公园是青岛位于海边的一座免费公园，是为纪念鲁迅而建的公园，面积不大，但风景迷人，青松翠柏，海浪拍岸，还可以远眺古色古香的水族馆。
37	2021-07-10 16:49:18	鲁迅公园	5	公园不是很大，但是环境不错,感觉挺不错的~
38	2016-08-19 11:10:15	鲁迅公园	5	青岛鲁迅公园位于莱阳路之南，西邻小青岛和海军博物馆，东接第一海水浴场，北侧有景色秀丽的小鱼山，南侧为碧波荡漾的汇泉湾。号称汇泉景区第一景点，也是青岛最富特色的临海公园。公园沿狭长基岩海岸东西伸展，红礁、碧浪、青松、幽径，逶迤多姿，山光水色，淡雅清新，景色十分迷人。适合休闲游。
39	2020-09-22 15:55:29	鲁迅公园	4	鲁迅公园就在海边，里面的绿顶房子现在成了水族馆，公园是免费的，沿海边有长长的木栈道，公园环境清幽静谧，早上沿海边走走很惬意。
40	2020-06-22 08:47:15	鲁迅公园	5	鲁迅公园是青岛最早的公园景点之一，青岛的免费景点多在海边，因为也无法圈起来收钱破坏美感，况且本身就是海滨城市，红色的礁石配上海浪还是非常美的。
41	2020-03-29 21:30:51	鲁迅公园	4	全国以鲁迅命名的公园非常多，青岛海滨的鲁迅公园非常值得推荐！这个公园绿化景观好，环境好，设计地不错。在鲁迅公园吹着海风，感受大自然魅力！
42	2016-06-12 23:01:49	鲁迅公园	5	鲁迅公园是免费公园，从栈桥那边顺着一路走过来就到了，这边好多奇怪的大石头，海水也深，我们就像探险一样爬到了岩石的尽头，这个也是需要一定勇气和体力的，我从来没有见过这么壮观的大海
43	2016-09-18 20:30:20	鲁迅公园	5	鲁迅公园本身是免门票的，西头在靠近小青岛的莱阳路上，东头在第一海水浴场，其中的海底世界，水母馆，海豚馆是要购票的，，沿着海边走一走，抬头瞭望东海饭店，小鱼山，第一海水浴场，电视塔，景色秀丽的。
44	2020-11-18 20:22:58	鲁迅公园	4	每个城市都有个鲁迅公园，从小青岛出来可以直接走到鲁迅公园，临海的公园风景不错，心旷神怡，沿着步道一直走还可以看到墙上的鲁迅诗廊。
45	2020-11-22 22:09:23	鲁迅公园	5	鲁迅公园景色不错，风景宜人，令人心旷神怡，流连忘返，休闲度假的好地方，趣味性强，性价比超高的，不错的选择，适合拍照的好地方。
46	2015-11-18 19:37:18	鲁迅公园	5	出了栈桥沿着马路前行至蜡像馆右转，直行，再左转，经过青岛海事博物馆，便是鲁迅公园了。进入公园，左转沿着海边前行，一路拍照，欣赏海景，感受一下文化与自然的交融。最后来到鲁迅诗廊，大饱眼福。里面还有海洋馆之类的地方，但我没进去看。
47	2021-05-12 23:21:50	鲁迅公园	4	来青岛可以打卡这里，靠近海底世界
48	2016-08-21 23:13:03	鲁迅公园	5	鲁迅公园，免费景点。去的那天游客很多，大部分都在岩石上拍照，还有些人坐在公园长椅上吹海风，赏海景。鲁迅公园出去就是第一浴场，先游玩再游泳，这安排太赞了。
49	2017-06-22 23:29:10	鲁迅公园	5	面朝大海，而且位置很好，紧邻小青岛公园、青岛海底世界，沿着海岸线穿过海底世界就到了第一海水浴场，可以一路沿着大海，一直走到八大关。
50	2021-11-10 13:23:17	鲁迅公园	4	鲁迅公园，休闲度假地哦。周末带家人出来逛逛玩玩
51	2020-06-14 22:17:49	鲁迅公园	4	没想到青岛也有鲁迅公园，沿着海边闲逛，不经意走进公园，很有诗意，风景优美，漫步公园，欣赏鲁迅先生诗词，眺望远方的海，很有意境。
52	2017-05-26 22:32:25	鲁迅公园	4	天气不错所以看得比较远，海水很干净很蓝，玩了潜水捡了一些海胆海参，就是玩的那些项目价格有点不明了，一会儿这样一会儿那样的，玩飞伞什么的上去了就会忽悠你让你加钱或者说加时间给你，或者说怎么好玩刺激一点但是得加多少钱要不就可以去远一点的海反正各种花钱各种忽悠，不用管太多，自己玩开心最重要！其他都还不错！
53	2020-07-20 15:54:43	鲁迅公园	4	青岛海边的一座小公园，离小青岛和海军博物馆很近，喜欢坐在礁石上近距离感受大海，不过要提醒大家注意海潮涨落趋势，有一次在礁石上坐了很久，回去时发现不得不淌水了
54	2020-10-09 14:53:48	鲁迅公园	4	一个开放性的沿海公园，沿着海边一直走可以去到第一海滨浴场，八大关，沿途人还是蛮多的，风景也不错，适合下午来走走看看，吹吹海风，看看海。
55	2016-06-30 16:56:36	鲁迅公园	5	鲁迅公园为汇泉景区第一景点，也是青岛最富特色的临海公园。东临青岛第一海水浴场，西接小青岛和海军博物馆。公园很美，适合徙步，可以看海，也可以欣赏黑松、红礁、碧浪、幽径，山光水色，淡雅清新，景色十分迷人。且是免费景点，实为市民和游人之福！！！
56	2016-06-21 18:07:21	鲁迅公园	4	“鲁迅公园”是青岛必去之地！既使是雾天也很美！在这里，你可以享受到习习海风凉爽和松树的清香!沿着海边一直走，还可以去“第一海水浴场”去拥抱蔚兰的大海！无论从东部市区和西部市区出发，都可乘“3⃣️1⃣️6⃣️”路车，到达“鲁迅公园站”(免门票）！
57	2015-11-10 05:59:36	鲁迅公园	5	最好的总是免费的，鲁迅公园就是这样的，景色很美，坐公交车就可以到达，真的很方便，用手机拍了些照片，给大家看看
58	2020-10-10 07:09:42	鲁迅公园	5	青岛鲁迅公园简直是观海景的十佳之地，没有栈桥和第一海水浴场的人潮，还能亲近大海，随着公园沿海道路的起伏，以不同视角欣赏大海的姿态，真是太棒了！
59	2017-07-27 12:20:10	鲁迅公园	4	鲁迅公园是免费开放的。公园门口有鲁迅先生的石像，就在海边，园里有海滩，是红岩石海滩，不是沙滩。在公园的海滩可以抓点小鱼小螃蟹之类的，公园树木成荫，适合家庭亲子周末休闲。公园旁边就是青岛公园和青岛海军博物馆。
60	2018-04-02 12:46:19	鲁迅公园	5	鲁迅公园，准确的说是，鲁迅海景公园。从海水浴场出发，美丽的海景一览无余。公园里有鲁迅先生的塑像和文章。徒步行走在海边小路上，心情无比舒畅！
61	2018-03-04 10:45:24	鲁迅公园	5	鲁迅公园是青岛最富特色的临海公园，免费开放。公园沿狭长基岩海岸东西伸展，全长连绵2公里。我们傍晚时分去的，柔和温暖的夕阳余晖使得红礁、碧浪、青松逶迤多姿，水光山色间，淡雅清新。
62	2020-09-25 20:28:27	鲁迅公园	5	鲁迅公园是前海有名的地标，沿着海边可以一起游览第一海水浴场，海底世界，小青岛公园，是休闲漫步的理想去处。非常建议大家顺路溜达溜达一圈喽
63	2017-09-14 22:27:26	鲁迅公园	5	鲁迅公园是一个海滨公园，位于小青岛的东边。从小青岛出来，沿着海边的路一直往东走，就到了鲁迅公园。公园不大，但景色宜人，除了郁郁青青的绿树，还有大海和大片大片的礁石，听海浪拍打礁石的声音。很多游人在礁石上拍照，也有新人在这里拍婚纱照，听海看海很是惬意。
64	2020-04-02 07:47:44	鲁迅公园	3	这个公园虽然比较小，但是位置比较好，就在海边做的很多的绿化是比较不错的，最喜欢就是他那些海边的木栈道。顺着木栈道一直走，会走到第一海水浴场玩一玩也很不错。
65	2017-08-31 19:19:01	鲁迅公园	5	是沿海岸的一个免费市民公园，一端连海底世界，一端挨着小青岛，距海军博物馆也就五分钟脚程。公园里种了大量松树，松针葱郁。一片红礁石，很漂亮，像丹霞地貌。很，小朋友在礁石上玩的乐不思归。
66	2018-11-12 15:53:19	鲁迅公园	5	鲁迅公园位于汇泉湾畔，是青岛最富特色的临海公园。公园东临青岛水族馆和第一海水浴场，西邻小青岛，北侧有景色秀丽的小鱼山。公园内红礁、碧浪、青松、幽径，逶迤多姿，山光水色，淡雅清新，有“山穷路断疑断崖，临岸回折又一景”的情趣。2001年为纪念鲁迅先生诞辰120周年，又新建呐喊台、鲁迅自传碑、鲁迅诗廊等人文景观。 Tips： 【门票】免费 【地址】市南区莱阳路 【交通】地铁3号线人民会堂站下车 【开放时间】 全天
67	2018-06-12 21:01:50	鲁迅公园	4	门票免费。公交到鲁迅公园站下车。位置紧挨着海水第一浴场，可以从琴屿路开始逛，一直走到第一浴场，一路上会看到很多礁石，很多人会走在礁石上拍照，也有几个小亭子给游客坐着休息和拍照，也会看到一些当地居民在这休息，很舒服。我是 6月份过来参观，最好是选择有阳光的时间过来拍照，特别美！
68	2017-11-14 08:37:36	鲁迅公园	5	园内有国家级文物保护单位——鲁迅墓，鲁迅纪念馆，震撼近代史的尹奉吉义举纪念地梅园。有山有水有瀑布，山水之间，堤桥相连，景色优美。总体上保留了英国风景园的特点。鲁迅纪念馆内陈列品重点表现了鲁迅在上海10年的社会活动和文化生活。
69	2017-06-10 03:44:25	鲁迅公园	5	冲着这名去的，里面环境特别好，也不用门票，。位于海底世界旁边，沿着海边走可到达小青岛公园、海军博物馆，再往前走能到达栈桥
70	2016-02-15 21:27:51	鲁迅公园	5	有海底世界很不错，超过70岁的老人凭身份证可以优惠半价购门票，里面有标本馆，水母馆等特别值得带孩子去。公园就在大海边，登山看海风景很好
71	2017-10-15 22:07:03	鲁迅公园	5	喜欢听浪花拍打礁石的声音，像悦耳的风景区。去了栈桥，一定不要忘记去鲁迅公园看海，那是不一样的风景。 坐在礁石上看日落，别有一番风情，混着海风咸咸的味道。
72	2016-08-23 22:15:58	鲁迅公园	4	就是海边的一个小公园，有很多松树，很多人都是进公园到海边捉螃蟹，很大的海滩，很多人带孩子在那玩，有鱼有螃蟹，孩子玩的都不想走了
73	2017-10-01 17:28:03	鲁迅公园	5	青岛城区不收门票的海岸公园，公园内有鲁迅雕像和石刻诗词碑廊，海岸线曲折优美，沿海的礁石为红褐色，岸边是一片黑松林，海岸边退潮时能捡拾小虾、小蟹子，挺好玩的。附近有海军博物馆、小青岛、水族馆、海底世界，是带小朋友游玩的好地方！
74	2017-07-24 16:29:58	鲁迅公园	4	几乎每个城市都有的鲁迅公园，青岛鲁迅公园最大的特色就是能看海了吧。门票免费，也是拍照的好去处。鲁迅公园的尽头就是小青岛，还有海军博物馆。这里的人比起栈桥还有海水浴场要少很多，所以建议想拍照的人可以来这边。
75	2016-02-03 14:06:55	鲁迅公园	5	中山公园原名兆丰公园，1914年英国人兆丰在沪时始建，是当时上海最负盛名的公园。公园面积虽然不大却闹中取静，空气和环境都很好，凉亭、假山、草地、花圃、河塘、儿童乐园等一应俱全。晚上吃完饭去公园散散步，听听老艺人吹吹口琴，也是件惬意的事情。
76	2020-11-25 16:00:38	鲁迅公园	5	是青岛市内一处免费开放的临海公园，海边有大片的红褐色礁石。可以看到鲁迅雕像。
77	2019-06-04 19:23:35	鲁迅公园	5	沿海的鲁迅公园，风景宜人，坐下来休息也会有各种鸟陪伴看它们嬉戏或是觅食或是整理羽毛，好不惬意，这片海特别通透活泼，海浪拍打着岩石，清爽爽的，海的颜色也如碧玉般无法描述的美o(＊＾▽＾＊)o♪
78	2018-01-11 08:55:11	鲁迅公园	5	青岛海滨最知名的公园之一，免费。沿海滨走一走，感觉还是不错的。但感觉那些粗制滥造的码头还是很煞风景的，有点不搭，夏天可能有显纷乱。
79	2017-06-12 08:24:05	鲁迅公园	5	免费进入公园，沿着海边一直走可以走到第一海水浴场，可以带着孩子在海边尽情的玩耍。一路上有一些海洋场馆是需要收费的，有兴趣的话可以顺便参观。风景很好，离海洋博物馆也很近，都可以一起去。
80	2019-08-05 19:32:49	鲁迅公园	4	鲁迅公园位于青岛市南区琴屿路1号，是一处临海的免费开放公园。公园正门入口处为玻璃瓦顶的中国古典式石牌坊，刻有“鲁迅公园”四个金字。公园山光水色、淡雅清新、景色迷人。来鲁迅公园吹吹海风，远眺大海，十分惬意。
81	2016-06-02 12:02:24	鲁迅公园	5	去青岛不去鲁迅公园你就真的是白去了。超多人拍婚纱照啊 感觉青岛很适合拍婚纱照 海边 教堂 什么都有了。可以沿着海边一直走到第一海水浴场 一路都是景色
82	2019-06-05 10:00:16	鲁迅公园	5	还不错 不过没有什么沙滩 全市礁石 顺着长廊往东走三十多分钟能到达第一海水浴场 在那里和老人孩子玩了两个小时还不错 这个时候人还没有那么多 挺不错的
83	2018-08-14 20:34:28	鲁迅公园	5	13号，14号连着去了两天，太好玩儿了。可以赶海，捉螃蟹，捉小鱼，捉虾，还有寄居蟹，特别适合带孩子去玩儿。建议去之前查一下潮汐表，一定要退潮时去，才能赶海。这是我们这次青岛之行最喜欢的景点。
84	2020-04-18 13:46:21	鲁迅公园	5	鲁迅公园里面很好玩儿，风景好，空气好，以后还去玩
85	2020-09-10 10:17:12	鲁迅公园	5	初秋的青岛海边美的不像话 在海边拍照更是美的不行
86	2021-02-08 17:03:01	鲁迅公园	5	城市里的海滨公园非常适合漫游有海有沙滩有礁石
87	2017-08-19 08:40:44	鲁迅公园	4	公园虽然不大，但是景观做的特别好，这里的每一棵植被，都别有意境。沿着公园的海岸线一直走就会走到八大关。公园离火车站也比较近，一般步行就可以走到。
88	2019-05-01 14:37:42	鲁迅公园	5	青岛鲁迅公园位于莱阳路之南，是全国为数不多的海边的鲁迅公园。西邻小青岛，东接第一海水浴场，北侧有景色秀丽的小鱼山公园，公园沿狭长基岩海岸东西伸展，长约2公里，占地面积为4万多平方米。山光水色，景色十分迷人。 是一处兼有园林美和自然美的风景区。
89	2017-11-12 18:58:19	鲁迅公园	5	在海边的公园，好多公交车可以到达，在海底世界的旁边，人不多而且是免费的，海边的景色超级漂亮，没事的话可以坐在岩石上吹吹海风，看看海浪。
90	2016-08-10 06:49:33	鲁迅公园	5	离海军博物馆挺近的，可以和小青岛，海军博物馆，中山公园一起走走，离海近，我们选择最后一天的行程去，急着赶下午的火车，天气有点小热，没太细遛，感觉还是挺好的
91	2021-01-02 23:18:28	鲁迅公园	5	这个地方人文地理特别好，值得一看
92	2020-07-10 10:43:58	鲁迅公园	5	院内景色很好，适合悠闲散步的公园
93	2019-07-30 22:59:32	鲁迅公园	5	青岛的鲁迅公园是沿海而建的一座海滨公园，这里有巨大的岩石，每天海水不停的拍打礁石，掀起一阵阵漂亮的浪花，公园内还有很多古树名木十分的漂亮，非常值得一来。
94	2019-12-12 09:44:44	鲁迅公园	4	此处是青岛的一个临海公园，虽然叫鲁迅公园，可是…没看出啥联系，也可能是引到标志的问题，公园本身风景不错，天热点的话还可以有一些亲水的地方，现在太冷了。
95	2019-12-02 05:28:16	鲁迅公园	5	青岛的鲁迅公园位于第一海滨浴场的边上，是一座漂亮的海滨公园。这里绿树成荫，礁石怪石嶙峋，海浪拍打的礁石，掀起阵阵的浪花，景色真的很漂亮，值得来走走。
96	2017-05-11 13:19:20	鲁迅公园	4	从栈桥坐公交车到鲁迅公园，景色还是不错的，人也不是很多，园内比较干净！在海边走注意安全，沿着走第一浴场就在附近，海风吹着特别棒
97	2019-07-02 17:01:34	鲁迅公园	5	横眉冷对千夫指，乳首甘为孺子牛！青岛海滨的鲁迅公园有着天时地利的优势，靠近海边，沿岸很多石头，很有特色！天气好很适合拍片！
98	2017-10-25 15:44:13	鲁迅公园	5	免费的临海公园。除了鲁迅先生的雕像外，园中的自然风光优美：红色的礁石，碧绿的海水，郁郁葱葱的松林，加之蔚蓝的天空(如天气晴朗)，绘成一副丽卷。多线路公交车可达。从火车站1-2元车费。
99	2019-08-17 11:59:21	鲁迅公园	5	鲁迅公园为青岛汇泉景区第一景点，也是青岛最富特色的临海公园。公园沿狭长基岩海岸东西伸展，东临青岛水族馆和第一海水浴场，全长连绵2公里，公园内红礁、碧水、青松、幽径、亭榭逶迤多姿，景色迷人，是一处兼有园林美和自然美的风景区。
100	2019-05-02 17:57:03	鲁迅公园	5	鲁迅公园是青岛最富特色的临海公园，东临青岛水族馆和第一海水浴场，全长连绵2公里，有红色的礁石，黑松林，是一处兼有园林美和自然美的风景区。有“山穷路断疑断崖，临岸回折又一景”的情趣。
101	2020-06-05 13:38:20	鲁迅公园	4	以伟人民命的一个公园，规模也是非常大，配套的设施非常的完善，很不错的地方。
102	2018-10-03 21:37:55	鲁迅公园	5	从海军博物馆北门出来，沿着海滨车道走几分钟就到了鲁迅公园大门，进到鲁迅公园里还是一大片海滩，这里的海滩是沙石滩，石头缝里有很多小螃蟹，孩子抓的乐不思蜀
103	2018-04-19 21:47:51	鲁迅公园	5	鲁迅公园，一边是小山，有很多松树，一边是海边，有一些褐色的礁石，能听见海浪拍打礁石的声音，沿着海岸线一直走，终于看见木栈道，走在木栈道上，海风轻轻吹过，感觉很惬意。
104	2021-02-03 23:57:30	鲁迅公园	4	鲁迅公园是青岛最富特色的临海公园，东临青岛水族馆和第一海水浴场，全长连绵2公里。
105	2020-01-27 19:11:45	鲁迅公园	5	鲁迅公园也是青岛很有名的一个公园了啊，来这里的人挺多的，冬天海边实在是太冷了啊在公园里玩一玩还是非常的有意思的一件事情。
106	2019-11-18 18:47:22	鲁迅公园	4	青岛鲁迅公园为汇泉景区第一景点，也是青岛最富特色的临海公园。此园位于莱阳路之南，西邻小青岛，东接第一海水浴场，北侧有景色秀丽的小鱼山，南侧为碧波荡漾的汇泉湾。公园沿狭长基岩海岸东西伸展，长约1公里。红礁、碧浪、青松、幽径，逶迤多姿，山光水色，淡雅清新，景色十分迷人。以海湾、 礁石丛和婀娜多姿的黑松林带交织成海滨自然风光。该园赭红色礁石突兀嶙峋，形成天然丘壑，悬崖断岸，海浪搏击，景色蔚为壮观。园内道路依势而成，起伏自然，筑有泻水小桥，曲径通幽。伴以茂密的黑松林和凉亭、水族馆等建筑的点缀，形成一幅瑰丽的海滨风景图画，成为游人观潮、听涛、赏景、垂钓的理想地。远处的海面，风帆点点，鸥鸟竞翔，令人陶醉。
107	2019-08-25 22:02:45	鲁迅公园	5	沿海边建造的鲁迅公园风景很美，沿海边漫步很有意境，里面有一些观景台，可以欣赏美景，很适合悠闲时光，还有一些雕塑，也很精致，到青岛一定要去游览
108	2019-04-18 16:01:08	鲁迅公园	5	汇泉湾景区第一景点，青岛最富特色的临海公园——鲁迅公园，位于莱阳路之南，西邻小青岛，东接第一海水浴场，北侧有景色秀丽的小鱼山，南侧为碧波荡漾的汇泉湾。公园沿狭长基岩海岸东西伸展，长约1公里。红礁、碧浪、青松、淡雅清新，很多鲁迅先生的诗词！景色十分迷人。
109	2018-10-26 18:10:44	鲁迅公园	5	鲁迅公园为青岛汇泉景区第一景点，也是青岛最富特色的临海公园。公园沿狭长基岩海岸东西伸展，东临青岛水族馆和第一海水浴场，全长连绵2公里，公园内红礁、碧水、青松、幽径、亭榭逶迤多姿，景色迷人，是一处兼有园林美和自然美的风景区。 红礁、碧浪、青松、幽径，逶迤多姿，山光水色，淡雅清新，有“山穷路断疑断崖，临岸回折又一景”的情趣。
110	2017-01-31 20:42:45	鲁迅公园	5	很不错的一个海边公园，礁石很漂亮，旁边就是海军博物馆可以顺道去海军博物馆看一下里面有两艘军舰展出有时间可以去看一下
111	2016-10-09 00:09:16	鲁迅公园	5	栈桥的海还不是很满意，鲁迅公园的确很赞！大海真的有魔力，可以让人忘掉烦恼，还有鲁迅公园景色那么美还是免费的太良心！
112	2020-07-13 18:27:29	鲁迅公园	4	这个公园是青岛的一个经典景区，有机会可以去看看。
113	2018-12-29 18:39:37	鲁迅公园	5	青岛鲁迅公园是国内为数不多的，在海边的鲁迅公园，鲁迅公园的墙壁上有许多鲁迅先生的诗词，值得我们学习，鲁迅公园的风景也很不错，天空湛蓝，海水碧波，红瓦绿树，碧海蓝天！就是非常有名的青岛水族馆
114	2020-07-15 16:45:59	鲁迅公园	4	就在第一海水浴场旁边，溜达着看看海还挺好
115	2018-02-23 22:52:34	鲁迅公园	5	成名近百年，如今已是免费公园，以礁石海景园林见长，但也有一些人文景观，牌匾“鲁迅公园”据说其实是“周公是鬼”，一路走着，移步换景，着实精妙。
116	2017-07-16 19:57:11	鲁迅公园	4	鲁迅公园是一处免费开放的临海公园，海边有大片红褐色礁石，海水很干净。公园不大，但环境优美，园内有国家级保护单位鲁迅墓、鲁迅纪念馆，梅亭和碑石。公园东部紧邻青岛海底世界，沿木栈道，再往东走三、四百米就到了青岛第一海水浴场，从鲁迅公园到小青岛公园十多分钟路程
117	2020-04-29 22:44:21	鲁迅公园	4	来青岛旅游，有时间也要打卡的地儿，旁边还有水族馆和海底世界
118	2017-10-05 18:58:36	鲁迅公园	5	能发现小螃蟹，小鱼就是小朋友的乐趣，公园免费进取，所以人很多，不过地方大，不拥挤。今天上午不冷，吹吹海风很舒服，看到有人潜水，佩服其勇气。
119	2017-06-05 15:35:09	鲁迅公园	4	鲁迅公园离栈桥不远，在公园里可以看海，鲁迅公园附近有海军博物馆，小青岛，海底世界等景点，可以一起看看，公园内有鲁迅像，和鲁迅名言，可以看看
120	2020-08-16 09:27:10	鲁迅公园	4	一个公园，规模也是非常大，配套的设施非常的完善，很不错的
121	2018-01-23 10:58:56	鲁迅公园	5	比想象中的好，紧邻海边，公园里种满了松树，还有租赁游艇海上观光项目，估计夏天人会更多一些，冬季去有海风，比较冷，不过海水很清澈，值得一去
122	2016-09-22 19:24:21	鲁迅公园	5	青岛的鲁迅公园完全免费开放，是大海边上的奇石，悬崖，半山小道，风景非常漂亮，是休闲，散步，拍照的好地方，也是吹吹海风听听涛声的诗意场所。
123	2017-06-09 16:45:17	鲁迅公园	5	如果去青岛 第一站应该来这里 坐在海边的礁石上看风景 海水比较干净 人也不多 推荐！
124	2019-05-04 22:14:57	鲁迅公园	5	鲁迅公园位于汇泉湾西侧，与汇泉角隔海相望，公园风景点占地面积4万平方米。以海湾、 礁石丛和婀娜多姿的黑松林带交织成海滨自然风光。园内有海豹池供观赏。风景不错，优美，空气清新。
125	2020-05-10 23:41:28	鲁迅公园	4	这里有时间也是要打卡的，旁边还有水族馆和海底世界噢
126	2019-08-04 19:41:10	鲁迅公园	5	这里的风景还是不错的，依海而建，只是没有花朵的点缀，整个城市都是这样，没有几朵花。孩子们可以在退潮后捉鱼虾小螃蟹，我竟然看到夜晚有人带着头灯去赶海的。
127	2019-05-10 21:13:31	鲁迅公园	5	鲁迅公园，是国内为数不多的在海边建设的鲁迅公园，依山傍水，公园非常的清幽，非常的不错，公园的墙壁上有许多鲁迅先生的诗，公园的正门就是鲁迅先生的雕像！
128	2015-10-24 07:05:54	鲁迅公园	5	虽然是一个免费公园但景色一点不差吹着海风沿着步行道一路走还能偶遇早锻炼的老人捧着书本在礁石上阅读的文艺青年漫步到第一海水浴场还能下去踩踩沙踏踏浪美哉
129	2020-10-22 15:51:52	鲁迅公园	4	可以看到海，还可以去旁边的海军博物馆和水族馆～
130	2020-08-09 10:47:39	鲁迅公园	4	这里绿树环绕 傍着海，青岛打卡地之一
131	2020-04-15 21:46:19	鲁迅公园	4	一座美丽的公园，挺不错的，可以看看
132	2021-01-13 00:43:48	鲁迅公园	4	这里靠近海军博物馆 可以一起打卡
133	2020-10-02 22:37:02	鲁迅公园	4	鲁迅公园的海景也无敌 濒临水族馆
134	2017-10-05 13:08:06	鲁迅公园	4	风景很美丽，但是大家看图，最好不要在这种高峰日开车来，会给自己添堵的。基本走不动。事实证明我坐公交车多么明智
135	2017-04-17 22:57:58	鲁迅公园	5	免费的，海景很漂亮。不过有点冷，记得多带件衣服。
136	2019-06-11 14:49:24	鲁迅公园	5	鲁迅公园景色很美，特别幽静，也是全国在海边为数不多的鲁迅公园，特别好玩又交通方便！感觉，还是很不错的，大海，绿树，清新的空气！
137	2018-04-17 23:27:19	鲁迅公园	5	推荐原因 我女儿在哪里玩的很开心没有门票呀……就是公园 海边礁石
138	2017-08-18 05:47:50	鲁迅公园	5	公园免费，近海边，在海边照相很美！我们去时天气不好，天气好的话，是个绝佳景点。离小青岛也很近。小朋友应该喜欢在海边玩耍。
139	2017-08-09 11:34:20	鲁迅公园	5	离着海底世界，小鱼山公园和小青岛很近，步行就可以，而且靠着海。风景很美，有山有水。倒是没有特别好玩的，但是值得一去！！！
140	2017-05-16 09:44:24	鲁迅公园	5	风景很美，是个海边拍照、散步的好地方，要是会弹吉他，抱着一把吉他，坐在海边，边弹吉他边唱歌，太帅了
141	2016-05-14 08:14:03	鲁迅公园	5	景色不错，麻烦的，遇到几个骗子啊，下象棋的，被忽悠了，骗了好几百块钱，也有自己的原因吧，她们是合伙骗人，大家不要相信，我也算是交学费了吧
142	2019-03-19 11:07:39	鲁迅公园	5	全国为数不多的在海边的鲁迅公园，风景优美，海景无敌！特别喜欢，幽静的环境，很不错，空气特别清新！青岛的蓝天白云，大海波涛，惬意的生活！
143	2017-01-17 13:21:38	鲁迅公园	5	鲁迅公园就在栈桥附近，靠近海边风景不错，周末节假日人比较多，有很多红色的礁石，蛮有趣的，就是人多了自然会有一些垃圾，整体来说还不错！
144	2018-09-04 12:16:58	鲁迅公园	4	青岛最有情调的海岸公园，适合散步、遛娃、拍照、发呆，还有水族馆可以涨知识。当然旺季的时候人比较多，不过仍然不失为一处很好的风景。
145	2018-06-02 23:54:31	鲁迅公园	4	原本张区澳帆中心的 可是赶上峰会戒严了 宝贝要捉鱼，捡贝壳，谁知道这里没有 而且刚进6月，真的好冷，冻的我们不行 不过海边风景真的很惬意
146	2017-11-08 08:02:50	鲁迅公园	4	东海岸线上的一个有趣的公园，不大但是精致，门口鲁迅雕像威严屹立，那横眉冷目千夫指，俯首甘为孺子牛的劲，让人佩服。到鲁迅公园正是旁晚，海边松柏，远处落日，别样一番景致。
147	2018-08-22 11:38:43	鲁迅公园	4	青岛的鲁迅公园前身就是海滨公园，所以地处一线海滨，与第一海水浴场毗邻，后来为了纪念鲁迅先生，故得此名。该园赭红色礁石突兀嶙峋，形成天然丘壑，悬崖断岸，海浪搏击，景色蔚为壮观。园内道路依势而成，起伏自然，筑有泻水小桥，曲径通幽。公园是免费的，住的近的，可以随时进去逛逛。
148	2018-07-02 22:10:54	鲁迅公园	5	放暑假一家人去青岛玩，城市干净，宾馆老板热情朴实，看大海喝啤酒吃海鲜，鲁迅公园风景如画，沿海风景如画，值得一去的好地方。
149	2017-11-23 10:25:39	鲁迅公园	4	公园不算很大，在海边上，但是里面的绿化做的都挺精致的，紧挨着海边，在这里有沙滩，可以游玩，还有礁石可以捞捞小螃蟹小贝壳之类的，还蛮有乐趣的。
150	2017-10-13 10:09:07	鲁迅公园	5	鲁迅公园是免费的，和小青岛在一起的，小青岛需要收费，票价20，鲁迅公园这里游人很少，很适合散步看海，风景也很美，我更愿意来这儿发呆，听听海风
151	2017-02-26 08:35:45	鲁迅公园	5	绝对值得去的公园，绿色植物很多，整个靠近大海，可以坐在岸边或走在公园里欣赏海景，也可以去海边捡拾一些海产品，例如海蛎子，是个风景很不错的地方
152	2016-12-12 12:27:38	鲁迅公园	5	本来打算去极地海洋世界的，结果因为换乘中途下车了，正好经过鲁迅公园，就去下面逛了逛，靠近海边在海边拍了好多照片，天气什么都很好，还有鲁迅先生的介绍在墙上，很好～
153	2017-10-08 23:05:27	鲁迅公园	5	信步逛到鲁迅公园，海也岩石上休息片刻。
154	2018-07-19 17:17:11	鲁迅公园	4	鲁迅公园围墙是鲁迅的语录石刻，坐在庭院里可以看看海浪，挺挺海声，乘凉。离海滩特别近，走几步就到，上午时海水比较浅，可以去捡贝壳，海草，特别适合在岩石上拍照。
155	2019-05-11 14:19:51	鲁迅公园	5	鲁迅公园紧挨小青岛和第一海水浴场，环境好，最重要的是免费！海风吹的凉爽，很多礁石，可以坐在上面感受大海的雄伟气势
156	2016-06-04 17:02:38	鲁迅公园	5	不错，值得一去，很好先得地方。
157	2019-06-25 06:44:53	鲁迅公园	5	【景色】公交车下车走几步就到，免费的公园，随意逛逛，结果发现沿着海岸线的礁石群，拍照，玩耍都很棒，下次还来。
158	2016-10-03 19:49:44	鲁迅公园	4	这里介于小青岛公园和海底世界之间，退潮后可以沿着礁石直接到海边，亲近大海，是拍照，呼吸海风的号地方，喜欢做游艇和摩托艇的可以选择在这里，游线有好多，只是价格看个人喜好了
159	2019-09-12 15:35:33	鲁迅公园	5	海滨城市，海滨风景，晚风曦曦，好不欢快啊，感觉特别舒服。不知不觉走了太远，怕走的太深，只好返回驻地。
160	2016-09-22 19:07:42	鲁迅公园	5	我后悔最后一天才去，这里太好玩了！还可以抓鱼，虾米小螃蟹！呆了好几个小时，好多小朋友来抓螃蟹。很多婚纱照来这里取经，趣味性很强，风景很美！
161	2017-10-13 11:56:12	鲁迅公园	4	公园不算很大，但是这里的植被都非常有特色，环境特别好，紧挨着沙滩，在这里玩玩也挺有意思的，顺着这里的路一直走，沙滩边上有很多好玩的地方。
162	2017-06-06 21:14:06	鲁迅公园	5	鲁迅公园，依山而建，环境优雅，远眺一望无际的大海，海边的沙滩，礁石，构成一幅美丽的画卷，充分体现了青岛的地域风情。
163	2018-09-09 16:48:22	鲁迅公园	4	鲁迅公园是青岛最富特色的临海公园。东边有青岛水族馆和第一海水浴场，可以在那里玩一玩海水，不过那里有很多石头，我们上次去还看着很多玻璃碴子在地上。
164	2019-05-10 08:15:17	鲁迅公园	4	这个公园其实就是沿着海岸线一直设计的一个公园，景色当然也是以看海为主，绿化是比较精致的那种，玩起来还是可以的，边看风景边看海也是很不错的选择。
165	2019-03-15 14:00:11	鲁迅公园	4	这是一个特别小的公园，然后紧挨着海岸线，整体设计的风格还是比较惬意的。很多像松树之类的小植物还是挺有型的。可以沿着木栈道一直往前走，能够欣赏到海岸线边的美丽景色。
166	2018-10-09 23:13:33	鲁迅公园	5	鲁迅公园很大，人很少，离海边近，空气里有一种海水的味道，公园里是鲁迅先生的一些雕像还有革命事迹，适合来体验当地人的休闲生活
167	2019-06-29 15:20:27	鲁迅公园	4	这个公园就是大海旁边沿着海岸线修建了一个小的公园，说实话，从上面走一走，看着大海，还是非常不错的，一直从栈桥走到八大关的那头，风景确实很美。
168	2017-02-19 10:49:46	鲁迅公园	5	鲁迅公园是青岛市内一处免费开放的临海公园，海边有大片的红褐色礁石，景色很特别，常有不少新人在此拍摄婚纱照。沿着海边步道慢慢走、听听海浪拍壁之声，或是走上岩石高处的亭子远眺大海，很是惬意。 从海军博物馆往东走两分钟即可看到写有“鲁迅公园”大字的石牌坊。鲁迅公园不大，但环境优美，进门是一片青松林，有不少被海风吹成得弯曲的松树，树丛中矗立着鲁迅先生的雕像。这里从1929年时起便是海滨公园，后为纪念鲁迅先生而更名。如今园内游客也很多，常有游客攀到岩石上拍照，也有孩子下到滩上捡拾贝壳和小蟹，野趣十足。 公园的东部紧邻青岛海底世界，再往东走是第一海水浴场，而公园的西面则是小青岛公园。如果有半天时间，可从小青岛开始沿着海边往东步行，经过鲁迅公园、第一海水浴场，一直走到八大关和第二海水浴场，沿途风光很美。
169	2016-12-02 15:51:39	鲁迅公园	4	继续沿岸徒步到开放式的鲁迅滨海公园（可眺望“小青岛”——一个小半岛），附近长有许多低矮的松树，可能因海风猛烈也长不高吧。海岸布满了黄褐色的嶙峋突兀的礁石，是经海浪反复冲刷后的艺术品。我继续沿着一段长长的木栈道前行，欣赏蜿蜒曲折的海岸风光，这时太阳居然钻出了厚厚的云层。
170	2016-07-26 06:46:42	鲁迅公园	4	免费的公园，对面就是小青岛，边上是海军博物馆，海水很清，不过不太适合下去玩水，因为没有软质的沙子，石头，碎玻璃比比皆是！
171	2019-06-14 09:22:30	鲁迅公园	4	沿海而建的鲁迅公园，既有城市公园的休闲，绿化也有海边城市公园特有的浪漫，在这里休闲逛逛特别好，周边也有很多其他的景点可以一起逛逛！！
172	2019-04-07 12:05:27	鲁迅公园	4	公园不算特别大，但是是非常长的景色还是挺美的，能够看到海边的景色，而且一直往前走就能到八大关，可以顺着这里一直走，欣赏沿途的风景。
173	2018-06-11 18:07:32	鲁迅公园	4	鲁迅公园是青岛的一处沿海带状公园，免费开放，临近海军博物馆，最大的特色是海边红褐色的礁石，沿着海边一直往东走，出门就看到海底世界。
174	2018-04-08 21:04:58	鲁迅公园	5	公园不大，是一座有历史教育意义的园林，内有鲁迅墓、鲁迅纪念馆，现在里面大部分地区是老年人在活动，有大合唱、锻炼身体、下棋打牌等。友情提示：不是缅怀鲁迅的就不用特地去玩了。
175	2017-08-25 07:10:44	鲁迅公园	5	景色宜人，紧挨着海军博物馆和青岛海底世界，比较方便
176	2017-02-20 06:54:36	鲁迅公园	5	鲁迅公园是青岛市内一处免费开放的临海公园，海边有大片的红褐色礁石，景色很特别，常有不少新人在此拍摄婚纱照。沿着海边步道慢慢走、听听海浪拍壁之声，或是走上岩石高处的亭子远眺大海，很是惬意。
177	2019-08-15 22:48:31	鲁迅公园	4	这是一座滨海公园，免费入园。公园内除青松壮丽外后，就是那海景一览无遗，海边的礁石拍照非常漂亮，我个人还是比较推荐去看看的，尤其是喜欢拍照的妹子。
178	2018-10-26 10:23:03	鲁迅公园	4	公园不算很大，但是特别的长，上面的绿化不多，但是比较精致，顺着海边可以一直往前走，欣赏到各种不同的美景，还有可以挖挖小螃蟹之类的，挺惬意的。
179	2019-01-10 09:42:31	鲁迅公园	4	鲁迅公园不算特别的大，都非常的小，紧挨着海岸线，特别的长，但是一些景色营造的还是比较好的，在这里慢悠悠的散步也确实是非常不错的一个选择。
180	2015-12-04 08:42:02	鲁迅公园	5	就在小青岛旁边，景色美丽心情美丽，适合情侣们感受大海的浪漫，需要注意礁石的安全和大海涨潮落潮
181	2018-08-14 12:16:50	鲁迅公园	4	看完海底世界就直接走走逛逛到鲁迅公园了，就在海边，海景真的很赞，碧海蓝天，公园很多树木，绿树成荫，很多人在这里休息或者礁石旁挖沙。
182	2017-04-23 06:41:15	鲁迅公园	5	公园很美，临近海边，松树很好看，石头麟莅，不错。
183	2018-10-10 11:11:47	鲁迅公园	4	公园都是免费的，然后里边不远，挨着海边，比较狭长，整体营造的氛围还是不错的，顺着海岸线一直往前走，能够看到很多美丽的景色。
184	2020-01-17 08:11:31	鲁迅公园	3	特别小的一个小公园，但是紧挨着海边，有一个很长的木栈道，可以沿着木栈道崎岖往前走，到达第一海水浴场，景色来说确实很舒服。
185	2017-10-22 13:00:06	鲁迅公园	4	这里的公园没有很大，但是里面的植被做的景观特别好，紧挨着海边，还可以在沙滩上玩着边的礁石比较多，冬天的时候海鸥也特别多。
186	2018-04-07 18:23:27	鲁迅公园	5	大海环绕的红色岛礁。有意境，空气清新。
187	2017-08-04 12:04:04	鲁迅公园	5	这是个免费的公园，有一条鲁迅诗廊特别有意思，从这里可以去第一海水浴场，值得一去
188	2019-07-31 08:18:45	鲁迅公园	5	周公见&amp;amp;#x20;Gui 文人之间的传说，究竟已随历史长河溘然而逝。
189	2017-04-20 19:38:12	鲁迅公园	5	门票免费，靠海边，还可以，挺漂亮的
190	2017-10-15 08:20:06	鲁迅公园	4	鲁迅公园为纪念伟大的思想家，革命家鲁迅先生修建的，和第一海水浴场连结，形成一个旅游景区。在绿树林荫的掩映下，面朝着小提琴造型的大海，海风拂面，悠哉悠哉！
191	2016-10-19 10:32:54	鲁迅公园	5	汇泉景区第一景点，也是青岛最富特色的临海公园。此园位于莱阳路之南，西邻小青岛，东接第一海水浴场，人特别多，北侧有景色秀丽的小鱼山，南侧为碧波荡漾的汇泉湾
192	2020-02-14 14:31:38	鲁迅公园	5	鲁迅公园为青岛汇泉景区第一景点，也是青岛最富特色的临海公园，景色迷人～
193	2017-03-06 21:46:02	鲁迅公园	5	靠近海边，栈桥，火车站，海军博物馆和大学路，风景很美，没事的时候沿着小路走走很惬意，整个身心感觉都放松了！反正我又不开心的事就去那边走走，，，很美好！
194	2017-07-16 17:13:26	鲁迅公园	4	平常去人也很多 公园的海边比较干净 是礁石的 里面很凉快 没有转很久 离小青岛和海军博物馆比较近 里面有很多人在树下乘凉
195	2017-06-16 00:44:31	鲁迅公园	5	环境好，具有纪念意义，带着家人孩子玩玩很不错
196	2016-09-04 20:24:41	鲁迅公园	5	鲁迅公园是青岛最富有特色的临海公园。靠近海水浴场。红色的礁石，碧海蓝天。加上松树和亭台。既有园林美，又有自然景色美，非常的漂亮，而且是免费的呢！
197	2017-08-29 20:57:39	鲁迅公园	5	鲁迅公园离小青岛不远，在走去小青岛的途中发现了鲁迅公园顺便逛了一下，里面挺大的，礁石草坪小亭子都有 拍拍海景也是个不错的选择
198	2016-10-04 23:35:52	鲁迅公园	5	很漂亮的公园，免费开放的性价比高啊。可以静静地坐在草地上，面朝大海春暖花开。还有长长的鲁迅诗廊，文艺细胞都跑出来了，与海底世界相临，正好去逛逛
199	2016-05-25 16:07:18	鲁迅公园	5	免费。红礁、青松、碧海、蓝天。海边有人售卖小小的水桶，并教导如何扒开石头抓小螃蟹，一个意外的惊喜，一次圆满的亲子之旅。附近有青岛第一海水浴场。
200	2017-08-21 19:16:15	鲁迅公园	5	从海军博物馆出来去海底世界途径鲁迅公园，就带着孩子进去看看，还不错，人造的大礁石惟妙惟肖，孩子们可以在岩石缝里发现海螺～
201	2019-06-16 12:05:55	鲁迅公园	5	沿海公园，离小青岛、海军博物馆、第一海水浴场都很近。孩子可以在礁石间拿小桶玩水。大人可以坐在长亭休息，背着绿树，吹着凉风，欣赏海边风景。
202	2017-08-22 23:12:36	鲁迅公园	5	青岛的鲁迅公园真的很美，它沿海而建，风景一流，依山傍水，是个放松心情，休闲度假的好地方。拍出来的照片也很美哦！满眼望去就是蓝色大海。
203	2015-12-20 23:33:22	鲁迅公园	5	每天都会去的，很有气氛，很喜欢这里，吹着海风很舒服。
204	2015-11-23 00:08:54	鲁迅公园	5	沿着海边走的时候看到的，貌似和鲁迅也没有太大的关系…
205	2016-01-15 16:20:30	鲁迅公园	5	不大，但是是免费公园，靠近海滩，风景视角都非常好！
206	2019-08-12 20:52:43	鲁迅公园	5	好像每个地方都有一个鲁迅公园，青岛鲁迅公园位于栈桥附近，免费进入，离海边很近，去观赏观赏放松下心情挺好的，一般去栈桥就去逛逛了。
207	2016-01-07 10:47:03	鲁迅公园	5	海边风光很美，礁石奇形怪状，惊涛拍岸，拍照好地方
208	2017-08-19 06:34:14	鲁迅公园	5	挺不错的，退潮前可以坐在松树林下乘凉看海景，退潮了可以带孩子赶海，玩累了溜溜哒哒的就可以去海水浴场，很方便
209	2019-06-25 10:41:50	鲁迅公园	5	正值夏天，适合一家人去看看，值得孩子们去游玩，了解历史人物，还可以观赏园林风貌，自然风光，风景特别好，空气清新，适合游玩观光
210	2017-08-29 09:08:18	鲁迅公园	5	鲁迅公园就在海边，离青岛第一海滨浴场不远，也是一个完全免费的公园，公园不大，但景色也还是不错的，因为在海边，所以视野很开阔
211	2019-03-18 09:06:26	鲁迅公园	5	青岛的这个鲁迅公园是国内为数不多的在海边的鲁迅公园。风景优美，空气清新。墙壁上有许多鲁迅先生的诗词。
212	2018-03-22 13:18:14	鲁迅公园	5	鲁迅公园免费开放，紧邻海底世界和海军博物馆，位置非常优越，视线非常开阔，看海看山看景非常适合，是海边休闲休憩的理想去处。
213	2016-11-10 05:28:29	鲁迅公园	4	鲁迅公园不大，但环境优美，进门是一片青松林，有不少被海风吹成得弯曲的松树，树丛中矗立着鲁迅先生的雕像。这里从1929年时起便是海滨公园，后为纪念鲁迅先生而更名。如今园内游客也很多，常有游客攀到岩石上拍照，也有孩子下到滩上捡拾贝壳和小蟹，野趣十足。
214	2016-10-11 01:23:34	鲁迅公园	5	我是热爱海洋的，所以海边的小公园一直是最爱。碧海蓝天绿树，偶尔数目中看到一角的红瓦房～文艺范的青岛，
215	2016-08-22 15:46:47	鲁迅公园	5	公园不收门票，景色很美，松树，礁石，海景
216	2016-02-15 05:59:56	鲁迅公园	4	是免费公园，方便了老百姓在闲暇之余，来到这里休闲的好地方，而且，园内道路依势而成，起伏自然，筑有泻水小桥，曲径通幽。伴以茂密的黑松林和凉亭、形成一幅瑰丽的海滨风景图画，成为游人观潮、听涛、赏景、的理想地。
217	2015-10-25 11:15:04	鲁迅公园	5	沿着栈桥旁边海边一路可以走过去，公园不大
218	2016-02-17 00:30:07	鲁迅公园	4	鲁迅公园（莱阳路之南），免费的，景色宜人，可以隔海眺望那个塔式建筑，就是水族馆（水族馆的一部分是在鲁迅公园内） 漫步在鲁迅公园里，行人稀少，十分惬意，看怪石，河水，飞鸟鱼群，确实迷人瞎逛了1个多小时
219	2017-06-30 00:56:44	鲁迅公园	5	在海军博物馆旁边，小青岛公园入口处。
220	2018-05-22 21:33:32	鲁迅公园	5	中国为数不多的在海边的鲁迅公园，青岛鲁迅公园，环境非常清幽，有很多鲁迅先生的诗刻在墙上，一进门就是鲁迅先生的雕像
221	2019-11-08 18:36:53	鲁迅公园	3	延着海滨漫步，有很多景色优美的地方，有青岛海洋世界的旁边，有一个绿树成荫之地_鲁迅公园。夏天的时候，走累了坐坐，看看不远的海礁和浪花，很舒适。 【景色】
222	2017-06-27 23:32:32	鲁迅公园	5	景色很美 有礁石 周围景点也不少
223	2017-11-25 22:44:01	鲁迅公园	5	超级美丽！恋爱圣地啊！这个季节中午也不是很冷。
224	2017-04-17 06:53:04	鲁迅公园	4	挺好的，事实就是海边，来青岛可以去看看，从火车站一路走过去就可以
225	2017-04-02 19:02:58	鲁迅公园	5	好多情侣坐在礁石上，回想这种经历自己也曾有过，缘起缘灭，令人感慨
226	2016-09-09 12:33:15	鲁迅公园	5	海水很清澈，景色也很美，就像大家说的那样不适合下水，特别硌脚！
227	2018-02-16 19:35:29	鲁迅公园	3	因为挺喜欢鲁迅先生，所以看到这个“鲁迅公园”四个字比较惊喜。 里面松树繁多，并且高大。 可以随时看海，而且有歇脚的地方。
228	2016-09-18 00:28:28	鲁迅公园	5	鲁迅公园在老海洋公园附近，紧邻海边，沿海修建，多为天然岩石体，可以玩水，巨大的岩石配着海浪，风景独特
229	2019-10-20 07:46:02	鲁迅公园	3	比较小的一个公园紧挨着海边，沿着海岸线看到这种美的景色还是非常舒服的。虽然小，但是修的木栈道都是挺精致的，在这里玩的话还是蛮有乐趣的。
230	2017-08-17 10:16:37	鲁迅公园	3	不需要门票，但是是公园，不是故居，所以没有鲁迅先生的办公地点，但是整体环境清幽，很美的地方，坐在那里看先生的文集，自带的。感觉很不错。
231	2017-08-12 00:11:13	鲁迅公园	4	靠近海底世界，值得一玩，风景宜人，
232	2017-10-01 15:29:32	鲁迅公园	5	和小青岛挨着，都在一个方向，反正有海的地方都很美啦
233	2017-02-27 21:40:57	鲁迅公园	5	免费开放的临海公园，海边有大片的红褐色礁石，景色很特别，常有不少新人在此拍摄婚纱照。
234	2015-12-28 18:53:36	鲁迅公园	4	从青岛海底世界出来在这儿转了转，是一处兼有园林美和自然美的风景区，山光水色，淡雅清新
235	2017-08-15 19:11:28	鲁迅公园	4	鲁迅公园就在青岛第一浴场附近，旁边是海军博物馆和海洋馆，在鲁迅公园你可以循着海岸的石头感受青岛的海，也是一个摄影的好地方。
236	2017-09-26 08:14:41	鲁迅公园	5	青岛最早的海滨公园，非常美，流连忘返。
237	2017-08-09 04:01:50	鲁迅公园	5	建议大家 下午吃了饭之后 可以去散步。沿着海边走 一直到小青岛
238	2018-01-06 22:41:37	鲁迅公园	5	沿着海边春风，很惬意。 每年都会带宝宝来青岛，来鲁迅公园
239	2017-09-15 12:28:21	鲁迅公园	5	很好的地方，个人感觉时候谈情说爱，，靠海，有树有美景。
240	2017-06-27 08:46:09	鲁迅公园	5	免费场所，离海边很近，环境好，经常跟朋友约了在那边打牌
241	2017-09-17 07:36:36	鲁迅公园	5	就在第一浴池旁边顺着公园步行就可以到达第一海天浴池 步行在海边是一种享受
242	2017-02-05 00:24:05	鲁迅公园	5	这里有儿时向往的回忆在里面，一张发黄的老照片体味着近50年的人生过往。
243	2016-11-10 14:30:07	鲁迅公园	5	鲁迅公园里鲁迅长廊，鲁迅雕塑，夏天拍婚纱照的人很多
244	2016-08-24 12:04:54	鲁迅公园	5	值得带孩子去，很有意义！可以多份写作文的素材！哈哈
245	2017-08-12 07:40:30	鲁迅公园	5	在海底世界那里，地方不是很大，但是风景确实很漂亮，散散步介意就在这里
246	2018-02-25 16:26:15	鲁迅公园	5	夏季每天都去这里，晚上在这边溜达溜达，很惬意。
247	2017-10-04 16:56:24	鲁迅公园	5	带孩子来的，很久以前自己来过，感觉不错，有礁石海岸，可以亲临大海
248	2017-03-17 21:00:35	鲁迅公园	5	是1950年为纪念鲁迅而得名，是一处兼有园林美和自然美的风景区。
249	2017-06-14 23:17:16	鲁迅公园	5	公园内绿草如茵清新的空气中夹带着海风的咸腥，那酸爽真是太好了！
250	2016-09-10 18:15:50	鲁迅公园	5	鲁进公园有抱岸环海的自然环境，是一处兼有园杯美和百然美的风景区
251	2017-05-04 16:34:22	鲁迅公园	3	鲁迅公园位于小青岛附近，是免费的！但是除了海边景色以及有一个鲁迅的雕像外的确没有什么值得推荐的地方！如果特别喜欢海可以来溜达一下！如果不是特别喜欢海，最好别来了(感觉这儿的景色和小青岛重合了，去了小青岛就别来这了！)
252	2016-06-24 22:06:16	鲁迅公园	5	就在海边，里面也有游乐设施，挺好玩的地方，去青岛必去景点之一
253	2016-08-07 13:05:09	鲁迅公园	4	感觉很清爽，很干净，没有电动车的城市。
254	2016-06-09 16:39:33	鲁迅公园	4	青岛的市区公园，免费开放。位于青岛的景观海滨大道沿线，适合悠闲的散步。海边还有一个小亭子可以休憩。
255	2017-06-29 00:34:48	鲁迅公园	5	景色不错的。不用钱，随便走走看看可以
256	2017-06-23 22:36:05	鲁迅公园	5	沙滩不错，免费的，其实跟鲁迅没啥关系
257	2017-05-25 19:23:42	鲁迅公园	5	八大关景区内，一个不收费的小公园，可以去转转，挨着海边。
258	2019-11-26 22:45:20	鲁迅公园	5	赞赞赞赞赞，风景优美，爱国主义教育好去处，带孩子去看看
259	2017-11-24 18:00:41	鲁迅公园	5	环境清幽，靠近海边，很漂亮！！有好多鲁迅先生的诗词！！
260	2017-11-05 18:38:04	鲁迅公园	5	青岛是一个很美的城市，栈桥，夜景，海边都很美。人更美。
261	2018-03-29 14:13:46	鲁迅公园	5	从鲁迅公园中穿过去的，只走了沿海的一线，感觉很不错。
262	2017-10-04 19:20:07	鲁迅公园	5	听涛看海的好去处，关键是还免费。
263	2016-03-13 23:00:34	鲁迅公园	5	景色很美啊，虽然春天的风还很大，但是天很蓝，阳光灿烂
264	2017-08-11 18:24:54	鲁迅公园	5	没有什么好玩的，就参观了5分钟
265	2017-07-08 23:19:10	鲁迅公园	5	很好的地理位置，可以去海洋馆。可以徒步去第一沙滩。
266	2016-11-15 18:57:27	鲁迅公园	5	非常好的景区，免费，几十年没变过，特别要青岛特色。
267	2019-08-05 10:55:59	鲁迅公园	5	很不错 园中有海，傍晚去海边溜达溜达也是很不错的，
268	2019-04-20 09:34:44	鲁迅公园	5	碧瓦蓝天大海 周末海边走走 发个呆 也是一件幸福的小事
269	2017-08-24 00:07:27	鲁迅公园	3	鲁迅公园免费，公园下面有很多礁石，孩子在礁石缝里抓小虾小鱼，在那耗了一个上午，终于捉了一条一寸长的小鱼，看到孩子开心的笑容，觉得太阳下的暴晒也值了。
270	2017-06-20 07:09:15	鲁迅公园	5	林海公园，环境优美，而且免费开放，很多人拍照留念
271	2017-06-10 09:21:49	鲁迅公园	5	靠近海水浴场 是凹照片的好地方
272	2017-05-09 13:03:28	鲁迅公园	5	青岛沿海最美的公园，没有门票推荐秋天来，景色最美
273	2016-04-02 21:13:37	鲁迅公园	4	松树不那么苍翠，海风比较大，凉飕飕，一会就闪人了
274	2017-12-01 08:39:29	鲁迅公园	5	抽个时间去看看吧，感受一下文化气息和历史文化
275	2017-09-09 18:29:28	鲁迅公园	5	这里真的是太好吃了，我准备有空再去！美滋滋！
276	2017-08-09 16:53:42	鲁迅公园	5	一个很休闲的公园，靠海边，离第一海水浴场很近
277	2017-07-07 08:55:05	鲁迅公园	5	紧邻海边，绿化面积大，紧邻水族馆，海底世界。
278	2017-07-03 23:10:59	鲁迅公园	5	紧靠海边，植被也不错，环境挺好，值得去逛逛。
279	2017-06-08 15:11:25	鲁迅公园	5	公园非常安静，漫步沙滩，享受大自然，非常怡人
280	2019-01-26 21:29:35	鲁迅公园	5	适合谈感情的朋友去逛一逛，幽静安逸，人不多
281	2018-01-09 22:08:39	鲁迅公园	5	门票免费，海边观景，有树，有石景，有亭子
282	2017-12-22 14:23:26	鲁迅公园	5	很不错的一个地方，面海背山，关键是免费！
283	2017-03-13 23:35:01	鲁迅公园	5	公园很漂亮，绿化覆盖率很高，有山有水的。
284	2017-11-19 07:00:54	鲁迅公园	5	沿着海边一个休闲公园，有漂亮的红色礁石
285	2017-09-23 21:48:37	鲁迅公园	5	公园里面的环境挺好的，整理的挺漂亮的。
286	2017-09-19 22:54:12	鲁迅公园	5	不错不错环境也好，吃饭的地方离的也很近
287	2017-07-19 14:01:33	鲁迅公园	5	很大，过了栈桥就到了 ，晚上去遛弯也很好
288	2019-05-19 08:09:04	鲁迅公园	5	吹吹海风，看看海浪，夕阳的时候更美！
289	2017-12-29 06:43:00	鲁迅公园	5	很有特色的海边公园，无门票，景色很好
290	2017-09-03 12:36:38	鲁迅公园	5	一大早去的，还可以，有一些当地人晨练
291	2017-07-08 13:22:09	鲁迅公园	5	周末没事走走 相当于做做户外运动 空气好
292	2017-06-11 06:23:59	鲁迅公园	5	海边有大片的红褐色礁石，景色很特别。
293	2016-11-17 06:45:25	鲁迅公园	5	非常漂亮，海边的公园，走走逛逛不要钱
294	2016-11-16 06:18:09	鲁迅公园	5	非常漂亮，海边的公园，走走逛逛不要钱
295	2018-10-26 12:50:46	鲁迅公园	5	位置好，风景美，休闲娱乐的好地方。
296	2017-12-30 07:30:13	鲁迅公园	5	没事就应该多出来走走走，接触大自然
297	2017-11-21 08:53:29	鲁迅公园	5	独特的建筑风格流露出那个年代的气息
298	2017-11-18 07:30:18	鲁迅公园	5	还好吧！一进公园就有一种凝重的感觉
299	2017-07-21 23:55:41	鲁迅公园	5	顺道，地铁站点，方便，文化氛围很浓
300	2017-06-20 23:03:33	鲁迅公园	5	就在海洋公园边上，风景不错 适合照相
301	2016-10-28 09:04:16	鲁迅公园	5	青岛老牌景区，靠海，松树礁石错落。
302	2016-07-29 08:32:42	鲁迅公园	5	老公园了，相比之下显得嘈杂了一些。
303	2019-03-31 19:42:23	鲁迅公园	5	青岛著名旅游景点，溜达溜达很舒服
304	2017-08-25 13:48:40	鲁迅公园	5	免费的，海边可以捡贝壳，小螃蟹…
305	2017-05-29 20:09:00	鲁迅公园	5	非常有名的公园 去青岛一定要求逛逛
306	2017-01-05 10:31:25	鲁迅公园	5	免费，超美，晴天去真的是太享受了
307	2016-08-19 08:49:36	鲁迅公园	5	老公园了，和其他公园相比显嘈杂。
308	2019-07-29 16:34:29	鲁迅公园	5	坐在海边，吹着海风，吃点海鲜！
309	2019-04-29 16:16:10	鲁迅公园	5	值得，非常值得，需要慢慢品味。
310	2018-01-04 09:59:46	鲁迅公园	5	免费公园，可以看到海边，值得去
311	2017-08-02 17:51:14	鲁迅公园	5	红礁石与湛蓝开阔的大海最匹配。
312	2017-07-13 22:28:15	鲁迅公园	5	景色优美，人气很高，值得一去。
313	2017-07-07 12:07:05	鲁迅公园	5	海边的公园，环境优美，值得逛逛
314	2017-06-26 23:14:41	鲁迅公园	5	是很不错的选择，下次会继续定！
315	2017-09-28 07:04:32	鲁迅公园	5	值得一去 很安静 空气也很好 赞
316	2017-09-18 13:58:21	鲁迅公园	5	山山水水 大洋大浪 浮想联翩啊
317	2017-04-26 19:22:05	鲁迅公园	5	很漂亮，就这三个字可以形容
318	2017-08-19 15:34:48	鲁迅公园	5	红色礁石配上浪花，太美！
319	2019-10-12 20:24:37	鲁迅公园	4	有直达的公交，去还是挺方便的，不要门票，鲁迅公园主要是以红色的礁石出名，也有去海钓的，游人平时并不多
320	2017-09-04 21:26:15	鲁迅公园	4	鲁迅公园有砂石海滩，在石缝间可以捉螃蟹，抓小鱼，海螺……
321	2017-07-01 07:55:46	鲁迅公园	5	免费的，可以去那
322	2016-10-02 10:47:37	鲁迅公园	4	公园内红礁、碧水、青松、幽径、亭榭逶迤多姿，景色迷人，是一处兼有园林美和自然美的风景区。
323	2015-12-01 09:43:13	鲁迅公园	4	公园有一种海滨城市的独特之美，更主要的是这一文化巨匠之名，增厚了公园的文化内涵。
324	2020-03-28 07:56:46	鲁迅公园	2	鲁迅公园为青岛汇泉景区第一景点，也是青岛最富特色的临海公园，红礁、碧浪、青松、幽径，逶迤多姿，山光水色，淡雅清新，有“山穷路断疑断崖，临岸回折又一景”的情趣。
325	2019-07-21 06:33:06	鲁迅公园	4	婆婆家是青岛的，每年都要回去看看、鲁迅公园是免费的，书香气，也很漂亮，值得去。
326	2017-09-22 18:18:47	鲁迅公园	4	不错，玩的比较开心。孩子很喜欢
327	2016-03-14 19:45:29	鲁迅公园	4	还是有点凉飕飕，离海底世界很近，好多去海底世界的，在这边可以捉小螃蟹的
328	2016-03-05 15:40:51	鲁迅公园	4	大片的松树还是绿绿的，冬天还是有一点点冷，一定要注意保暖，海风好大。
329	2017-11-29 18:36:39	鲁迅公园	4	很小巧的公园，里面有鲁迅先生的雕像，还有很多先生名言，面对大海
330	2017-07-17 12:07:13	鲁迅公园	4	离海军博物馆很近，景色可以，海底世界也很近，这几个可以一起玩！
331	2015-12-05 18:14:33	鲁迅公园	3	免费的海滨公园，位于海军博物馆和第一海水浴场之间，有很多礁石，是青岛海滨比较漂亮的地方。就是小贩太多。
332	2017-10-07 20:19:56	鲁迅公园	4	在海边的公園，松树种的挺美的，海风很凉爽
333	2017-10-29 23:20:38	鲁迅公园	4	在海边，景色非常不错，离栈桥很近
334	2017-08-20 14:12:57	鲁迅公园	4	临海观潮，曲径通幽，亭台楼阁，瞻仰文豪。总体评价好。
335	2017-08-16 08:42:47	鲁迅公园	4	园区内景色错落有致，内有鲁迅的好多名言名句值得品鉴！
336	2017-10-09 14:09:54	鲁迅公园	3	海边公园，水质不错。免费景点。
337	2017-08-10 10:47:18	鲁迅公园	4	没有什么非常有趣的，可以逛逛。
338	2019-08-11 08:55:51	鲁迅公园	4	鲁迅公园，沿岸礁石林立，不一样的海景，值得一去！
339	2017-08-12 16:50:09	鲁迅公园	4	随便溜达一圈，感觉景色很不错，最好早上或者傍晚去
340	2016-07-04 23:23:25	鲁迅公园	4	晚上八点去的，逛海滩边上的夜市，吹凉风，还可以吧
341	2016-05-11 22:10:07	鲁迅公园	4	顺便路过可以去，如果刻意就不用去了，风景一般
342	2017-09-02 21:52:24	鲁迅公园	4	还不错的一个景点，面朝大海，特别适合休闲。
343	2017-04-09 20:45:48	鲁迅公园	4	蛮好的地方，前提是游人不多。不要买东西。
344	2019-06-02 01:44:56	鲁迅公园	4	海边的公园，虽说免费，但是青岛哪都是景
345	2019-10-05 08:57:52	鲁迅公园	4	鲁迅公园位于青岛海边，拍照特别漂亮。
346	2017-06-24 22:04:23	鲁迅公园	4	就是海边散步的地方！还不错，空气好。
347	2017-07-27 18:10:09	鲁迅公园	4	免费开放，环境不错，茶余饭后散散步
348	2017-06-10 20:40:00	鲁迅公园	4	免费得，在海边，可以去看看，散散心
349	2017-09-09 20:24:24	鲁迅公园	4	不错的一个海边小公园，海景很美。
350	2017-08-28 14:30:21	鲁迅公园	4	还可以，在海底世界附近，环境很好
351	2017-08-27 22:18:24	鲁迅公园	4	非常不错的一个地方就在海边免费的
352	2017-07-12 15:36:55	鲁迅公园	4	一般般吧！小盆友可能不感兴趣。
353	2017-05-30 13:02:17	鲁迅公园	3	公园属于开放式的，对着大海 里面的小路幽静，环境很好 园内红礁、碧水、青松、幽径、亭榭 逶迤多姿，山光水色，淡雅清新
354	2017-07-18 22:48:30	鲁迅公园	3	免费的，有时间可以去看看，离海军博物馆很近，可以顺路游览。景色吗就是个海边的小公园，有红色礁石
355	2016-12-08 12:53:50	鲁迅公园	3	青岛为纪念鲁迅先生的一座海边第一浴场线上的公园。景色一般，边上是海军博物馆和小青岛。
356	2017-10-07 09:40:38	鲁迅公园	3	青岛的公园很多，鲁迅公园不错，很有意义！有文化底蕴，也是对文人的一种敬仰吧！
357	2019-03-09 14:21:04	鲁迅公园	3	这里是鲁迅从新来过的地方，要不怎么叫鲁迅公园呢。
358	2017-11-21 08:24:17	鲁迅公园	3	鲁迅公园是曾经鲁迅来过的公园。
359	2016-11-22 14:46:11	鲁迅公园	3	适合老年人遛弯公园不大风景一般
360	2018-08-13 08:37:44	鲁迅公园	1	所谓的鲁迅公园，就是一条单侧墙壁上几米的鲁迅诗词，真是服了，海岸特脏，无法形容有多差
